# Supplementary material for: Neoantigenic properties of TP53 variants influence cancer risk in individuals with Li-Fraumeni syndrome
Source: eBioMedicine. 2025 Dec 9;123:106065. doi: 10.1016/j.ebiom.2025.106065 (PMC12752760; doi:10.1016/j.ebiom.2025.106065)
Supplement: Table S1 [file mmc2.xlsx]

## Sheet: Table_S1
	ProtDescription	YTA_class	Codon_number	MAS	HCS	WCS	AMS	Normalized MAS	Normalized HCS	Normalized WCS	PNS	Category	HLA-I_1	HLA-I_2	HLA-I_3	HLA-I_4	HLA-I_5	HLA-I_6	HLA-I_7	HLA-I_8	HLA-I_9	HLA-I_10	HLA-I_11	HLA-I_12	HLA-I_13	HLA-I_14	HLA-I_15	HLA-I_16	HLA-I_17	HLA-I_18	HLA-I_19	HLA-I_20	HLA-I_21	HLA-I_22	HLA-I_23	HLA-I_24	HLA-I_25	HLA-I_26	HLA-I_27	HLA-I_28	HLA-I_29	HLA-I_30	HLA-I_31	HLA-I_32	HLA-I_33	HLA-I_34	HLA-I_35	HLA-I_36	HLA-I_37
1	p.E2A	D	2	500	0	0	0	0	0	0	0	Low	NA	NA	NA	NA	NA	NA	NA	NA	NA	NA	NA	NA	NA	NA	NA	NA	NA	NA	NA	NA	NA	NA	NA	NA	NA	NA	NA	NA	NA	NA	NA	NA	NA	NA	NA	NA	NA
2	p.E2D	D	2	500	0	0	0	0	0	0	0	Low	NA	NA	NA	NA	NA	NA	NA	NA	NA	NA	NA	NA	NA	NA	NA	NA	NA	NA	NA	NA	NA	NA	NA	NA	NA	NA	NA	NA	NA	NA	NA	NA	NA	NA	NA	NA	NA
3	p.E2G	C	2	500	0	0	0	0	0	0	0	Low	NA	NA	NA	NA	NA	NA	NA	NA	NA	NA	NA	NA	NA	NA	NA	NA	NA	NA	NA	NA	NA	NA	NA	NA	NA	NA	NA	NA	NA	NA	NA	NA	NA	NA	NA	NA	NA
4	p.E2K	D	2	500	0	0	0	0	0	0	0	Low	NA	NA	NA	NA	NA	NA	NA	NA	NA	NA	NA	NA	NA	NA	NA	NA	NA	NA	NA	NA	NA	NA	NA	NA	NA	NA	NA	NA	NA	NA	NA	NA	NA	NA	NA	NA	NA
5	p.E2Q	D	2	500	0	0	0	0	0	0	0	Low	NA	NA	NA	NA	NA	NA	NA	NA	NA	NA	NA	NA	NA	NA	NA	NA	NA	NA	NA	NA	NA	NA	NA	NA	NA	NA	NA	NA	NA	NA	NA	NA	NA	NA	NA	NA	NA
6	p.E2V	D	2	500	0	0	0	0	0	0	0	Low	NA	NA	NA	NA	NA	NA	NA	NA	NA	NA	NA	NA	NA	NA	NA	NA	NA	NA	NA	NA	NA	NA	NA	NA	NA	NA	NA	NA	NA	NA	NA	NA	NA	NA	NA	NA	NA
7	p.E3A	D	3	500	0	0	0	0	0	0	0	Low	NA	NA	NA	NA	NA	NA	NA	NA	NA	NA	NA	NA	NA	NA	NA	NA	NA	NA	NA	NA	NA	NA	NA	NA	NA	NA	NA	NA	NA	NA	NA	NA	NA	NA	NA	NA	NA
8	p.E3D	D	3	500	0	0	0	0	0	0	0	Low	NA	NA	NA	NA	NA	NA	NA	NA	NA	NA	NA	NA	NA	NA	NA	NA	NA	NA	NA	NA	NA	NA	NA	NA	NA	NA	NA	NA	NA	NA	NA	NA	NA	NA	NA	NA	NA
9	p.E3G	C	3	500	0	0	0	0	0	0	0	Low	NA	NA	NA	NA	NA	NA	NA	NA	NA	NA	NA	NA	NA	NA	NA	NA	NA	NA	NA	NA	NA	NA	NA	NA	NA	NA	NA	NA	NA	NA	NA	NA	NA	NA	NA	NA	NA
10	p.E3K	D	3	500	0	0	0	0	0	0	0	Low	NA	NA	NA	NA	NA	NA	NA	NA	NA	NA	NA	NA	NA	NA	NA	NA	NA	NA	NA	NA	NA	NA	NA	NA	NA	NA	NA	NA	NA	NA	NA	NA	NA	NA	NA	NA	NA
11	p.E3Q	D	3	500	0	0	0	0	0	0	0	Low	NA	NA	NA	NA	NA	NA	NA	NA	NA	NA	NA	NA	NA	NA	NA	NA	NA	NA	NA	NA	NA	NA	NA	NA	NA	NA	NA	NA	NA	NA	NA	NA	NA	NA	NA	NA	NA
12	p.E3V	D	3	500	0	0	0	0	0	0	0	Low	NA	NA	NA	NA	NA	NA	NA	NA	NA	NA	NA	NA	NA	NA	NA	NA	NA	NA	NA	NA	NA	NA	NA	NA	NA	NA	NA	NA	NA	NA	NA	NA	NA	NA	NA	NA	NA
13	p.P4A	C	4	500	0	0	0	0	0	0	0	Low	NA	NA	NA	NA	NA	NA	NA	NA	NA	NA	NA	NA	NA	NA	NA	NA	NA	NA	NA	NA	NA	NA	NA	NA	NA	NA	NA	NA	NA	NA	NA	NA	NA	NA	NA	NA	NA
14	p.P4L	D	4	500	0	0	0	0	0	0	0	Low	NA	NA	NA	NA	NA	NA	NA	NA	NA	NA	NA	NA	NA	NA	NA	NA	NA	NA	NA	NA	NA	NA	NA	NA	NA	NA	NA	NA	NA	NA	NA	NA	NA	NA	NA	NA	NA
15	p.P4Q	D	4	500	0	0	0	0	0	0	0	Low	NA	NA	NA	NA	NA	NA	NA	NA	NA	NA	NA	NA	NA	NA	NA	NA	NA	NA	NA	NA	NA	NA	NA	NA	NA	NA	NA	NA	NA	NA	NA	NA	NA	NA	NA	NA	NA
16	p.P4R	D	4	500	0	0	0	0	0	0	0	Low	NA	NA	NA	NA	NA	NA	NA	NA	NA	NA	NA	NA	NA	NA	NA	NA	NA	NA	NA	NA	NA	NA	NA	NA	NA	NA	NA	NA	NA	NA	NA	NA	NA	NA	NA	NA	NA
17	p.P4S	D	4	500	0	0	0	0	0	0	0	Low	NA	NA	NA	NA	NA	NA	NA	NA	NA	NA	NA	NA	NA	NA	NA	NA	NA	NA	NA	NA	NA	NA	NA	NA	NA	NA	NA	NA	NA	NA	NA	NA	NA	NA	NA	NA	NA
18	p.P4T	D	4	500	0	0	0	0	0	0	0	Low	NA	NA	NA	NA	NA	NA	NA	NA	NA	NA	NA	NA	NA	NA	NA	NA	NA	NA	NA	NA	NA	NA	NA	NA	NA	NA	NA	NA	NA	NA	NA	NA	NA	NA	NA	NA	NA
19	p.Q5E	C	5	500	0	0	0	0	0	0	0	Low	NA	NA	NA	NA	NA	NA	NA	NA	NA	NA	NA	NA	NA	NA	NA	NA	NA	NA	NA	NA	NA	NA	NA	NA	NA	NA	NA	NA	NA	NA	NA	NA	NA	NA	NA	NA	NA
20	p.Q5H	D	5	500	0	0	0	0	0	0	0	Low	NA	NA	NA	NA	NA	NA	NA	NA	NA	NA	NA	NA	NA	NA	NA	NA	NA	NA	NA	NA	NA	NA	NA	NA	NA	NA	NA	NA	NA	NA	NA	NA	NA	NA	NA	NA	NA
21	p.Q5K	D	5	500	0	0	0	0	0	0	0	Low	NA	NA	NA	NA	NA	NA	NA	NA	NA	NA	NA	NA	NA	NA	NA	NA	NA	NA	NA	NA	NA	NA	NA	NA	NA	NA	NA	NA	NA	NA	NA	NA	NA	NA	NA	NA	NA
22	p.Q5L	C	5	500	0	0	0	0	0	0	0	Low	NA	NA	NA	NA	NA	NA	NA	NA	NA	NA	NA	NA	NA	NA	NA	NA	NA	NA	NA	NA	NA	NA	NA	NA	NA	NA	NA	NA	NA	NA	NA	NA	NA	NA	NA	NA	NA
23	p.Q5P	C	5	500	0	0	0	0	0	0	0	Low	NA	NA	NA	NA	NA	NA	NA	NA	NA	NA	NA	NA	NA	NA	NA	NA	NA	NA	NA	NA	NA	NA	NA	NA	NA	NA	NA	NA	NA	NA	NA	NA	NA	NA	NA	NA	NA
24	p.Q5R	C	5	500	0	0	0	0	0	0	0	Low	NA	NA	NA	NA	NA	NA	NA	NA	NA	NA	NA	NA	NA	NA	NA	NA	NA	NA	NA	NA	NA	NA	NA	NA	NA	NA	NA	NA	NA	NA	NA	NA	NA	NA	NA	NA	NA
25	p.S6A	B	6	500	0	0	0	0	0	0	0	Low	NA	NA	NA	NA	NA	NA	NA	NA	NA	NA	NA	NA	NA	NA	NA	NA	NA	NA	NA	NA	NA	NA	NA	NA	NA	NA	NA	NA	NA	NA	NA	NA	NA	NA	NA	NA	NA
26	p.S6L	D	6	500	0	0	0	0	0	0	0	Low	NA	NA	NA	NA	NA	NA	NA	NA	NA	NA	NA	NA	NA	NA	NA	NA	NA	NA	NA	NA	NA	NA	NA	NA	NA	NA	NA	NA	NA	NA	NA	NA	NA	NA	NA	NA	NA
27	p.S6P	D	6	500	0	0	0	0	0	0	0	Low	NA	NA	NA	NA	NA	NA	NA	NA	NA	NA	NA	NA	NA	NA	NA	NA	NA	NA	NA	NA	NA	NA	NA	NA	NA	NA	NA	NA	NA	NA	NA	NA	NA	NA	NA	NA	NA
28	p.S6T	D	6	500	0	0	0	0	0	0	0	Low	NA	NA	NA	NA	NA	NA	NA	NA	NA	NA	NA	NA	NA	NA	NA	NA	NA	NA	NA	NA	NA	NA	NA	NA	NA	NA	NA	NA	NA	NA	NA	NA	NA	NA	NA	NA	NA
29	p.D7A	B	7	500	0	0	0	0	0	0	0	Low	NA	NA	NA	NA	NA	NA	NA	NA	NA	NA	NA	NA	NA	NA	NA	NA	NA	NA	NA	NA	NA	NA	NA	NA	NA	NA	NA	NA	NA	NA	NA	NA	NA	NA	NA	NA	NA
30	p.D7E	D	7	500	0	0	0	0	0	0	0	Low	NA	NA	NA	NA	NA	NA	NA	NA	NA	NA	NA	NA	NA	NA	NA	NA	NA	NA	NA	NA	NA	NA	NA	NA	NA	NA	NA	NA	NA	NA	NA	NA	NA	NA	NA	NA	NA
31	p.D7G	C	7	500	0	0	0	0	0	0	0	Low	NA	NA	NA	NA	NA	NA	NA	NA	NA	NA	NA	NA	NA	NA	NA	NA	NA	NA	NA	NA	NA	NA	NA	NA	NA	NA	NA	NA	NA	NA	NA	NA	NA	NA	NA	NA	NA
32	p.D7H	D	7	500	0	0	0	0	0	0	0	Low	NA	NA	NA	NA	NA	NA	NA	NA	NA	NA	NA	NA	NA	NA	NA	NA	NA	NA	NA	NA	NA	NA	NA	NA	NA	NA	NA	NA	NA	NA	NA	NA	NA	NA	NA	NA	NA
33	p.D7N	D	7	500	0	0	0	0	0	0	0	Low	NA	NA	NA	NA	NA	NA	NA	NA	NA	NA	NA	NA	NA	NA	NA	NA	NA	NA	NA	NA	NA	NA	NA	NA	NA	NA	NA	NA	NA	NA	NA	NA	NA	NA	NA	NA	NA
34	p.D7V	C	7	500	0	0	0	0	0	0	0	Low	NA	NA	NA	NA	NA	NA	NA	NA	NA	NA	NA	NA	NA	NA	NA	NA	NA	NA	NA	NA	NA	NA	NA	NA	NA	NA	NA	NA	NA	NA	NA	NA	NA	NA	NA	NA	NA
35	p.D7Y	D	7	500	0	0	0	0	0	0	0	Low	NA	NA	NA	NA	NA	NA	NA	NA	NA	NA	NA	NA	NA	NA	NA	NA	NA	NA	NA	NA	NA	NA	NA	NA	NA	NA	NA	NA	NA	NA	NA	NA	NA	NA	NA	NA	NA
36	p.P8A	C	8	500	0	0	0	0	0	0	0	Low	NA	NA	NA	NA	NA	NA	NA	NA	NA	NA	NA	NA	NA	NA	NA	NA	NA	NA	NA	NA	NA	NA	NA	NA	NA	NA	NA	NA	NA	NA	NA	NA	NA	NA	NA	NA	NA
37	p.P8H	D	8	500	0	0	0	0	0	0	0	Low	NA	NA	NA	NA	NA	NA	NA	NA	NA	NA	NA	NA	NA	NA	NA	NA	NA	NA	NA	NA	NA	NA	NA	NA	NA	NA	NA	NA	NA	NA	NA	NA	NA	NA	NA	NA	NA
38	p.P8L	D	8	500	0	0	0	0	0	0	0	Low	NA	NA	NA	NA	NA	NA	NA	NA	NA	NA	NA	NA	NA	NA	NA	NA	NA	NA	NA	NA	NA	NA	NA	NA	NA	NA	NA	NA	NA	NA	NA	NA	NA	NA	NA	NA	NA
39	p.P8R	D	8	500	0	0	0	0	0	0	0	Low	NA	NA	NA	NA	NA	NA	NA	NA	NA	NA	NA	NA	NA	NA	NA	NA	NA	NA	NA	NA	NA	NA	NA	NA	NA	NA	NA	NA	NA	NA	NA	NA	NA	NA	NA	NA	NA
40	p.P8S	C	8	500	0	0	0	0	0	0	0	Low	NA	NA	NA	NA	NA	NA	NA	NA	NA	NA	NA	NA	NA	NA	NA	NA	NA	NA	NA	NA	NA	NA	NA	NA	NA	NA	NA	NA	NA	NA	NA	NA	NA	NA	NA	NA	NA
41	p.P8T	C	8	500	0	0	0	0	0	0	0	Low	NA	NA	NA	NA	NA	NA	NA	NA	NA	NA	NA	NA	NA	NA	NA	NA	NA	NA	NA	NA	NA	NA	NA	NA	NA	NA	NA	NA	NA	NA	NA	NA	NA	NA	NA	NA	NA
42	p.S9C	D	9	500	0	0	0	0	0	0	0	Low	NA	NA	NA	NA	NA	NA	NA	NA	NA	NA	NA	NA	NA	NA	NA	NA	NA	NA	NA	NA	NA	NA	NA	NA	NA	NA	NA	NA	NA	NA	NA	NA	NA	NA	NA	NA	NA
43	p.S9G	D	9	500	0	0	0	0	0	0	0	Low	NA	NA	NA	NA	NA	NA	NA	NA	NA	NA	NA	NA	NA	NA	NA	NA	NA	NA	NA	NA	NA	NA	NA	NA	NA	NA	NA	NA	NA	NA	NA	NA	NA	NA	NA	NA	NA
44	p.S9I	D	9	500	0	0	0	0	0	0	0	Low	NA	NA	NA	NA	NA	NA	NA	NA	NA	NA	NA	NA	NA	NA	NA	NA	NA	NA	NA	NA	NA	NA	NA	NA	NA	NA	NA	NA	NA	NA	NA	NA	NA	NA	NA	NA	NA
45	p.S9N	B	9	500	0	0	0	0	0	0	0	Low	NA	NA	NA	NA	NA	NA	NA	NA	NA	NA	NA	NA	NA	NA	NA	NA	NA	NA	NA	NA	NA	NA	NA	NA	NA	NA	NA	NA	NA	NA	NA	NA	NA	NA	NA	NA	NA
46	p.S9R	D	9	500	0	0	0	0	0	0	0	Low	NA	NA	NA	NA	NA	NA	NA	NA	NA	NA	NA	NA	NA	NA	NA	NA	NA	NA	NA	NA	NA	NA	NA	NA	NA	NA	NA	NA	NA	NA	NA	NA	NA	NA	NA	NA	NA
47	p.S9T	D	9	500	0	0	0	0	0	0	0	Low	NA	NA	NA	NA	NA	NA	NA	NA	NA	NA	NA	NA	NA	NA	NA	NA	NA	NA	NA	NA	NA	NA	NA	NA	NA	NA	NA	NA	NA	NA	NA	NA	NA	NA	NA	NA	NA
48	p.V10A	D	10	500	0	0	0	0	0	0	0	Low	NA	NA	NA	NA	NA	NA	NA	NA	NA	NA	NA	NA	NA	NA	NA	NA	NA	NA	NA	NA	NA	NA	NA	NA	NA	NA	NA	NA	NA	NA	NA	NA	NA	NA	NA	NA	NA
49	p.V10D	C	10	500	0	0	0	0	0	0	0	Low	NA	NA	NA	NA	NA	NA	NA	NA	NA	NA	NA	NA	NA	NA	NA	NA	NA	NA	NA	NA	NA	NA	NA	NA	NA	NA	NA	NA	NA	NA	NA	NA	NA	NA	NA	NA	NA
50	p.V10F	D	10	500	0	0	0	0	0	0	0	Low	NA	NA	NA	NA	NA	NA	NA	NA	NA	NA	NA	NA	NA	NA	NA	NA	NA	NA	NA	NA	NA	NA	NA	NA	NA	NA	NA	NA	NA	NA	NA	NA	NA	NA	NA	NA	NA
51	p.V10G	D	10	500	0	0	0	0	0	0	0	Low	NA	NA	NA	NA	NA	NA	NA	NA	NA	NA	NA	NA	NA	NA	NA	NA	NA	NA	NA	NA	NA	NA	NA	NA	NA	NA	NA	NA	NA	NA	NA	NA	NA	NA	NA	NA	NA
52	p.V10I	D	10	500	0	0	0	0	0	0	0	Low	NA	NA	NA	NA	NA	NA	NA	NA	NA	NA	NA	NA	NA	NA	NA	NA	NA	NA	NA	NA	NA	NA	NA	NA	NA	NA	NA	NA	NA	NA	NA	NA	NA	NA	NA	NA	NA
53	p.V10L	D	10	500	0	0	0	0	0	0	0	Low	NA	NA	NA	NA	NA	NA	NA	NA	NA	NA	NA	NA	NA	NA	NA	NA	NA	NA	NA	NA	NA	NA	NA	NA	NA	NA	NA	NA	NA	NA	NA	NA	NA	NA	NA	NA	NA
54	p.E11A	D	11	500	0	0	0	0	0	0	0	Low	NA	NA	NA	NA	NA	NA	NA	NA	NA	NA	NA	NA	NA	NA	NA	NA	NA	NA	NA	NA	NA	NA	NA	NA	NA	NA	NA	NA	NA	NA	NA	NA	NA	NA	NA	NA	NA
55	p.E11D	D	11	500	0	0	0	0	0	0	0	Low	NA	NA	NA	NA	NA	NA	NA	NA	NA	NA	NA	NA	NA	NA	NA	NA	NA	NA	NA	NA	NA	NA	NA	NA	NA	NA	NA	NA	NA	NA	NA	NA	NA	NA	NA	NA	NA
56	p.E11G	D	11	500	0	0	0	0	0	0	0	Low	NA	NA	NA	NA	NA	NA	NA	NA	NA	NA	NA	NA	NA	NA	NA	NA	NA	NA	NA	NA	NA	NA	NA	NA	NA	NA	NA	NA	NA	NA	NA	NA	NA	NA	NA	NA	NA
57	p.E11K	D	11	500	0	0	0	0	0	0	0	Low	NA	NA	NA	NA	NA	NA	NA	NA	NA	NA	NA	NA	NA	NA	NA	NA	NA	NA	NA	NA	NA	NA	NA	NA	NA	NA	NA	NA	NA	NA	NA	NA	NA	NA	NA	NA	NA
58	p.E11Q	D	11	500	0	0	0	0	0	0	0	Low	NA	NA	NA	NA	NA	NA	NA	NA	NA	NA	NA	NA	NA	NA	NA	NA	NA	NA	NA	NA	NA	NA	NA	NA	NA	NA	NA	NA	NA	NA	NA	NA	NA	NA	NA	NA	NA
59	p.E11V	D	11	500	0	0	0	0	0	0	0	Low	NA	NA	NA	NA	NA	NA	NA	NA	NA	NA	NA	NA	NA	NA	NA	NA	NA	NA	NA	NA	NA	NA	NA	NA	NA	NA	NA	NA	NA	NA	NA	NA	NA	NA	NA	NA	NA
60	p.P12A	D	12	500	0	0	0	0	0	0	0	Low	NA	NA	NA	NA	NA	NA	NA	NA	NA	NA	NA	NA	NA	NA	NA	NA	NA	NA	NA	NA	NA	NA	NA	NA	NA	NA	NA	NA	NA	NA	NA	NA	NA	NA	NA	NA	NA
61	p.P12H	D	12	500	0	0	0	0	0	0	0	Low	NA	NA	NA	NA	NA	NA	NA	NA	NA	NA	NA	NA	NA	NA	NA	NA	NA	NA	NA	NA	NA	NA	NA	NA	NA	NA	NA	NA	NA	NA	NA	NA	NA	NA	NA	NA	NA
62	p.P12L	D	12	500	0	0	0	0	0	0	0	Low	NA	NA	NA	NA	NA	NA	NA	NA	NA	NA	NA	NA	NA	NA	NA	NA	NA	NA	NA	NA	NA	NA	NA	NA	NA	NA	NA	NA	NA	NA	NA	NA	NA	NA	NA	NA	NA
63	p.P12R	D	12	500	0	0	0	0	0	0	0	Low	NA	NA	NA	NA	NA	NA	NA	NA	NA	NA	NA	NA	NA	NA	NA	NA	NA	NA	NA	NA	NA	NA	NA	NA	NA	NA	NA	NA	NA	NA	NA	NA	NA	NA	NA	NA	NA
64	p.P12S	C	12	500	0	0	0	0	0	0	0	Low	NA	NA	NA	NA	NA	NA	NA	NA	NA	NA	NA	NA	NA	NA	NA	NA	NA	NA	NA	NA	NA	NA	NA	NA	NA	NA	NA	NA	NA	NA	NA	NA	NA	NA	NA	NA	NA
65	p.P12T	C	12	500	0	0	0	0	0	0	0	Low	NA	NA	NA	NA	NA	NA	NA	NA	NA	NA	NA	NA	NA	NA	NA	NA	NA	NA	NA	NA	NA	NA	NA	NA	NA	NA	NA	NA	NA	NA	NA	NA	NA	NA	NA	NA	NA
66	p.P13A	D	13	500	0	0	0	0	0	0	0	Low	NA	NA	NA	NA	NA	NA	NA	NA	NA	NA	NA	NA	NA	NA	NA	NA	NA	NA	NA	NA	NA	NA	NA	NA	NA	NA	NA	NA	NA	NA	NA	NA	NA	NA	NA	NA	NA
67	p.P13H	D	13	500	0	0	0	0	0	0	0	Low	NA	NA	NA	NA	NA	NA	NA	NA	NA	NA	NA	NA	NA	NA	NA	NA	NA	NA	NA	NA	NA	NA	NA	NA	NA	NA	NA	NA	NA	NA	NA	NA	NA	NA	NA	NA	NA
68	p.P13L	D	13	74.11	5	21.6	38.4075	0.854892	0.0438596	0.221266	1.12002	Intermediate	HLA-C*08:02	HLA-C*05:01	HLA-B*35:01	HLA-B*53:01	HLA-B*39:10	NA	NA	NA	NA	NA	NA	NA	NA	NA	NA	NA	NA	NA	NA	NA	NA	NA	NA	NA	NA	NA	NA	NA	NA	NA	NA	NA	NA	NA	NA	NA	NA
69	p.P13R	D	13	500	0	0	0	0	0	0	0	Low	NA	NA	NA	NA	NA	NA	NA	NA	NA	NA	NA	NA	NA	NA	NA	NA	NA	NA	NA	NA	NA	NA	NA	NA	NA	NA	NA	NA	NA	NA	NA	NA	NA	NA	NA	NA	NA
70	p.P13S	D	13	152.84	4	11.66	9.4478	0.696857	0.0350877	0.119443	0.851387	Low	HLA-B*35:01	HLA-B*53:01	HLA-B*35:08	HLA-B*39:10	NA	NA	NA	NA	NA	NA	NA	NA	NA	NA	NA	NA	NA	NA	NA	NA	NA	NA	NA	NA	NA	NA	NA	NA	NA	NA	NA	NA	NA	NA	NA	NA	NA
71	p.P13T	D	13	500	0	0	0	0	0	0	0	Low	NA	NA	NA	NA	NA	NA	NA	NA	NA	NA	NA	NA	NA	NA	NA	NA	NA	NA	NA	NA	NA	NA	NA	NA	NA	NA	NA	NA	NA	NA	NA	NA	NA	NA	NA	NA	NA
72	p.L14M	D	14	500	0	0	0	0	0	0	0	Low	NA	NA	NA	NA	NA	NA	NA	NA	NA	NA	NA	NA	NA	NA	NA	NA	NA	NA	NA	NA	NA	NA	NA	NA	NA	NA	NA	NA	NA	NA	NA	NA	NA	NA	NA	NA	NA
73	p.L14P	D	14	500	0	0	0	0	0	0	0	Low	NA	NA	NA	NA	NA	NA	NA	NA	NA	NA	NA	NA	NA	NA	NA	NA	NA	NA	NA	NA	NA	NA	NA	NA	NA	NA	NA	NA	NA	NA	NA	NA	NA	NA	NA	NA	NA
74	p.L14Q	D	14	500	0	0	0	0	0	0	0	Low	NA	NA	NA	NA	NA	NA	NA	NA	NA	NA	NA	NA	NA	NA	NA	NA	NA	NA	NA	NA	NA	NA	NA	NA	NA	NA	NA	NA	NA	NA	NA	NA	NA	NA	NA	NA	NA
75	p.L14R	D	14	500	0	0	0	0	0	0	0	Low	NA	NA	NA	NA	NA	NA	NA	NA	NA	NA	NA	NA	NA	NA	NA	NA	NA	NA	NA	NA	NA	NA	NA	NA	NA	NA	NA	NA	NA	NA	NA	NA	NA	NA	NA	NA	NA
76	p.L14V	D	14	500	0	0	0	0	0	0	0	Low	NA	NA	NA	NA	NA	NA	NA	NA	NA	NA	NA	NA	NA	NA	NA	NA	NA	NA	NA	NA	NA	NA	NA	NA	NA	NA	NA	NA	NA	NA	NA	NA	NA	NA	NA	NA	NA
77	p.S15C	D	15	500	0	0	0	0	0	0	0	Low	NA	NA	NA	NA	NA	NA	NA	NA	NA	NA	NA	NA	NA	NA	NA	NA	NA	NA	NA	NA	NA	NA	NA	NA	NA	NA	NA	NA	NA	NA	NA	NA	NA	NA	NA	NA	NA
78	p.S15G	D	15	500	0	0	0	0	0	0	0	Low	NA	NA	NA	NA	NA	NA	NA	NA	NA	NA	NA	NA	NA	NA	NA	NA	NA	NA	NA	NA	NA	NA	NA	NA	NA	NA	NA	NA	NA	NA	NA	NA	NA	NA	NA	NA	NA
79	p.S15I	D	15	500	0	0	0	0	0	0	0	Low	NA	NA	NA	NA	NA	NA	NA	NA	NA	NA	NA	NA	NA	NA	NA	NA	NA	NA	NA	NA	NA	NA	NA	NA	NA	NA	NA	NA	NA	NA	NA	NA	NA	NA	NA	NA	NA
80	p.S15N	D	15	500	0	0	0	0	0	0	0	Low	NA	NA	NA	NA	NA	NA	NA	NA	NA	NA	NA	NA	NA	NA	NA	NA	NA	NA	NA	NA	NA	NA	NA	NA	NA	NA	NA	NA	NA	NA	NA	NA	NA	NA	NA	NA	NA
81	p.S15R	D	15	500	0	0	0	0	0	0	0	Low	NA	NA	NA	NA	NA	NA	NA	NA	NA	NA	NA	NA	NA	NA	NA	NA	NA	NA	NA	NA	NA	NA	NA	NA	NA	NA	NA	NA	NA	NA	NA	NA	NA	NA	NA	NA	NA
82	p.S15T	D	15	500	0	0	0	0	0	0	0	Low	NA	NA	NA	NA	NA	NA	NA	NA	NA	NA	NA	NA	NA	NA	NA	NA	NA	NA	NA	NA	NA	NA	NA	NA	NA	NA	NA	NA	NA	NA	NA	NA	NA	NA	NA	NA	NA
83	p.Q16E	D	16	500	0	0	0	0	0	0	0	Low	NA	NA	NA	NA	NA	NA	NA	NA	NA	NA	NA	NA	NA	NA	NA	NA	NA	NA	NA	NA	NA	NA	NA	NA	NA	NA	NA	NA	NA	NA	NA	NA	NA	NA	NA	NA	NA
84	p.Q16H	D	16	500	0	0	0	0	0	0	0	Low	NA	NA	NA	NA	NA	NA	NA	NA	NA	NA	NA	NA	NA	NA	NA	NA	NA	NA	NA	NA	NA	NA	NA	NA	NA	NA	NA	NA	NA	NA	NA	NA	NA	NA	NA	NA	NA
85	p.Q16K	D	16	500	0	0	0	0	0	0	0	Low	NA	NA	NA	NA	NA	NA	NA	NA	NA	NA	NA	NA	NA	NA	NA	NA	NA	NA	NA	NA	NA	NA	NA	NA	NA	NA	NA	NA	NA	NA	NA	NA	NA	NA	NA	NA	NA
86	p.Q16L	D	16	48.36	6	28.53	4.79028	0.90658	0.0526316	0.292256	1.25147	Intermediate	HLA-B*15:17	HLA-C*03:04	HLA-C*03:03	HLA-C*03:02	HLA-C*16:01	HLA-B*15:03	NA	NA	NA	NA	NA	NA	NA	NA	NA	NA	NA	NA	NA	NA	NA	NA	NA	NA	NA	NA	NA	NA	NA	NA	NA	NA	NA	NA	NA	NA	NA
87	p.Q16P	C	16	500	0	0	0	0	0	0	0	Low	NA	NA	NA	NA	NA	NA	NA	NA	NA	NA	NA	NA	NA	NA	NA	NA	NA	NA	NA	NA	NA	NA	NA	NA	NA	NA	NA	NA	NA	NA	NA	NA	NA	NA	NA	NA	NA
88	p.Q16R	D	16	500	0	0	0	0	0	0	0	Low	NA	NA	NA	NA	NA	NA	NA	NA	NA	NA	NA	NA	NA	NA	NA	NA	NA	NA	NA	NA	NA	NA	NA	NA	NA	NA	NA	NA	NA	NA	NA	NA	NA	NA	NA	NA	NA
89	p.E17A	D	17	500	0	0	0	0	0	0	0	Low	NA	NA	NA	NA	NA	NA	NA	NA	NA	NA	NA	NA	NA	NA	NA	NA	NA	NA	NA	NA	NA	NA	NA	NA	NA	NA	NA	NA	NA	NA	NA	NA	NA	NA	NA	NA	NA
90	p.E17D	C	17	500	0	0	0	0	0	0	0	Low	NA	NA	NA	NA	NA	NA	NA	NA	NA	NA	NA	NA	NA	NA	NA	NA	NA	NA	NA	NA	NA	NA	NA	NA	NA	NA	NA	NA	NA	NA	NA	NA	NA	NA	NA	NA	NA
91	p.E17G	D	17	500	0	0	0	0	0	0	0	Low	NA	NA	NA	NA	NA	NA	NA	NA	NA	NA	NA	NA	NA	NA	NA	NA	NA	NA	NA	NA	NA	NA	NA	NA	NA	NA	NA	NA	NA	NA	NA	NA	NA	NA	NA	NA	NA
92	p.E17K	D	17	500	0	0	0	0	0	0	0	Low	NA	NA	NA	NA	NA	NA	NA	NA	NA	NA	NA	NA	NA	NA	NA	NA	NA	NA	NA	NA	NA	NA	NA	NA	NA	NA	NA	NA	NA	NA	NA	NA	NA	NA	NA	NA	NA
93	p.E17Q	D	17	500	0	0	0	0	0	0	0	Low	NA	NA	NA	NA	NA	NA	NA	NA	NA	NA	NA	NA	NA	NA	NA	NA	NA	NA	NA	NA	NA	NA	NA	NA	NA	NA	NA	NA	NA	NA	NA	NA	NA	NA	NA	NA	NA
94	p.E17V	D	17	500	0	0	0	0	0	0	0	Low	NA	NA	NA	NA	NA	NA	NA	NA	NA	NA	NA	NA	NA	NA	NA	NA	NA	NA	NA	NA	NA	NA	NA	NA	NA	NA	NA	NA	NA	NA	NA	NA	NA	NA	NA	NA	NA
95	p.T18A	D	18	57.01	11	34.61	1.50133	0.889217	0.0964912	0.354538	1.34025	Intermediate	HLA-A*68:02	HLA-C*03:04	HLA-C*03:03	HLA-A*26:02	HLA-C*14:03	HLA-C*14:02	HLA-A*24:03	HLA-C*16:01	HLA-B*15:17	HLA-C*03:02	HLA-B*13:01	NA	NA	NA	NA	NA	NA	NA	NA	NA	NA	NA	NA	NA	NA	NA	NA	NA	NA	NA	NA	NA	NA	NA	NA	NA	NA
96	p.T18I	D	18	500	0	0	0	0	0	0	0	Low	NA	NA	NA	NA	NA	NA	NA	NA	NA	NA	NA	NA	NA	NA	NA	NA	NA	NA	NA	NA	NA	NA	NA	NA	NA	NA	NA	NA	NA	NA	NA	NA	NA	NA	NA	NA	NA
97	p.T18K	D	18	500	0	0	0	0	0	0	0	Low	NA	NA	NA	NA	NA	NA	NA	NA	NA	NA	NA	NA	NA	NA	NA	NA	NA	NA	NA	NA	NA	NA	NA	NA	NA	NA	NA	NA	NA	NA	NA	NA	NA	NA	NA	NA	NA
98	p.T18P	D	18	500	0	0	0	0	0	0	0	Low	NA	NA	NA	NA	NA	NA	NA	NA	NA	NA	NA	NA	NA	NA	NA	NA	NA	NA	NA	NA	NA	NA	NA	NA	NA	NA	NA	NA	NA	NA	NA	NA	NA	NA	NA	NA	NA
99	p.T18R	D	18	500	0	0	0	0	0	0	0	Low	NA	NA	NA	NA	NA	NA	NA	NA	NA	NA	NA	NA	NA	NA	NA	NA	NA	NA	NA	NA	NA	NA	NA	NA	NA	NA	NA	NA	NA	NA	NA	NA	NA	NA	NA	NA	NA
100	p.T18S	D	18	500	0	0	0	0	0	0	0	Low	NA	NA	NA	NA	NA	NA	NA	NA	NA	NA	NA	NA	NA	NA	NA	NA	NA	NA	NA	NA	NA	NA	NA	NA	NA	NA	NA	NA	NA	NA	NA	NA	NA	NA	NA	NA	NA
101	p.F19C	C	19	500	0	0	0	0	0	0	0	Low	NA	NA	NA	NA	NA	NA	NA	NA	NA	NA	NA	NA	NA	NA	NA	NA	NA	NA	NA	NA	NA	NA	NA	NA	NA	NA	NA	NA	NA	NA	NA	NA	NA	NA	NA	NA	NA
102	p.F19I	D	19	500	0	0	0	0	0	0	0	Low	NA	NA	NA	NA	NA	NA	NA	NA	NA	NA	NA	NA	NA	NA	NA	NA	NA	NA	NA	NA	NA	NA	NA	NA	NA	NA	NA	NA	NA	NA	NA	NA	NA	NA	NA	NA	NA
103	p.F19L	D	19	500	0	0	0	0	0	0	0	Low	NA	NA	NA	NA	NA	NA	NA	NA	NA	NA	NA	NA	NA	NA	NA	NA	NA	NA	NA	NA	NA	NA	NA	NA	NA	NA	NA	NA	NA	NA	NA	NA	NA	NA	NA	NA	NA
104	p.F19S	C	19	43.26	9	29.47	6.9102	0.916817	0.0789474	0.301885	1.29765	Intermediate	HLA-A*68:02	HLA-A*26:02	HLA-C*03:04	HLA-C*03:03	HLA-C*16:01	HLA-C*16:01	HLA-B*15:17	HLA-B*15:17	HLA-C*03:02	NA	NA	NA	NA	NA	NA	NA	NA	NA	NA	NA	NA	NA	NA	NA	NA	NA	NA	NA	NA	NA	NA	NA	NA	NA	NA	NA	NA
105	p.F19V	C	19	500	0	0	0	0	0	0	0	Low	NA	NA	NA	NA	NA	NA	NA	NA	NA	NA	NA	NA	NA	NA	NA	NA	NA	NA	NA	NA	NA	NA	NA	NA	NA	NA	NA	NA	NA	NA	NA	NA	NA	NA	NA	NA	NA
106	p.F19Y	C	19	500	0	0	0	0	0	0	0	Low	NA	NA	NA	NA	NA	NA	NA	NA	NA	NA	NA	NA	NA	NA	NA	NA	NA	NA	NA	NA	NA	NA	NA	NA	NA	NA	NA	NA	NA	NA	NA	NA	NA	NA	NA	NA	NA
107	p.S20A	D	20	500	0	0	0	0	0	0	0	Low	NA	NA	NA	NA	NA	NA	NA	NA	NA	NA	NA	NA	NA	NA	NA	NA	NA	NA	NA	NA	NA	NA	NA	NA	NA	NA	NA	NA	NA	NA	NA	NA	NA	NA	NA	NA	NA
108	p.S20L	C	20	29.13	16	45.05	2.41102	0.94518	0.140351	0.461483	1.54701	Intermediate	HLA-A*68:02	HLA-A*26:02	HLA-A*24:03	HLA-C*14:03	HLA-C*14:02	HLA-B*15:17	HLA-C*16:01	HLA-C*03:04	HLA-C*03:03	HLA-A*23:01	HLA-C*03:02	HLA-C*15:02	HLA-A*02:06	HLA-C*15:05	HLA-C*17:01	HLA-A*02:05	NA	NA	NA	NA	NA	NA	NA	NA	NA	NA	NA	NA	NA	NA	NA	NA	NA	NA	NA	NA	NA
109	p.S20P	D	20	500	0	0	0	0	0	0	0	Low	NA	NA	NA	NA	NA	NA	NA	NA	NA	NA	NA	NA	NA	NA	NA	NA	NA	NA	NA	NA	NA	NA	NA	NA	NA	NA	NA	NA	NA	NA	NA	NA	NA	NA	NA	NA	NA
110	p.S20T	D	20	500	0	0	0	0	0	0	0	Low	NA	NA	NA	NA	NA	NA	NA	NA	NA	NA	NA	NA	NA	NA	NA	NA	NA	NA	NA	NA	NA	NA	NA	NA	NA	NA	NA	NA	NA	NA	NA	NA	NA	NA	NA	NA	NA
111	p.D21A	D	21	500	0	0	0	0	0	0	0	Low	NA	NA	NA	NA	NA	NA	NA	NA	NA	NA	NA	NA	NA	NA	NA	NA	NA	NA	NA	NA	NA	NA	NA	NA	NA	NA	NA	NA	NA	NA	NA	NA	NA	NA	NA	NA	NA
112	p.D21E	D	21	500	0	0	0	0	0	0	0	Low	NA	NA	NA	NA	NA	NA	NA	NA	NA	NA	NA	NA	NA	NA	NA	NA	NA	NA	NA	NA	NA	NA	NA	NA	NA	NA	NA	NA	NA	NA	NA	NA	NA	NA	NA	NA	NA
113	p.D21G	D	21	500	0	0	0	0	0	0	0	Low	NA	NA	NA	NA	NA	NA	NA	NA	NA	NA	NA	NA	NA	NA	NA	NA	NA	NA	NA	NA	NA	NA	NA	NA	NA	NA	NA	NA	NA	NA	NA	NA	NA	NA	NA	NA	NA
114	p.D21H	D	21	500	0	0	0	0	0	0	0	Low	NA	NA	NA	NA	NA	NA	NA	NA	NA	NA	NA	NA	NA	NA	NA	NA	NA	NA	NA	NA	NA	NA	NA	NA	NA	NA	NA	NA	NA	NA	NA	NA	NA	NA	NA	NA	NA
115	p.D21N	C	21	500	0	0	0	0	0	0	0	Low	NA	NA	NA	NA	NA	NA	NA	NA	NA	NA	NA	NA	NA	NA	NA	NA	NA	NA	NA	NA	NA	NA	NA	NA	NA	NA	NA	NA	NA	NA	NA	NA	NA	NA	NA	NA	NA
116	p.D21V	C	21	500	0	0	0	0	0	0	0	Low	NA	NA	NA	NA	NA	NA	NA	NA	NA	NA	NA	NA	NA	NA	NA	NA	NA	NA	NA	NA	NA	NA	NA	NA	NA	NA	NA	NA	NA	NA	NA	NA	NA	NA	NA	NA	NA
117	p.D21Y	D	21	500	0	0	0	0	0	0	0	Low	NA	NA	NA	NA	NA	NA	NA	NA	NA	NA	NA	NA	NA	NA	NA	NA	NA	NA	NA	NA	NA	NA	NA	NA	NA	NA	NA	NA	NA	NA	NA	NA	NA	NA	NA	NA	NA
118	p.L22I	D	22	500	0	0	0	0	0	0	0	Low	NA	NA	NA	NA	NA	NA	NA	NA	NA	NA	NA	NA	NA	NA	NA	NA	NA	NA	NA	NA	NA	NA	NA	NA	NA	NA	NA	NA	NA	NA	NA	NA	NA	NA	NA	NA	NA
119	p.L22P	C	22	500	0	0	0	0	0	0	0	Low	NA	NA	NA	NA	NA	NA	NA	NA	NA	NA	NA	NA	NA	NA	NA	NA	NA	NA	NA	NA	NA	NA	NA	NA	NA	NA	NA	NA	NA	NA	NA	NA	NA	NA	NA	NA	NA
120	p.L22Q	C	22	500	0	0	0	0	0	0	0	Low	NA	NA	NA	NA	NA	NA	NA	NA	NA	NA	NA	NA	NA	NA	NA	NA	NA	NA	NA	NA	NA	NA	NA	NA	NA	NA	NA	NA	NA	NA	NA	NA	NA	NA	NA	NA	NA
121	p.L22R	B	22	500	0	0	0	0	0	0	0	Low	NA	NA	NA	NA	NA	NA	NA	NA	NA	NA	NA	NA	NA	NA	NA	NA	NA	NA	NA	NA	NA	NA	NA	NA	NA	NA	NA	NA	NA	NA	NA	NA	NA	NA	NA	NA	NA
122	p.L22V	C	22	500	0	0	0	0	0	0	0	Low	NA	NA	NA	NA	NA	NA	NA	NA	NA	NA	NA	NA	NA	NA	NA	NA	NA	NA	NA	NA	NA	NA	NA	NA	NA	NA	NA	NA	NA	NA	NA	NA	NA	NA	NA	NA	NA
123	p.W23C	C	23	20.7	11	36.73	0	0.962102	0.0964912	0.376255	1.43485	Intermediate	HLA-A*26:02	HLA-A*68:02	HLA-C*03:04	HLA-C*03:03	HLA-C*14:03	HLA-C*14:02	HLA-C*16:01	HLA-B*15:17	HLA-A*26:03	HLA-C*03:02	HLA-A*26:01	NA	NA	NA	NA	NA	NA	NA	NA	NA	NA	NA	NA	NA	NA	NA	NA	NA	NA	NA	NA	NA	NA	NA	NA	NA	NA
124	p.W23G	C	23	500	0	0	0	0	0	0	0	Low	NA	NA	NA	NA	NA	NA	NA	NA	NA	NA	NA	NA	NA	NA	NA	NA	NA	NA	NA	NA	NA	NA	NA	NA	NA	NA	NA	NA	NA	NA	NA	NA	NA	NA	NA	NA	NA
125	p.W23L	D	23	500	0	0	0	0	0	0	0	Low	NA	NA	NA	NA	NA	NA	NA	NA	NA	NA	NA	NA	NA	NA	NA	NA	NA	NA	NA	NA	NA	NA	NA	NA	NA	NA	NA	NA	NA	NA	NA	NA	NA	NA	NA	NA	NA
126	p.W23R	C	23	500	0	0	0	0	0	0	0	Low	NA	NA	NA	NA	NA	NA	NA	NA	NA	NA	NA	NA	NA	NA	NA	NA	NA	NA	NA	NA	NA	NA	NA	NA	NA	NA	NA	NA	NA	NA	NA	NA	NA	NA	NA	NA	NA
127	p.W23S	C	23	500	0	0	0	0	0	0	0	Low	NA	NA	NA	NA	NA	NA	NA	NA	NA	NA	NA	NA	NA	NA	NA	NA	NA	NA	NA	NA	NA	NA	NA	NA	NA	NA	NA	NA	NA	NA	NA	NA	NA	NA	NA	NA	NA
128	p.K24E	C	24	500	0	0	0	0	0	0	0	Low	NA	NA	NA	NA	NA	NA	NA	NA	NA	NA	NA	NA	NA	NA	NA	NA	NA	NA	NA	NA	NA	NA	NA	NA	NA	NA	NA	NA	NA	NA	NA	NA	NA	NA	NA	NA	NA
129	p.K24I	B	24	500	0	0	0	0	0	0	0	Low	NA	NA	NA	NA	NA	NA	NA	NA	NA	NA	NA	NA	NA	NA	NA	NA	NA	NA	NA	NA	NA	NA	NA	NA	NA	NA	NA	NA	NA	NA	NA	NA	NA	NA	NA	NA	NA
130	p.K24N	D	24	500	0	0	0	0	0	0	0	Low	NA	NA	NA	NA	NA	NA	NA	NA	NA	NA	NA	NA	NA	NA	NA	NA	NA	NA	NA	NA	NA	NA	NA	NA	NA	NA	NA	NA	NA	NA	NA	NA	NA	NA	NA	NA	NA
131	p.K24Q	D	24	500	0	0	0	0	0	0	0	Low	NA	NA	NA	NA	NA	NA	NA	NA	NA	NA	NA	NA	NA	NA	NA	NA	NA	NA	NA	NA	NA	NA	NA	NA	NA	NA	NA	NA	NA	NA	NA	NA	NA	NA	NA	NA	NA
132	p.K24R	C	24	500	0	0	0	0	0	0	0	Low	NA	NA	NA	NA	NA	NA	NA	NA	NA	NA	NA	NA	NA	NA	NA	NA	NA	NA	NA	NA	NA	NA	NA	NA	NA	NA	NA	NA	NA	NA	NA	NA	NA	NA	NA	NA	NA
133	p.K24T	C	24	500	0	0	0	0	0	0	0	Low	NA	NA	NA	NA	NA	NA	NA	NA	NA	NA	NA	NA	NA	NA	NA	NA	NA	NA	NA	NA	NA	NA	NA	NA	NA	NA	NA	NA	NA	NA	NA	NA	NA	NA	NA	NA	NA
134	p.L25I	D	25	500	0	0	0	0	0	0	0	Low	NA	NA	NA	NA	NA	NA	NA	NA	NA	NA	NA	NA	NA	NA	NA	NA	NA	NA	NA	NA	NA	NA	NA	NA	NA	NA	NA	NA	NA	NA	NA	NA	NA	NA	NA	NA	NA
135	p.L25P	C	25	500	0	0	0	0	0	0	0	Low	NA	NA	NA	NA	NA	NA	NA	NA	NA	NA	NA	NA	NA	NA	NA	NA	NA	NA	NA	NA	NA	NA	NA	NA	NA	NA	NA	NA	NA	NA	NA	NA	NA	NA	NA	NA	NA
136	p.L25Q	C	25	500	0	0	0	0	0	0	0	Low	NA	NA	NA	NA	NA	NA	NA	NA	NA	NA	NA	NA	NA	NA	NA	NA	NA	NA	NA	NA	NA	NA	NA	NA	NA	NA	NA	NA	NA	NA	NA	NA	NA	NA	NA	NA	NA
137	p.L25R	C	25	500	0	0	0	0	0	0	0	Low	NA	NA	NA	NA	NA	NA	NA	NA	NA	NA	NA	NA	NA	NA	NA	NA	NA	NA	NA	NA	NA	NA	NA	NA	NA	NA	NA	NA	NA	NA	NA	NA	NA	NA	NA	NA	NA
138	p.L25V	C	25	500	0	0	0	0	0	0	0	Low	NA	NA	NA	NA	NA	NA	NA	NA	NA	NA	NA	NA	NA	NA	NA	NA	NA	NA	NA	NA	NA	NA	NA	NA	NA	NA	NA	NA	NA	NA	NA	NA	NA	NA	NA	NA	NA
139	p.L26F	D	26	500	0	0	0	0	0	0	0	Low	NA	NA	NA	NA	NA	NA	NA	NA	NA	NA	NA	NA	NA	NA	NA	NA	NA	NA	NA	NA	NA	NA	NA	NA	NA	NA	NA	NA	NA	NA	NA	NA	NA	NA	NA	NA	NA
140	p.L26H	C	26	500	0	0	0	0	0	0	0	Low	NA	NA	NA	NA	NA	NA	NA	NA	NA	NA	NA	NA	NA	NA	NA	NA	NA	NA	NA	NA	NA	NA	NA	NA	NA	NA	NA	NA	NA	NA	NA	NA	NA	NA	NA	NA	NA
141	p.L26I	D	26	500	0	0	0	0	0	0	0	Low	NA	NA	NA	NA	NA	NA	NA	NA	NA	NA	NA	NA	NA	NA	NA	NA	NA	NA	NA	NA	NA	NA	NA	NA	NA	NA	NA	NA	NA	NA	NA	NA	NA	NA	NA	NA	NA
142	p.L26P	C	26	10.96	11	24.89	0	0.981653	0.0964912	0.254968	1.33311	Intermediate	HLA-A*68:02	HLA-A*26:02	HLA-C*01:02	HLA-A*02:05	HLA-A*02:06	HLA-A*02:02	HLA-A*26:01	HLA-A*26:03	HLA-A*66:01	HLA-A*25:01	HLA-A*02:05	NA	NA	NA	NA	NA	NA	NA	NA	NA	NA	NA	NA	NA	NA	NA	NA	NA	NA	NA	NA	NA	NA	NA	NA	NA	NA
143	p.L26R	C	26	500	0	0	0	0	0	0	0	Low	NA	NA	NA	NA	NA	NA	NA	NA	NA	NA	NA	NA	NA	NA	NA	NA	NA	NA	NA	NA	NA	NA	NA	NA	NA	NA	NA	NA	NA	NA	NA	NA	NA	NA	NA	NA	NA
144	p.L26V	C	26	500	0	0	0	0	0	0	0	Low	NA	NA	NA	NA	NA	NA	NA	NA	NA	NA	NA	NA	NA	NA	NA	NA	NA	NA	NA	NA	NA	NA	NA	NA	NA	NA	NA	NA	NA	NA	NA	NA	NA	NA	NA	NA	NA
145	p.P27A	D	27	500	0	0	0	0	0	0	0	Low	NA	NA	NA	NA	NA	NA	NA	NA	NA	NA	NA	NA	NA	NA	NA	NA	NA	NA	NA	NA	NA	NA	NA	NA	NA	NA	NA	NA	NA	NA	NA	NA	NA	NA	NA	NA	NA
146	p.P27H	A	27	500	0	0	0	0	0	0	0	Low	NA	NA	NA	NA	NA	NA	NA	NA	NA	NA	NA	NA	NA	NA	NA	NA	NA	NA	NA	NA	NA	NA	NA	NA	NA	NA	NA	NA	NA	NA	NA	NA	NA	NA	NA	NA	NA
147	p.P27L	A	27	10.68	36	84.01	126.507	0.982215	0.315789	0.860582	2.15859	High	HLA-B*40:01	HLA-B*40:02	HLA-C*05:01	HLA-B*41:02	HLA-C*08:02	HLA-C*17:01	HLA-C*08:04	HLA-C*15:02	HLA-C*15:05	HLA-C*04:03	HLA-C*08:01	HLA-C*08:03	HLA-B*15:03	HLA-C*03:04	HLA-C*03:03	HLA-C*16:01	HLA-B*41:01	HLA-A*01:01	HLA-B*47:03	HLA-B*18:01	HLA-B*47:01	HLA-B*15:17	HLA-B*18:03	HLA-C*03:02	HLA-A*02:02	HLA-A*02:01	HLA-B*49:01	HLA-B*50:01	HLA-A*36:01	HLA-B*37:01	HLA-A*02:06	HLA-B*48:03	HLA-B*40:12	HLA-A*01:02	HLA-B*13:01	HLA-A*02:01	NA
148	p.P27R	D	27	500	0	0	0	0	0	0	0	Low	NA	NA	NA	NA	NA	NA	NA	NA	NA	NA	NA	NA	NA	NA	NA	NA	NA	NA	NA	NA	NA	NA	NA	NA	NA	NA	NA	NA	NA	NA	NA	NA	NA	NA	NA	NA	NA
149	p.P27S	D	27	9.3	29	74.81	36.4897	0.984985	0.254386	0.766339	2.00571	High	HLA-B*40:01	HLA-B*40:02	HLA-B*41:02	HLA-B*41:01	HLA-B*44:02	HLA-B*44:03	HLA-A*02:02	HLA-A*02:01	HLA-B*47:01	HLA-B*47:03	HLA-B*15:03	HLA-B*45:01	HLA-B*44:05	HLA-B*44:10	HLA-B*37:01	HLA-A*02:02	HLA-B*18:03	HLA-A*02:06	HLA-B*18:01	HLA-B*49:01	HLA-B*50:01	HLA-A*01:01	HLA-B*48:03	HLA-B*40:12	HLA-B*40:06	HLA-B*15:03	HLA-B*13:01	HLA-B*15:25	HLA-A*02:03	NA	NA	NA	NA	NA	NA	NA	NA
150	p.P27T	D	27	500	0	0	0	0	0	0	0	Low	NA	NA	NA	NA	NA	NA	NA	NA	NA	NA	NA	NA	NA	NA	NA	NA	NA	NA	NA	NA	NA	NA	NA	NA	NA	NA	NA	NA	NA	NA	NA	NA	NA	NA	NA	NA	NA
151	p.E28A	D	28	500	0	0	0	0	0	0	0	Low	NA	NA	NA	NA	NA	NA	NA	NA	NA	NA	NA	NA	NA	NA	NA	NA	NA	NA	NA	NA	NA	NA	NA	NA	NA	NA	NA	NA	NA	NA	NA	NA	NA	NA	NA	NA	NA
152	p.E28D	D	28	500	0	0	0	0	0	0	0	Low	NA	NA	NA	NA	NA	NA	NA	NA	NA	NA	NA	NA	NA	NA	NA	NA	NA	NA	NA	NA	NA	NA	NA	NA	NA	NA	NA	NA	NA	NA	NA	NA	NA	NA	NA	NA	NA
153	p.E28G	D	28	500	0	0	0	0	0	0	0	Low	NA	NA	NA	NA	NA	NA	NA	NA	NA	NA	NA	NA	NA	NA	NA	NA	NA	NA	NA	NA	NA	NA	NA	NA	NA	NA	NA	NA	NA	NA	NA	NA	NA	NA	NA	NA	NA
154	p.E28K	D	28	500	0	0	0	0	0	0	0	Low	NA	NA	NA	NA	NA	NA	NA	NA	NA	NA	NA	NA	NA	NA	NA	NA	NA	NA	NA	NA	NA	NA	NA	NA	NA	NA	NA	NA	NA	NA	NA	NA	NA	NA	NA	NA	NA
155	p.E28Q	D	28	500	0	0	0	0	0	0	0	Low	NA	NA	NA	NA	NA	NA	NA	NA	NA	NA	NA	NA	NA	NA	NA	NA	NA	NA	NA	NA	NA	NA	NA	NA	NA	NA	NA	NA	NA	NA	NA	NA	NA	NA	NA	NA	NA
156	p.E28V	D	28	500	0	0	0	0	0	0	0	Low	NA	NA	NA	NA	NA	NA	NA	NA	NA	NA	NA	NA	NA	NA	NA	NA	NA	NA	NA	NA	NA	NA	NA	NA	NA	NA	NA	NA	NA	NA	NA	NA	NA	NA	NA	NA	NA
157	p.N29D	D	29	500	0	0	0	0	0	0	0	Low	NA	NA	NA	NA	NA	NA	NA	NA	NA	NA	NA	NA	NA	NA	NA	NA	NA	NA	NA	NA	NA	NA	NA	NA	NA	NA	NA	NA	NA	NA	NA	NA	NA	NA	NA	NA	NA
158	p.N29H	D	29	500	0	0	0	0	0	0	0	Low	NA	NA	NA	NA	NA	NA	NA	NA	NA	NA	NA	NA	NA	NA	NA	NA	NA	NA	NA	NA	NA	NA	NA	NA	NA	NA	NA	NA	NA	NA	NA	NA	NA	NA	NA	NA	NA
159	p.N29I	D	29	500	0	0	0	0	0	0	0	Low	NA	NA	NA	NA	NA	NA	NA	NA	NA	NA	NA	NA	NA	NA	NA	NA	NA	NA	NA	NA	NA	NA	NA	NA	NA	NA	NA	NA	NA	NA	NA	NA	NA	NA	NA	NA	NA
160	p.N29K	D	29	500	0	0	0	0	0	0	0	Low	NA	NA	NA	NA	NA	NA	NA	NA	NA	NA	NA	NA	NA	NA	NA	NA	NA	NA	NA	NA	NA	NA	NA	NA	NA	NA	NA	NA	NA	NA	NA	NA	NA	NA	NA	NA	NA
161	p.N29S	D	29	500	0	0	0	0	0	0	0	Low	NA	NA	NA	NA	NA	NA	NA	NA	NA	NA	NA	NA	NA	NA	NA	NA	NA	NA	NA	NA	NA	NA	NA	NA	NA	NA	NA	NA	NA	NA	NA	NA	NA	NA	NA	NA	NA
162	p.N29T	D	29	500	0	0	0	0	0	0	0	Low	NA	NA	NA	NA	NA	NA	NA	NA	NA	NA	NA	NA	NA	NA	NA	NA	NA	NA	NA	NA	NA	NA	NA	NA	NA	NA	NA	NA	NA	NA	NA	NA	NA	NA	NA	NA	NA
163	p.N29Y	D	29	500	0	0	0	0	0	0	0	Low	NA	NA	NA	NA	NA	NA	NA	NA	NA	NA	NA	NA	NA	NA	NA	NA	NA	NA	NA	NA	NA	NA	NA	NA	NA	NA	NA	NA	NA	NA	NA	NA	NA	NA	NA	NA	NA
164	p.N30D	C	30	500	0	0	0	0	0	0	0	Low	NA	NA	NA	NA	NA	NA	NA	NA	NA	NA	NA	NA	NA	NA	NA	NA	NA	NA	NA	NA	NA	NA	NA	NA	NA	NA	NA	NA	NA	NA	NA	NA	NA	NA	NA	NA	NA
165	p.N30H	C	30	500	0	0	0	0	0	0	0	Low	NA	NA	NA	NA	NA	NA	NA	NA	NA	NA	NA	NA	NA	NA	NA	NA	NA	NA	NA	NA	NA	NA	NA	NA	NA	NA	NA	NA	NA	NA	NA	NA	NA	NA	NA	NA	NA
166	p.N30I	D	30	500	0	0	0	0	0	0	0	Low	NA	NA	NA	NA	NA	NA	NA	NA	NA	NA	NA	NA	NA	NA	NA	NA	NA	NA	NA	NA	NA	NA	NA	NA	NA	NA	NA	NA	NA	NA	NA	NA	NA	NA	NA	NA	NA
167	p.N30K	D	30	322.05	6	49.57	5.41424	0.3572	0.0526316	0.507785	0.917617	Low	HLA-B*41:02	HLA-B*40:02	HLA-B*40:01	HLA-A*02:02	HLA-A*02:01	HLA-A*30:01	NA	NA	NA	NA	NA	NA	NA	NA	NA	NA	NA	NA	NA	NA	NA	NA	NA	NA	NA	NA	NA	NA	NA	NA	NA	NA	NA	NA	NA	NA	NA
168	p.N30S	D	30	500	0	0	0	0	0	0	0	Low	NA	NA	NA	NA	NA	NA	NA	NA	NA	NA	NA	NA	NA	NA	NA	NA	NA	NA	NA	NA	NA	NA	NA	NA	NA	NA	NA	NA	NA	NA	NA	NA	NA	NA	NA	NA	NA
169	p.N30T	D	30	500	0	0	0	0	0	0	0	Low	NA	NA	NA	NA	NA	NA	NA	NA	NA	NA	NA	NA	NA	NA	NA	NA	NA	NA	NA	NA	NA	NA	NA	NA	NA	NA	NA	NA	NA	NA	NA	NA	NA	NA	NA	NA	NA
170	p.N30Y	D	30	500	0	0	0	0	0	0	0	Low	NA	NA	NA	NA	NA	NA	NA	NA	NA	NA	NA	NA	NA	NA	NA	NA	NA	NA	NA	NA	NA	NA	NA	NA	NA	NA	NA	NA	NA	NA	NA	NA	NA	NA	NA	NA	NA
171	p.V31A	D	31	500	0	0	0	0	0	0	0	Low	NA	NA	NA	NA	NA	NA	NA	NA	NA	NA	NA	NA	NA	NA	NA	NA	NA	NA	NA	NA	NA	NA	NA	NA	NA	NA	NA	NA	NA	NA	NA	NA	NA	NA	NA	NA	NA
172	p.V31D	C	31	500	0	0	0	0	0	0	0	Low	NA	NA	NA	NA	NA	NA	NA	NA	NA	NA	NA	NA	NA	NA	NA	NA	NA	NA	NA	NA	NA	NA	NA	NA	NA	NA	NA	NA	NA	NA	NA	NA	NA	NA	NA	NA	NA
173	p.V31F	C	31	500	0	0	0	0	0	0	0	Low	NA	NA	NA	NA	NA	NA	NA	NA	NA	NA	NA	NA	NA	NA	NA	NA	NA	NA	NA	NA	NA	NA	NA	NA	NA	NA	NA	NA	NA	NA	NA	NA	NA	NA	NA	NA	NA
174	p.V31G	C	31	500	0	0	0	0	0	0	0	Low	NA	NA	NA	NA	NA	NA	NA	NA	NA	NA	NA	NA	NA	NA	NA	NA	NA	NA	NA	NA	NA	NA	NA	NA	NA	NA	NA	NA	NA	NA	NA	NA	NA	NA	NA	NA	NA
175	p.V31I	D	31	13.34	11	49.69	1.86968	0.976876	0.0964912	0.509015	1.58238	Intermediate	HLA-A*02:03	HLA-A*02:02	HLA-A*02:02	HLA-A*02:01	HLA-A*02:01	HLA-A*02:05	HLA-A*02:06	HLA-B*40:01	HLA-B*40:02	HLA-B*41:02	HLA-A*02:06	NA	NA	NA	NA	NA	NA	NA	NA	NA	NA	NA	NA	NA	NA	NA	NA	NA	NA	NA	NA	NA	NA	NA	NA	NA	NA
176	p.V31L	D	31	500	0	0	0	0	0	0	0	Low	NA	NA	NA	NA	NA	NA	NA	NA	NA	NA	NA	NA	NA	NA	NA	NA	NA	NA	NA	NA	NA	NA	NA	NA	NA	NA	NA	NA	NA	NA	NA	NA	NA	NA	NA	NA	NA
177	p.L32M	D	32	500	0	0	0	0	0	0	0	Low	NA	NA	NA	NA	NA	NA	NA	NA	NA	NA	NA	NA	NA	NA	NA	NA	NA	NA	NA	NA	NA	NA	NA	NA	NA	NA	NA	NA	NA	NA	NA	NA	NA	NA	NA	NA	NA
178	p.L32P	C	32	500	0	0	0	0	0	0	0	Low	NA	NA	NA	NA	NA	NA	NA	NA	NA	NA	NA	NA	NA	NA	NA	NA	NA	NA	NA	NA	NA	NA	NA	NA	NA	NA	NA	NA	NA	NA	NA	NA	NA	NA	NA	NA	NA
179	p.L32Q	C	32	500	0	0	0	0	0	0	0	Low	NA	NA	NA	NA	NA	NA	NA	NA	NA	NA	NA	NA	NA	NA	NA	NA	NA	NA	NA	NA	NA	NA	NA	NA	NA	NA	NA	NA	NA	NA	NA	NA	NA	NA	NA	NA	NA
180	p.L32R	C	32	500	0	0	0	0	0	0	0	Low	NA	NA	NA	NA	NA	NA	NA	NA	NA	NA	NA	NA	NA	NA	NA	NA	NA	NA	NA	NA	NA	NA	NA	NA	NA	NA	NA	NA	NA	NA	NA	NA	NA	NA	NA	NA	NA
181	p.L32V	C	32	500	0	0	0	0	0	0	0	Low	NA	NA	NA	NA	NA	NA	NA	NA	NA	NA	NA	NA	NA	NA	NA	NA	NA	NA	NA	NA	NA	NA	NA	NA	NA	NA	NA	NA	NA	NA	NA	NA	NA	NA	NA	NA	NA
182	p.S33A	B	33	500	0	0	0	0	0	0	0	Low	NA	NA	NA	NA	NA	NA	NA	NA	NA	NA	NA	NA	NA	NA	NA	NA	NA	NA	NA	NA	NA	NA	NA	NA	NA	NA	NA	NA	NA	NA	NA	NA	NA	NA	NA	NA	NA
183	p.S33C	D	33	500	0	0	0	0	0	0	0	Low	NA	NA	NA	NA	NA	NA	NA	NA	NA	NA	NA	NA	NA	NA	NA	NA	NA	NA	NA	NA	NA	NA	NA	NA	NA	NA	NA	NA	NA	NA	NA	NA	NA	NA	NA	NA	NA
184	p.S33F	D	33	5.25	21	78.97	46.2454	0.993115	0.184211	0.808953	1.98628	Intermediate	HLA-C*14:03	HLA-C*14:02	HLA-A*02:03	HLA-A*02:02	HLA-A*02:01	HLA-A*24:03	HLA-B*40:02	HLA-B*40:01	HLA-C*01:02	HLA-C*01:02	HLA-A*02:06	HLA-A*02:05	HLA-A*23:01	HLA-B*41:02	HLA-A*24:02	HLA-A*24:03	HLA-A*02:02	HLA-B*15:25	HLA-C*07:02	HLA-A*24:07	HLA-B*15:05	NA	NA	NA	NA	NA	NA	NA	NA	NA	NA	NA	NA	NA	NA	NA	NA
185	p.S33P	D	33	500	0	0	0	0	0	0	0	Low	NA	NA	NA	NA	NA	NA	NA	NA	NA	NA	NA	NA	NA	NA	NA	NA	NA	NA	NA	NA	NA	NA	NA	NA	NA	NA	NA	NA	NA	NA	NA	NA	NA	NA	NA	NA	NA
186	p.S33T	C	33	38.22	16	54.68	3.37598	0.926934	0.140351	0.560131	1.62742	Intermediate	HLA-C*01:02	HLA-A*02:03	HLA-C*03:04	HLA-C*03:03	HLA-A*02:02	HLA-C*03:02	HLA-C*16:01	HLA-C*14:03	HLA-C*14:02	HLA-B*40:01	HLA-B*40:02	HLA-A*02:02	HLA-B*41:02	HLA-C*12:03	HLA-B*15:17	HLA-A*26:02	NA	NA	NA	NA	NA	NA	NA	NA	NA	NA	NA	NA	NA	NA	NA	NA	NA	NA	NA	NA	NA
187	p.S33Y	D	33	500	0	0	0	0	0	0	0	Low	NA	NA	NA	NA	NA	NA	NA	NA	NA	NA	NA	NA	NA	NA	NA	NA	NA	NA	NA	NA	NA	NA	NA	NA	NA	NA	NA	NA	NA	NA	NA	NA	NA	NA	NA	NA	NA
188	p.P34A	D	34	500	0	0	0	0	0	0	0	Low	NA	NA	NA	NA	NA	NA	NA	NA	NA	NA	NA	NA	NA	NA	NA	NA	NA	NA	NA	NA	NA	NA	NA	NA	NA	NA	NA	NA	NA	NA	NA	NA	NA	NA	NA	NA	NA
189	p.P34H	D	34	500	0	0	0	0	0	0	0	Low	NA	NA	NA	NA	NA	NA	NA	NA	NA	NA	NA	NA	NA	NA	NA	NA	NA	NA	NA	NA	NA	NA	NA	NA	NA	NA	NA	NA	NA	NA	NA	NA	NA	NA	NA	NA	NA
190	p.P34L	A	34	8.69	31	64.24	95.0311	0.98621	0.27193	0.658062	1.9162	Intermediate	HLA-B*15:17	HLA-C*03:04	HLA-C*03:03	HLA-C*03:02	HLA-B*67:01	HLA-C*16:01	HLA-B*39:10	HLA-B*07:05	HLA-B*15:03	HLA-B*42:01	HLA-B*35:02	HLA-B*15:25	HLA-A*02:03	HLA-B*35:03	HLA-B*35:01	HLA-A*02:02	HLA-B*07:02	HLA-B*35:08	HLA-B*53:01	HLA-B*35:05	HLA-B*15:05	HLA-C*12:03	HLA-B*15:16	HLA-B*15:02	HLA-C*08:04	HLA-B*42:02	HLA-C*12:02	HLA-B*35:01	HLA-C*14:03	HLA-C*14:02	HLA-B*81:01	NA	NA	NA	NA	NA	NA
191	p.P34R	D	34	500	0	0	0	0	0	0	0	Low	NA	NA	NA	NA	NA	NA	NA	NA	NA	NA	NA	NA	NA	NA	NA	NA	NA	NA	NA	NA	NA	NA	NA	NA	NA	NA	NA	NA	NA	NA	NA	NA	NA	NA	NA	NA	NA
192	p.P34S	A	34	500	0	0	0	0	0	0	0	Low	NA	NA	NA	NA	NA	NA	NA	NA	NA	NA	NA	NA	NA	NA	NA	NA	NA	NA	NA	NA	NA	NA	NA	NA	NA	NA	NA	NA	NA	NA	NA	NA	NA	NA	NA	NA	NA
193	p.P34T	D	34	500	0	0	0	0	0	0	0	Low	NA	NA	NA	NA	NA	NA	NA	NA	NA	NA	NA	NA	NA	NA	NA	NA	NA	NA	NA	NA	NA	NA	NA	NA	NA	NA	NA	NA	NA	NA	NA	NA	NA	NA	NA	NA	NA
194	p.L35F	D	35	12.21	25	76	7.60778	0.979144	0.219298	0.778529	1.97697	Intermediate	HLA-A*02:03	HLA-A*02:02	HLA-B*67:01	HLA-B*35:02	HLA-B*39:10	HLA-C*01:02	HLA-B*35:03	HLA-B*35:01	HLA-C*03:04	HLA-C*03:03	HLA-C*16:01	HLA-C*03:02	HLA-B*35:08	HLA-A*02:01	HLA-A*02:05	HLA-B*53:01	HLA-C*14:03	HLA-C*14:02	HLA-C*12:03	HLA-B*42:01	HLA-B*07:05	HLA-B*35:05	HLA-A*02:06	HLA-B*15:17	HLA-B*15:03	NA	NA	NA	NA	NA	NA	NA	NA	NA	NA	NA	NA
195	p.L35M	D	35	500	0	0	0	0	0	0	0	Low	NA	NA	NA	NA	NA	NA	NA	NA	NA	NA	NA	NA	NA	NA	NA	NA	NA	NA	NA	NA	NA	NA	NA	NA	NA	NA	NA	NA	NA	NA	NA	NA	NA	NA	NA	NA	NA
196	p.L35S	C	35	500	0	0	0	0	0	0	0	Low	NA	NA	NA	NA	NA	NA	NA	NA	NA	NA	NA	NA	NA	NA	NA	NA	NA	NA	NA	NA	NA	NA	NA	NA	NA	NA	NA	NA	NA	NA	NA	NA	NA	NA	NA	NA	NA
197	p.L35V	C	35	500	0	0	0	0	0	0	0	Low	NA	NA	NA	NA	NA	NA	NA	NA	NA	NA	NA	NA	NA	NA	NA	NA	NA	NA	NA	NA	NA	NA	NA	NA	NA	NA	NA	NA	NA	NA	NA	NA	NA	NA	NA	NA	NA
198	p.L35W	D	35	500	0	0	0	0	0	0	0	Low	NA	NA	NA	NA	NA	NA	NA	NA	NA	NA	NA	NA	NA	NA	NA	NA	NA	NA	NA	NA	NA	NA	NA	NA	NA	NA	NA	NA	NA	NA	NA	NA	NA	NA	NA	NA	NA
199	p.P36A	C	36	500	0	0	0	0	0	0	0	Low	NA	NA	NA	NA	NA	NA	NA	NA	NA	NA	NA	NA	NA	NA	NA	NA	NA	NA	NA	NA	NA	NA	NA	NA	NA	NA	NA	NA	NA	NA	NA	NA	NA	NA	NA	NA	NA
200	p.P36L	B	36	7.65	19	70.91	60.2384	0.988297	0.166667	0.726388	1.88135	Intermediate	HLA-A*02:03	HLA-A*02:02	HLA-A*02:05	HLA-A*02:02	HLA-C*01:02	HLA-A*02:01	HLA-C*16:01	HLA-A*02:06	HLA-C*03:02	HLA-C*03:04	HLA-C*03:03	HLA-C*12:03	HLA-A*02:05	HLA-C*14:03	HLA-C*14:02	HLA-B*58:01	HLA-B*15:17	HLA-A*02:03	HLA-B*15:17	NA	NA	NA	NA	NA	NA	NA	NA	NA	NA	NA	NA	NA	NA	NA	NA	NA	NA
201	p.P36Q	D	36	500	0	0	0	0	0	0	0	Low	NA	NA	NA	NA	NA	NA	NA	NA	NA	NA	NA	NA	NA	NA	NA	NA	NA	NA	NA	NA	NA	NA	NA	NA	NA	NA	NA	NA	NA	NA	NA	NA	NA	NA	NA	NA	NA
202	p.P36R	D	36	500	0	0	0	0	0	0	0	Low	NA	NA	NA	NA	NA	NA	NA	NA	NA	NA	NA	NA	NA	NA	NA	NA	NA	NA	NA	NA	NA	NA	NA	NA	NA	NA	NA	NA	NA	NA	NA	NA	NA	NA	NA	NA	NA
203	p.P36S	C	36	23.87	14	69.5	1.23211	0.955739	0.122807	0.711944	1.79049	Intermediate	HLA-A*02:03	HLA-C*01:02	HLA-A*02:02	HLA-C*03:04	HLA-C*03:03	HLA-C*16:01	HLA-C*03:02	HLA-A*02:05	HLA-C*14:03	HLA-C*14:02	HLA-C*12:03	HLA-A*02:01	HLA-B*15:03	HLA-B*15:17	NA	NA	NA	NA	NA	NA	NA	NA	NA	NA	NA	NA	NA	NA	NA	NA	NA	NA	NA	NA	NA	NA	NA
204	p.P36T	C	36	500	0	0	0	0	0	0	0	Low	NA	NA	NA	NA	NA	NA	NA	NA	NA	NA	NA	NA	NA	NA	NA	NA	NA	NA	NA	NA	NA	NA	NA	NA	NA	NA	NA	NA	NA	NA	NA	NA	NA	NA	NA	NA	NA
205	p.S37A	D	37	500	0	0	0	0	0	0	0	Low	NA	NA	NA	NA	NA	NA	NA	NA	NA	NA	NA	NA	NA	NA	NA	NA	NA	NA	NA	NA	NA	NA	NA	NA	NA	NA	NA	NA	NA	NA	NA	NA	NA	NA	NA	NA	NA
206	p.S37C	C	37	500	0	0	0	0	0	0	0	Low	NA	NA	NA	NA	NA	NA	NA	NA	NA	NA	NA	NA	NA	NA	NA	NA	NA	NA	NA	NA	NA	NA	NA	NA	NA	NA	NA	NA	NA	NA	NA	NA	NA	NA	NA	NA	NA
207	p.S37F	D	37	500	0	0	0	0	0	0	0	Low	NA	NA	NA	NA	NA	NA	NA	NA	NA	NA	NA	NA	NA	NA	NA	NA	NA	NA	NA	NA	NA	NA	NA	NA	NA	NA	NA	NA	NA	NA	NA	NA	NA	NA	NA	NA	NA
208	p.S37P	D	37	500	0	0	0	0	0	0	0	Low	NA	NA	NA	NA	NA	NA	NA	NA	NA	NA	NA	NA	NA	NA	NA	NA	NA	NA	NA	NA	NA	NA	NA	NA	NA	NA	NA	NA	NA	NA	NA	NA	NA	NA	NA	NA	NA
209	p.S37T	C	37	23.88	21	74.51	1.37347	0.955719	0.184211	0.763266	1.9032	Intermediate	HLA-A*02:03	HLA-C*01:02	HLA-A*02:02	HLA-C*03:04	HLA-C*03:03	HLA-C*16:01	HLA-C*03:02	HLA-B*67:01	HLA-B*39:10	HLA-C*14:03	HLA-C*14:02	HLA-B*15:03	HLA-C*12:03	HLA-A*02:01	HLA-B*35:02	HLA-A*02:05	HLA-B*35:03	HLA-B*15:17	HLA-B*35:01	HLA-B*07:05	HLA-A*02:06	NA	NA	NA	NA	NA	NA	NA	NA	NA	NA	NA	NA	NA	NA	NA	NA
210	p.S37Y	C	37	500	0	0	0	0	0	0	0	Low	NA	NA	NA	NA	NA	NA	NA	NA	NA	NA	NA	NA	NA	NA	NA	NA	NA	NA	NA	NA	NA	NA	NA	NA	NA	NA	NA	NA	NA	NA	NA	NA	NA	NA	NA	NA	NA
211	p.Q38E	C	38	500	0	0	0	0	0	0	0	Low	NA	NA	NA	NA	NA	NA	NA	NA	NA	NA	NA	NA	NA	NA	NA	NA	NA	NA	NA	NA	NA	NA	NA	NA	NA	NA	NA	NA	NA	NA	NA	NA	NA	NA	NA	NA	NA
212	p.Q38H	D	38	500	0	0	0	0	0	0	0	Low	NA	NA	NA	NA	NA	NA	NA	NA	NA	NA	NA	NA	NA	NA	NA	NA	NA	NA	NA	NA	NA	NA	NA	NA	NA	NA	NA	NA	NA	NA	NA	NA	NA	NA	NA	NA	NA
213	p.Q38K	C	38	500	0	0	0	0	0	0	0	Low	NA	NA	NA	NA	NA	NA	NA	NA	NA	NA	NA	NA	NA	NA	NA	NA	NA	NA	NA	NA	NA	NA	NA	NA	NA	NA	NA	NA	NA	NA	NA	NA	NA	NA	NA	NA	NA
214	p.Q38L	D	38	14.57	33	76.26	52.8499	0.974407	0.289474	0.781192	2.04507	High	HLA-A*02:03	HLA-A*02:02	HLA-A*02:02	HLA-C*01:02	HLA-C*03:04	HLA-C*03:03	HLA-B*67:01	HLA-C*16:01	HLA-A*02:06	HLA-C*03:02	HLA-B*39:10	HLA-B*15:17	HLA-A*02:01	HLA-A*02:05	HLA-A*02:03	HLA-A*02:01	HLA-C*14:03	HLA-C*14:02	HLA-B*35:02	HLA-B*42:01	HLA-B*07:05	HLA-C*12:03	HLA-B*35:03	HLA-C*03:04	HLA-C*03:03	HLA-A*02:05	HLA-B*15:03	HLA-A*02:05	HLA-B*35:01	HLA-A*68:02	HLA-A*02:01	HLA-B*15:25	HLA-B*35:08	NA	NA	NA	NA
215	p.Q38P	C	38	500	0	0	0	0	0	0	0	Low	NA	NA	NA	NA	NA	NA	NA	NA	NA	NA	NA	NA	NA	NA	NA	NA	NA	NA	NA	NA	NA	NA	NA	NA	NA	NA	NA	NA	NA	NA	NA	NA	NA	NA	NA	NA	NA
216	p.Q38R	D	38	500	0	0	0	0	0	0	0	Low	NA	NA	NA	NA	NA	NA	NA	NA	NA	NA	NA	NA	NA	NA	NA	NA	NA	NA	NA	NA	NA	NA	NA	NA	NA	NA	NA	NA	NA	NA	NA	NA	NA	NA	NA	NA	NA
217	p.A39E	C	39	500	0	0	0	0	0	0	0	Low	NA	NA	NA	NA	NA	NA	NA	NA	NA	NA	NA	NA	NA	NA	NA	NA	NA	NA	NA	NA	NA	NA	NA	NA	NA	NA	NA	NA	NA	NA	NA	NA	NA	NA	NA	NA	NA
218	p.A39G	D	39	500	0	0	0	0	0	0	0	Low	NA	NA	NA	NA	NA	NA	NA	NA	NA	NA	NA	NA	NA	NA	NA	NA	NA	NA	NA	NA	NA	NA	NA	NA	NA	NA	NA	NA	NA	NA	NA	NA	NA	NA	NA	NA	NA
219	p.A39P	C	39	500	0	0	0	0	0	0	0	Low	NA	NA	NA	NA	NA	NA	NA	NA	NA	NA	NA	NA	NA	NA	NA	NA	NA	NA	NA	NA	NA	NA	NA	NA	NA	NA	NA	NA	NA	NA	NA	NA	NA	NA	NA	NA	NA
220	p.A39S	D	39	30.65	20	56.82	1.47356	0.942129	0.175439	0.582053	1.69962	Intermediate	HLA-C*01:02	HLA-C*03:04	HLA-C*03:03	HLA-B*67:01	HLA-C*16:01	HLA-B*39:10	HLA-B*15:03	HLA-C*03:02	HLA-B*15:17	HLA-B*35:02	HLA-B*07:05	HLA-C*14:03	HLA-C*14:02	HLA-C*12:03	HLA-B*35:03	HLA-B*42:01	HLA-B*35:01	HLA-B*48:03	HLA-B*40:12	HLA-B*35:08	NA	NA	NA	NA	NA	NA	NA	NA	NA	NA	NA	NA	NA	NA	NA	NA	NA
221	p.A39T	D	39	30.24	22	59.33	3.2309	0.942952	0.192982	0.607765	1.7437	Intermediate	HLA-C*01:02	HLA-B*67:01	HLA-C*03:04	HLA-C*03:03	HLA-C*16:01	HLA-B*39:10	HLA-C*03:02	HLA-B*15:17	HLA-B*35:02	HLA-A*02:03	HLA-B*15:03	HLA-B*07:05	HLA-B*35:03	HLA-A*02:02	HLA-B*35:01	HLA-C*12:03	HLA-B*42:01	HLA-C*14:03	HLA-C*14:02	HLA-B*35:08	HLA-B*53:01	HLA-A*68:02	NA	NA	NA	NA	NA	NA	NA	NA	NA	NA	NA	NA	NA	NA	NA
222	p.A39V	D	39	500	0	0	0	0	0	0	0	Low	NA	NA	NA	NA	NA	NA	NA	NA	NA	NA	NA	NA	NA	NA	NA	NA	NA	NA	NA	NA	NA	NA	NA	NA	NA	NA	NA	NA	NA	NA	NA	NA	NA	NA	NA	NA	NA
223	p.M40I	D	40	20.36	18	68.51	0	0.962785	0.157895	0.701803	1.82248	Intermediate	HLA-A*02:03	HLA-C*01:02	HLA-A*02:02	HLA-B*67:01	HLA-B*39:10	HLA-B*35:02	HLA-B*35:03	HLA-B*15:03	HLA-A*02:05	HLA-B*35:01	HLA-C*03:04	HLA-C*03:03	HLA-A*02:01	HLA-B*42:01	HLA-C*16:01	HLA-B*07:05	HLA-B*35:08	HLA-B*53:01	NA	NA	NA	NA	NA	NA	NA	NA	NA	NA	NA	NA	NA	NA	NA	NA	NA	NA	NA
224	p.M40K	D	40	500	0	0	0	0	0	0	0	Low	NA	NA	NA	NA	NA	NA	NA	NA	NA	NA	NA	NA	NA	NA	NA	NA	NA	NA	NA	NA	NA	NA	NA	NA	NA	NA	NA	NA	NA	NA	NA	NA	NA	NA	NA	NA	NA
225	p.M40L	D	40	500	0	0	0	0	0	0	0	Low	NA	NA	NA	NA	NA	NA	NA	NA	NA	NA	NA	NA	NA	NA	NA	NA	NA	NA	NA	NA	NA	NA	NA	NA	NA	NA	NA	NA	NA	NA	NA	NA	NA	NA	NA	NA	NA
226	p.M40R	C	40	500	0	0	0	0	0	0	0	Low	NA	NA	NA	NA	NA	NA	NA	NA	NA	NA	NA	NA	NA	NA	NA	NA	NA	NA	NA	NA	NA	NA	NA	NA	NA	NA	NA	NA	NA	NA	NA	NA	NA	NA	NA	NA	NA
227	p.M40T	C	40	500	0	0	0	0	0	0	0	Low	NA	NA	NA	NA	NA	NA	NA	NA	NA	NA	NA	NA	NA	NA	NA	NA	NA	NA	NA	NA	NA	NA	NA	NA	NA	NA	NA	NA	NA	NA	NA	NA	NA	NA	NA	NA	NA
228	p.M40V	D	40	500	0	0	0	0	0	0	0	Low	NA	NA	NA	NA	NA	NA	NA	NA	NA	NA	NA	NA	NA	NA	NA	NA	NA	NA	NA	NA	NA	NA	NA	NA	NA	NA	NA	NA	NA	NA	NA	NA	NA	NA	NA	NA	NA
229	p.D41A	C	41	500	0	0	0	0	0	0	0	Low	NA	NA	NA	NA	NA	NA	NA	NA	NA	NA	NA	NA	NA	NA	NA	NA	NA	NA	NA	NA	NA	NA	NA	NA	NA	NA	NA	NA	NA	NA	NA	NA	NA	NA	NA	NA	NA
230	p.D41E	B	41	40.62	13	21	1.73151	0.922117	0.114035	0.21512	1.25127	Intermediate	HLA-B*67:01	HLA-B*39:10	HLA-B*15:03	HLA-B*35:02	HLA-B*07:05	HLA-B*42:01	HLA-B*35:03	HLA-B*35:01	HLA-B*13:01	HLA-B*48:03	HLA-B*40:12	HLA-B*15:05	HLA-B*15:25	NA	NA	NA	NA	NA	NA	NA	NA	NA	NA	NA	NA	NA	NA	NA	NA	NA	NA	NA	NA	NA	NA	NA	NA
231	p.D41G	D	41	500	0	0	0	0	0	0	0	Low	NA	NA	NA	NA	NA	NA	NA	NA	NA	NA	NA	NA	NA	NA	NA	NA	NA	NA	NA	NA	NA	NA	NA	NA	NA	NA	NA	NA	NA	NA	NA	NA	NA	NA	NA	NA	NA
232	p.D41H	C	41	15.88	27	49.66	11.31	0.971777	0.236842	0.508707	1.71733	Intermediate	HLA-B*67:01	HLA-B*15:03	HLA-B*42:01	HLA-B*39:10	HLA-B*07:05	HLA-B*07:02	HLA-B*35:02	HLA-B*15:25	HLA-B*35:01	HLA-B*15:01	HLA-B*35:03	HLA-B*48:03	HLA-B*40:12	HLA-A*02:05	HLA-B*13:01	HLA-B*35:05	HLA-B*39:01	HLA-B*81:01	HLA-B*15:05	HLA-A*02:02	HLA-A*02:06	HLA-B*53:01	HLA-B*48:01	HLA-B*35:08	HLA-B*07:04	HLA-B*15:27	HLA-A*02:03	NA	NA	NA	NA	NA	NA	NA	NA	NA	NA
233	p.D41N	D	41	22.63	20	44.85	5.79928	0.958228	0.175439	0.459435	1.5931	Intermediate	HLA-B*67:01	HLA-B*15:03	HLA-B*07:05	HLA-B*39:10	HLA-B*42:01	HLA-B*07:02	HLA-B*35:02	HLA-B*35:01	HLA-B*35:03	HLA-B*15:25	HLA-B*48:03	HLA-B*40:12	HLA-B*15:01	HLA-B*15:05	HLA-B*13:01	HLA-B*35:05	HLA-B*39:01	HLA-A*02:05	HLA-B*81:01	HLA-A*02:06	NA	NA	NA	NA	NA	NA	NA	NA	NA	NA	NA	NA	NA	NA	NA	NA	NA
234	p.D41V	D	41	500	0	0	0	0	0	0	0	Low	NA	NA	NA	NA	NA	NA	NA	NA	NA	NA	NA	NA	NA	NA	NA	NA	NA	NA	NA	NA	NA	NA	NA	NA	NA	NA	NA	NA	NA	NA	NA	NA	NA	NA	NA	NA	NA
235	p.D41Y	D	41	500	0	0	0	0	0	0	0	Low	NA	NA	NA	NA	NA	NA	NA	NA	NA	NA	NA	NA	NA	NA	NA	NA	NA	NA	NA	NA	NA	NA	NA	NA	NA	NA	NA	NA	NA	NA	NA	NA	NA	NA	NA	NA	NA
236	p.D42A	D	42	500	0	0	0	0	0	0	0	Low	NA	NA	NA	NA	NA	NA	NA	NA	NA	NA	NA	NA	NA	NA	NA	NA	NA	NA	NA	NA	NA	NA	NA	NA	NA	NA	NA	NA	NA	NA	NA	NA	NA	NA	NA	NA	NA
237	p.D42E	D	42	500	0	0	0	0	0	0	0	Low	NA	NA	NA	NA	NA	NA	NA	NA	NA	NA	NA	NA	NA	NA	NA	NA	NA	NA	NA	NA	NA	NA	NA	NA	NA	NA	NA	NA	NA	NA	NA	NA	NA	NA	NA	NA	NA
238	p.D42G	D	42	500	0	0	0	0	0	0	0	Low	NA	NA	NA	NA	NA	NA	NA	NA	NA	NA	NA	NA	NA	NA	NA	NA	NA	NA	NA	NA	NA	NA	NA	NA	NA	NA	NA	NA	NA	NA	NA	NA	NA	NA	NA	NA	NA
239	p.D42H	D	42	500	0	0	0	0	0	0	0	Low	NA	NA	NA	NA	NA	NA	NA	NA	NA	NA	NA	NA	NA	NA	NA	NA	NA	NA	NA	NA	NA	NA	NA	NA	NA	NA	NA	NA	NA	NA	NA	NA	NA	NA	NA	NA	NA
240	p.D42N	C	42	500	0	0	0	0	0	0	0	Low	NA	NA	NA	NA	NA	NA	NA	NA	NA	NA	NA	NA	NA	NA	NA	NA	NA	NA	NA	NA	NA	NA	NA	NA	NA	NA	NA	NA	NA	NA	NA	NA	NA	NA	NA	NA	NA
241	p.D42V	D	42	500	0	0	0	0	0	0	0	Low	NA	NA	NA	NA	NA	NA	NA	NA	NA	NA	NA	NA	NA	NA	NA	NA	NA	NA	NA	NA	NA	NA	NA	NA	NA	NA	NA	NA	NA	NA	NA	NA	NA	NA	NA	NA	NA
242	p.D42Y	A	42	19.27	29	68.76	111.469	0.964973	0.254386	0.704364	1.92372	Intermediate	HLA-B*67:01	HLA-A*02:02	HLA-B*15:03	HLA-A*02:03	HLA-B*39:10	HLA-B*35:02	HLA-A*02:01	HLA-B*35:01	HLA-B*35:03	HLA-B*53:01	HLA-B*42:01	HLA-B*07:05	HLA-B*35:08	HLA-A*02:05	HLA-A*02:06	HLA-B*15:25	HLA-A*02:06	HLA-A*02:05	HLA-B*35:05	HLA-B*13:01	HLA-B*15:01	HLA-B*48:03	HLA-B*40:12	HLA-B*15:05	HLA-A*02:06	HLA-B*07:02	HLA-B*81:01	HLA-B*39:01	HLA-A*02:02	NA	NA	NA	NA	NA	NA	NA	NA
243	p.L43F	D	43	27.8	14	22.67	9.01988	0.94785	0.122807	0.232227	1.30288	Intermediate	HLA-B*35:01	HLA-B*35:08	HLA-B*53:01	HLA-A*02:05	HLA-A*02:06	HLA-A*02:02	HLA-B*15:03	HLA-B*35:05	HLA-B*13:01	HLA-B*48:03	HLA-B*40:12	HLA-B*39:01	HLA-B*15:05	HLA-B*67:01	NA	NA	NA	NA	NA	NA	NA	NA	NA	NA	NA	NA	NA	NA	NA	NA	NA	NA	NA	NA	NA	NA	NA
244	p.L43M	D	43	500	0	0	0	0	0	0	0	Low	NA	NA	NA	NA	NA	NA	NA	NA	NA	NA	NA	NA	NA	NA	NA	NA	NA	NA	NA	NA	NA	NA	NA	NA	NA	NA	NA	NA	NA	NA	NA	NA	NA	NA	NA	NA	NA
245	p.L43S	D	43	500	0	0	0	0	0	0	0	Low	NA	NA	NA	NA	NA	NA	NA	NA	NA	NA	NA	NA	NA	NA	NA	NA	NA	NA	NA	NA	NA	NA	NA	NA	NA	NA	NA	NA	NA	NA	NA	NA	NA	NA	NA	NA	NA
246	p.L43V	D	43	500	0	0	0	0	0	0	0	Low	NA	NA	NA	NA	NA	NA	NA	NA	NA	NA	NA	NA	NA	NA	NA	NA	NA	NA	NA	NA	NA	NA	NA	NA	NA	NA	NA	NA	NA	NA	NA	NA	NA	NA	NA	NA	NA
247	p.L43W	D	43	500	0	0	0	0	0	0	0	Low	NA	NA	NA	NA	NA	NA	NA	NA	NA	NA	NA	NA	NA	NA	NA	NA	NA	NA	NA	NA	NA	NA	NA	NA	NA	NA	NA	NA	NA	NA	NA	NA	NA	NA	NA	NA	NA
248	p.M44I	D	44	33.19	8	17.09	2.21143	0.937031	0.0701754	0.175067	1.18227	Intermediate	HLA-B*15:03	HLA-B*48:03	HLA-B*40:12	HLA-B*15:05	HLA-B*15:25	HLA-B*39:01	HLA-B*13:01	HLA-B*15:01	NA	NA	NA	NA	NA	NA	NA	NA	NA	NA	NA	NA	NA	NA	NA	NA	NA	NA	NA	NA	NA	NA	NA	NA	NA	NA	NA	NA	NA
249	p.M44K	C	44	500	0	0	0	0	0	0	0	Low	NA	NA	NA	NA	NA	NA	NA	NA	NA	NA	NA	NA	NA	NA	NA	NA	NA	NA	NA	NA	NA	NA	NA	NA	NA	NA	NA	NA	NA	NA	NA	NA	NA	NA	NA	NA	NA
250	p.M44L	C	44	500	0	0	0	0	0	0	0	Low	NA	NA	NA	NA	NA	NA	NA	NA	NA	NA	NA	NA	NA	NA	NA	NA	NA	NA	NA	NA	NA	NA	NA	NA	NA	NA	NA	NA	NA	NA	NA	NA	NA	NA	NA	NA	NA
251	p.M44R	C	44	118.22	1	1.34	0.620855	0.76635	0.00877193	0.0137267	0.788848	Low	HLA-B*15:03	NA	NA	NA	NA	NA	NA	NA	NA	NA	NA	NA	NA	NA	NA	NA	NA	NA	NA	NA	NA	NA	NA	NA	NA	NA	NA	NA	NA	NA	NA	NA	NA	NA	NA	NA	NA
252	p.M44T	C	44	25.38	9	18.05	3.172	0.952708	0.0789474	0.184901	1.21656	Intermediate	HLA-B*15:03	HLA-B*48:03	HLA-B*40:12	HLA-B*15:05	HLA-B*15:25	HLA-B*39:01	HLA-B*13:01	HLA-B*15:01	HLA-A*02:05	NA	NA	NA	NA	NA	NA	NA	NA	NA	NA	NA	NA	NA	NA	NA	NA	NA	NA	NA	NA	NA	NA	NA	NA	NA	NA	NA	NA
253	p.M44V	C	44	18	8	17.09	4.07764	0.967522	0.0701754	0.175067	1.21276	Intermediate	HLA-B*15:03	HLA-B*48:03	HLA-B*40:12	HLA-B*15:25	HLA-B*15:05	HLA-B*39:01	HLA-B*15:01	HLA-B*13:01	NA	NA	NA	NA	NA	NA	NA	NA	NA	NA	NA	NA	NA	NA	NA	NA	NA	NA	NA	NA	NA	NA	NA	NA	NA	NA	NA	NA	NA
254	p.L45M	D	45	500	0	0	0	0	0	0	0	Low	NA	NA	NA	NA	NA	NA	NA	NA	NA	NA	NA	NA	NA	NA	NA	NA	NA	NA	NA	NA	NA	NA	NA	NA	NA	NA	NA	NA	NA	NA	NA	NA	NA	NA	NA	NA	NA
255	p.L45P	D	45	200.98	1	8.42	12.4791	0.600225	0.00877193	0.0862528	0.69525	Low	HLA-B*35:01	NA	NA	NA	NA	NA	NA	NA	NA	NA	NA	NA	NA	NA	NA	NA	NA	NA	NA	NA	NA	NA	NA	NA	NA	NA	NA	NA	NA	NA	NA	NA	NA	NA	NA	NA	NA
256	p.L45Q	D	45	500	0	0	0	0	0	0	0	Low	NA	NA	NA	NA	NA	NA	NA	NA	NA	NA	NA	NA	NA	NA	NA	NA	NA	NA	NA	NA	NA	NA	NA	NA	NA	NA	NA	NA	NA	NA	NA	NA	NA	NA	NA	NA	NA
257	p.L45R	D	45	500	0	0	0	0	0	0	0	Low	NA	NA	NA	NA	NA	NA	NA	NA	NA	NA	NA	NA	NA	NA	NA	NA	NA	NA	NA	NA	NA	NA	NA	NA	NA	NA	NA	NA	NA	NA	NA	NA	NA	NA	NA	NA	NA
258	p.L45V	D	45	500	0	0	0	0	0	0	0	Low	NA	NA	NA	NA	NA	NA	NA	NA	NA	NA	NA	NA	NA	NA	NA	NA	NA	NA	NA	NA	NA	NA	NA	NA	NA	NA	NA	NA	NA	NA	NA	NA	NA	NA	NA	NA	NA
259	p.S46A	A	46	500	0	0	0	0	0	0	0	Low	NA	NA	NA	NA	NA	NA	NA	NA	NA	NA	NA	NA	NA	NA	NA	NA	NA	NA	NA	NA	NA	NA	NA	NA	NA	NA	NA	NA	NA	NA	NA	NA	NA	NA	NA	NA	NA
260	p.S46C	D	46	500	0	0	0	0	0	0	0	Low	NA	NA	NA	NA	NA	NA	NA	NA	NA	NA	NA	NA	NA	NA	NA	NA	NA	NA	NA	NA	NA	NA	NA	NA	NA	NA	NA	NA	NA	NA	NA	NA	NA	NA	NA	NA	NA
261	p.S46F	D	46	10.97	34	66.75	254.631	0.981633	0.298246	0.683774	1.96365	Intermediate	HLA-B*15:17	HLA-B*53:01	HLA-B*35:01	HLA-C*03:02	HLA-B*35:08	HLA-B*35:01	HLA-B*58:01	HLA-B*15:03	HLA-A*26:02	HLA-B*57:03	HLA-B*53:01	HLA-C*16:01	HLA-B*57:02	HLA-B*35:02	HLA-B*15:05	HLA-B*15:25	HLA-B*39:10	HLA-A*24:03	HLA-B*35:05	HLA-C*12:03	HLA-B*35:08	HLA-C*12:02	HLA-B*67:01	HLA-C*02:02	HLA-C*02:10	HLA-B*15:16	HLA-C*03:04	HLA-C*03:03	HLA-B*15:02	HLA-B*35:05	HLA-B*35:03	HLA-B*15:01	HLA-B*57:01	HLA-B*57:04	NA	NA	NA
262	p.S46P	D	46	84.16	1	2.53	20.553	0.834718	0.00877193	0.0259168	0.869407	Low	HLA-B*53:01	NA	NA	NA	NA	NA	NA	NA	NA	NA	NA	NA	NA	NA	NA	NA	NA	NA	NA	NA	NA	NA	NA	NA	NA	NA	NA	NA	NA	NA	NA	NA	NA	NA	NA	NA	NA
263	p.S46T	D	46	500	0	0	0	0	0	0	0	Low	NA	NA	NA	NA	NA	NA	NA	NA	NA	NA	NA	NA	NA	NA	NA	NA	NA	NA	NA	NA	NA	NA	NA	NA	NA	NA	NA	NA	NA	NA	NA	NA	NA	NA	NA	NA	NA
264	p.S46Y	D	46	500	0	0	0	0	0	0	0	Low	NA	NA	NA	NA	NA	NA	NA	NA	NA	NA	NA	NA	NA	NA	NA	NA	NA	NA	NA	NA	NA	NA	NA	NA	NA	NA	NA	NA	NA	NA	NA	NA	NA	NA	NA	NA	NA
265	p.P47A	D	47	500	0	0	0	0	0	0	0	Low	NA	NA	NA	NA	NA	NA	NA	NA	NA	NA	NA	NA	NA	NA	NA	NA	NA	NA	NA	NA	NA	NA	NA	NA	NA	NA	NA	NA	NA	NA	NA	NA	NA	NA	NA	NA	NA
266	p.P47L	C	47	4.35	20	58.52	128.623	0.994922	0.175439	0.599467	1.76983	Intermediate	HLA-B*58:01	HLA-B*57:03	HLA-A*02:01	HLA-B*57:01	HLA-A*02:02	HLA-B*57:02	HLA-B*15:17	HLA-C*05:01	HLA-B*57:04	HLA-A*02:06	HLA-C*08:02	HLA-A*02:03	HLA-C*05:01	HLA-A*02:05	HLA-C*17:01	HLA-C*04:03	HLA-C*04:03	HLA-B*53:01	HLA-A*02:07	HLA-C*08:04	NA	NA	NA	NA	NA	NA	NA	NA	NA	NA	NA	NA	NA	NA	NA	NA	NA
267	p.P47Q	D	47	500	0	0	0	0	0	0	0	Low	NA	NA	NA	NA	NA	NA	NA	NA	NA	NA	NA	NA	NA	NA	NA	NA	NA	NA	NA	NA	NA	NA	NA	NA	NA	NA	NA	NA	NA	NA	NA	NA	NA	NA	NA	NA	NA
268	p.P47R	D	47	500	0	0	0	0	0	0	0	Low	NA	NA	NA	NA	NA	NA	NA	NA	NA	NA	NA	NA	NA	NA	NA	NA	NA	NA	NA	NA	NA	NA	NA	NA	NA	NA	NA	NA	NA	NA	NA	NA	NA	NA	NA	NA	NA
269	p.P47S	D	47	5.96	10	22.98	33.6346	0.99169	0.0877193	0.235403	1.31481	Intermediate	HLA-B*58:01	HLA-B*57:02	HLA-B*57:03	HLA-C*05:01	HLA-B*57:01	HLA-B*57:04	HLA-B*15:17	HLA-C*08:02	HLA-C*04:03	HLA-B*53:01	NA	NA	NA	NA	NA	NA	NA	NA	NA	NA	NA	NA	NA	NA	NA	NA	NA	NA	NA	NA	NA	NA	NA	NA	NA	NA	NA
270	p.P47T	D	47	500	0	0	0	0	0	0	0	Low	NA	NA	NA	NA	NA	NA	NA	NA	NA	NA	NA	NA	NA	NA	NA	NA	NA	NA	NA	NA	NA	NA	NA	NA	NA	NA	NA	NA	NA	NA	NA	NA	NA	NA	NA	NA	NA
271	p.D48A	D	48	500	0	0	0	0	0	0	0	Low	NA	NA	NA	NA	NA	NA	NA	NA	NA	NA	NA	NA	NA	NA	NA	NA	NA	NA	NA	NA	NA	NA	NA	NA	NA	NA	NA	NA	NA	NA	NA	NA	NA	NA	NA	NA	NA
272	p.D48E	D	48	500	0	0	0	0	0	0	0	Low	NA	NA	NA	NA	NA	NA	NA	NA	NA	NA	NA	NA	NA	NA	NA	NA	NA	NA	NA	NA	NA	NA	NA	NA	NA	NA	NA	NA	NA	NA	NA	NA	NA	NA	NA	NA	NA
273	p.D48G	D	48	500	0	0	0	0	0	0	0	Low	NA	NA	NA	NA	NA	NA	NA	NA	NA	NA	NA	NA	NA	NA	NA	NA	NA	NA	NA	NA	NA	NA	NA	NA	NA	NA	NA	NA	NA	NA	NA	NA	NA	NA	NA	NA	NA
274	p.D48H	D	48	62.62	11	21.34	3.97406	0.877956	0.0964912	0.218603	1.19305	Intermediate	HLA-B*58:01	HLA-B*53:01	HLA-B*35:01	HLA-B*57:02	HLA-B*57:03	HLA-B*57:01	HLA-B*67:01	HLA-B*15:17	HLA-B*35:05	HLA-B*42:01	HLA-B*57:04	NA	NA	NA	NA	NA	NA	NA	NA	NA	NA	NA	NA	NA	NA	NA	NA	NA	NA	NA	NA	NA	NA	NA	NA	NA	NA
275	p.D48N	D	48	76.84	10	20.84	4.00247	0.849412	0.0877193	0.213481	1.15061	Intermediate	HLA-B*53:01	HLA-B*58:01	HLA-B*35:01	HLA-B*57:02	HLA-B*57:03	HLA-B*35:08	HLA-B*67:01	HLA-B*57:01	HLA-B*35:05	HLA-B*15:17	NA	NA	NA	NA	NA	NA	NA	NA	NA	NA	NA	NA	NA	NA	NA	NA	NA	NA	NA	NA	NA	NA	NA	NA	NA	NA	NA
276	p.D48V	D	48	500	0	0	0	0	0	0	0	Low	NA	NA	NA	NA	NA	NA	NA	NA	NA	NA	NA	NA	NA	NA	NA	NA	NA	NA	NA	NA	NA	NA	NA	NA	NA	NA	NA	NA	NA	NA	NA	NA	NA	NA	NA	NA	NA
277	p.D48Y	C	48	500	0	0	0	0	0	0	0	Low	NA	NA	NA	NA	NA	NA	NA	NA	NA	NA	NA	NA	NA	NA	NA	NA	NA	NA	NA	NA	NA	NA	NA	NA	NA	NA	NA	NA	NA	NA	NA	NA	NA	NA	NA	NA	NA
278	p.D49A	D	49	500	0	0	0	0	0	0	0	Low	NA	NA	NA	NA	NA	NA	NA	NA	NA	NA	NA	NA	NA	NA	NA	NA	NA	NA	NA	NA	NA	NA	NA	NA	NA	NA	NA	NA	NA	NA	NA	NA	NA	NA	NA	NA	NA
279	p.D49E	D	49	500	0	0	0	0	0	0	0	Low	NA	NA	NA	NA	NA	NA	NA	NA	NA	NA	NA	NA	NA	NA	NA	NA	NA	NA	NA	NA	NA	NA	NA	NA	NA	NA	NA	NA	NA	NA	NA	NA	NA	NA	NA	NA	NA
280	p.D49G	D	49	500	0	0	0	0	0	0	0	Low	NA	NA	NA	NA	NA	NA	NA	NA	NA	NA	NA	NA	NA	NA	NA	NA	NA	NA	NA	NA	NA	NA	NA	NA	NA	NA	NA	NA	NA	NA	NA	NA	NA	NA	NA	NA	NA
281	p.D49H	A	49	79.01	8	11.93	4.70234	0.845056	0.0701754	0.122209	1.03744	Intermediate	HLA-B*58:01	HLA-B*57:03	HLA-B*15:17	HLA-B*57:02	HLA-B*57:01	HLA-B*53:01	HLA-B*35:08	HLA-B*57:04	NA	NA	NA	NA	NA	NA	NA	NA	NA	NA	NA	NA	NA	NA	NA	NA	NA	NA	NA	NA	NA	NA	NA	NA	NA	NA	NA	NA	NA
282	p.D49N	D	49	91.75	7	11.79	2.11751	0.819483	0.0614035	0.120774	1.00166	Intermediate	HLA-B*58:01	HLA-B*57:02	HLA-B*57:03	HLA-B*15:17	HLA-B*53:01	HLA-B*35:08	HLA-B*57:01	NA	NA	NA	NA	NA	NA	NA	NA	NA	NA	NA	NA	NA	NA	NA	NA	NA	NA	NA	NA	NA	NA	NA	NA	NA	NA	NA	NA	NA	NA
283	p.D49V	C	49	35.06	8	11.93	4.11476	0.933277	0.0701754	0.122209	1.12566	Intermediate	HLA-B*58:01	HLA-B*57:03	HLA-B*57:02	HLA-B*57:01	HLA-B*15:17	HLA-B*53:01	HLA-B*57:04	HLA-B*35:08	NA	NA	NA	NA	NA	NA	NA	NA	NA	NA	NA	NA	NA	NA	NA	NA	NA	NA	NA	NA	NA	NA	NA	NA	NA	NA	NA	NA	NA
284	p.D49Y	D	49	57.02	11	22.03	5.25891	0.889197	0.0964912	0.225671	1.21136	Intermediate	HLA-B*58:01	HLA-B*57:03	HLA-B*57:02	HLA-B*15:17	HLA-B*53:01	HLA-B*35:08	HLA-B*57:01	HLA-B*35:01	HLA-A*68:02	HLA-B*57:04	HLA-B*67:01	NA	NA	NA	NA	NA	NA	NA	NA	NA	NA	NA	NA	NA	NA	NA	NA	NA	NA	NA	NA	NA	NA	NA	NA	NA	NA
285	p.I50F	D	50	500	0	0	0	0	0	0	0	Low	NA	NA	NA	NA	NA	NA	NA	NA	NA	NA	NA	NA	NA	NA	NA	NA	NA	NA	NA	NA	NA	NA	NA	NA	NA	NA	NA	NA	NA	NA	NA	NA	NA	NA	NA	NA	NA
286	p.I50L	D	50	500	0	0	0	0	0	0	0	Low	NA	NA	NA	NA	NA	NA	NA	NA	NA	NA	NA	NA	NA	NA	NA	NA	NA	NA	NA	NA	NA	NA	NA	NA	NA	NA	NA	NA	NA	NA	NA	NA	NA	NA	NA	NA	NA
287	p.I50M	D	50	500	0	0	0	0	0	0	0	Low	NA	NA	NA	NA	NA	NA	NA	NA	NA	NA	NA	NA	NA	NA	NA	NA	NA	NA	NA	NA	NA	NA	NA	NA	NA	NA	NA	NA	NA	NA	NA	NA	NA	NA	NA	NA	NA
288	p.I50N	B	50	500	0	0	0	0	0	0	0	Low	NA	NA	NA	NA	NA	NA	NA	NA	NA	NA	NA	NA	NA	NA	NA	NA	NA	NA	NA	NA	NA	NA	NA	NA	NA	NA	NA	NA	NA	NA	NA	NA	NA	NA	NA	NA	NA
289	p.I50S	B	50	500	0	0	0	0	0	0	0	Low	NA	NA	NA	NA	NA	NA	NA	NA	NA	NA	NA	NA	NA	NA	NA	NA	NA	NA	NA	NA	NA	NA	NA	NA	NA	NA	NA	NA	NA	NA	NA	NA	NA	NA	NA	NA	NA
290	p.I50T	C	50	500	0	0	0	0	0	0	0	Low	NA	NA	NA	NA	NA	NA	NA	NA	NA	NA	NA	NA	NA	NA	NA	NA	NA	NA	NA	NA	NA	NA	NA	NA	NA	NA	NA	NA	NA	NA	NA	NA	NA	NA	NA	NA	NA
291	p.I50V	C	50	500	0	0	0	0	0	0	0	Low	NA	NA	NA	NA	NA	NA	NA	NA	NA	NA	NA	NA	NA	NA	NA	NA	NA	NA	NA	NA	NA	NA	NA	NA	NA	NA	NA	NA	NA	NA	NA	NA	NA	NA	NA	NA	NA
292	p.E51A	D	51	500	0	0	0	0	0	0	0	Low	NA	NA	NA	NA	NA	NA	NA	NA	NA	NA	NA	NA	NA	NA	NA	NA	NA	NA	NA	NA	NA	NA	NA	NA	NA	NA	NA	NA	NA	NA	NA	NA	NA	NA	NA	NA	NA
293	p.E51D	D	51	500	0	0	0	0	0	0	0	Low	NA	NA	NA	NA	NA	NA	NA	NA	NA	NA	NA	NA	NA	NA	NA	NA	NA	NA	NA	NA	NA	NA	NA	NA	NA	NA	NA	NA	NA	NA	NA	NA	NA	NA	NA	NA	NA
294	p.E51G	D	51	500	0	0	0	0	0	0	0	Low	NA	NA	NA	NA	NA	NA	NA	NA	NA	NA	NA	NA	NA	NA	NA	NA	NA	NA	NA	NA	NA	NA	NA	NA	NA	NA	NA	NA	NA	NA	NA	NA	NA	NA	NA	NA	NA
295	p.E51K	D	51	500	0	0	0	0	0	0	0	Low	NA	NA	NA	NA	NA	NA	NA	NA	NA	NA	NA	NA	NA	NA	NA	NA	NA	NA	NA	NA	NA	NA	NA	NA	NA	NA	NA	NA	NA	NA	NA	NA	NA	NA	NA	NA	NA
296	p.E51Q	D	51	500	0	0	0	0	0	0	0	Low	NA	NA	NA	NA	NA	NA	NA	NA	NA	NA	NA	NA	NA	NA	NA	NA	NA	NA	NA	NA	NA	NA	NA	NA	NA	NA	NA	NA	NA	NA	NA	NA	NA	NA	NA	NA	NA
297	p.E51V	D	51	500	0	0	0	0	0	0	0	Low	NA	NA	NA	NA	NA	NA	NA	NA	NA	NA	NA	NA	NA	NA	NA	NA	NA	NA	NA	NA	NA	NA	NA	NA	NA	NA	NA	NA	NA	NA	NA	NA	NA	NA	NA	NA	NA
298	p.Q52E	C	52	500	0	0	0	0	0	0	0	Low	NA	NA	NA	NA	NA	NA	NA	NA	NA	NA	NA	NA	NA	NA	NA	NA	NA	NA	NA	NA	NA	NA	NA	NA	NA	NA	NA	NA	NA	NA	NA	NA	NA	NA	NA	NA	NA
299	p.Q52H	D	52	111.62	9	16.73	2.03239	0.779598	0.0789474	0.171379	1.02992	Intermediate	HLA-B*58:01	HLA-B*35:08	HLA-B*53:01	HLA-B*35:01	HLA-B*67:01	HLA-B*41:01	HLA-B*57:02	HLA-B*39:10	HLA-B*57:03	NA	NA	NA	NA	NA	NA	NA	NA	NA	NA	NA	NA	NA	NA	NA	NA	NA	NA	NA	NA	NA	NA	NA	NA	NA	NA	NA	NA
300	p.Q52K	D	52	500	0	0	0	0	0	0	0	Low	NA	NA	NA	NA	NA	NA	NA	NA	NA	NA	NA	NA	NA	NA	NA	NA	NA	NA	NA	NA	NA	NA	NA	NA	NA	NA	NA	NA	NA	NA	NA	NA	NA	NA	NA	NA	NA
301	p.Q52L	D	52	500	0	0	0	0	0	0	0	Low	NA	NA	NA	NA	NA	NA	NA	NA	NA	NA	NA	NA	NA	NA	NA	NA	NA	NA	NA	NA	NA	NA	NA	NA	NA	NA	NA	NA	NA	NA	NA	NA	NA	NA	NA	NA	NA
302	p.Q52P	C	52	500	0	0	0	0	0	0	0	Low	NA	NA	NA	NA	NA	NA	NA	NA	NA	NA	NA	NA	NA	NA	NA	NA	NA	NA	NA	NA	NA	NA	NA	NA	NA	NA	NA	NA	NA	NA	NA	NA	NA	NA	NA	NA	NA
303	p.Q52R	D	52	500	0	0	0	0	0	0	0	Low	NA	NA	NA	NA	NA	NA	NA	NA	NA	NA	NA	NA	NA	NA	NA	NA	NA	NA	NA	NA	NA	NA	NA	NA	NA	NA	NA	NA	NA	NA	NA	NA	NA	NA	NA	NA	NA
304	p.W53C	C	53	75.58	6	12.65	2.80986	0.851941	0.0526316	0.129584	1.03416	Intermediate	HLA-B*35:08	HLA-B*35:01	HLA-B*41:01	HLA-B*53:01	HLA-B*39:10	HLA-B*67:01	NA	NA	NA	NA	NA	NA	NA	NA	NA	NA	NA	NA	NA	NA	NA	NA	NA	NA	NA	NA	NA	NA	NA	NA	NA	NA	NA	NA	NA	NA	NA
305	p.W53G	C	53	176.99	2	9.09	1.19989	0.64838	0.0175439	0.0931162	0.75904	Low	HLA-B*35:08	HLA-B*35:01	NA	NA	NA	NA	NA	NA	NA	NA	NA	NA	NA	NA	NA	NA	NA	NA	NA	NA	NA	NA	NA	NA	NA	NA	NA	NA	NA	NA	NA	NA	NA	NA	NA	NA	NA
306	p.W53L	D	53	500	0	0	0	0	0	0	0	Low	NA	NA	NA	NA	NA	NA	NA	NA	NA	NA	NA	NA	NA	NA	NA	NA	NA	NA	NA	NA	NA	NA	NA	NA	NA	NA	NA	NA	NA	NA	NA	NA	NA	NA	NA	NA	NA
307	p.W53R	C	53	500	0	0	0	0	0	0	0	Low	NA	NA	NA	NA	NA	NA	NA	NA	NA	NA	NA	NA	NA	NA	NA	NA	NA	NA	NA	NA	NA	NA	NA	NA	NA	NA	NA	NA	NA	NA	NA	NA	NA	NA	NA	NA	NA
308	p.W53S	C	53	500	0	0	0	0	0	0	0	Low	NA	NA	NA	NA	NA	NA	NA	NA	NA	NA	NA	NA	NA	NA	NA	NA	NA	NA	NA	NA	NA	NA	NA	NA	NA	NA	NA	NA	NA	NA	NA	NA	NA	NA	NA	NA	NA
309	p.F54C	C	54	500	0	0	0	0	0	0	0	Low	NA	NA	NA	NA	NA	NA	NA	NA	NA	NA	NA	NA	NA	NA	NA	NA	NA	NA	NA	NA	NA	NA	NA	NA	NA	NA	NA	NA	NA	NA	NA	NA	NA	NA	NA	NA	NA
310	p.F54I	D	54	500	0	0	0	0	0	0	0	Low	NA	NA	NA	NA	NA	NA	NA	NA	NA	NA	NA	NA	NA	NA	NA	NA	NA	NA	NA	NA	NA	NA	NA	NA	NA	NA	NA	NA	NA	NA	NA	NA	NA	NA	NA	NA	NA
311	p.F54L	D	54	110.1	5	4.75	0	0.782649	0.0438596	0.0486581	0.875167	Low	HLA-B*58:01	HLA-B*39:10	HLA-B*67:01	HLA-B*57:02	HLA-B*57:03	NA	NA	NA	NA	NA	NA	NA	NA	NA	NA	NA	NA	NA	NA	NA	NA	NA	NA	NA	NA	NA	NA	NA	NA	NA	NA	NA	NA	NA	NA	NA	NA
312	p.F54S	C	54	500	0	0	0	0	0	0	0	Low	NA	NA	NA	NA	NA	NA	NA	NA	NA	NA	NA	NA	NA	NA	NA	NA	NA	NA	NA	NA	NA	NA	NA	NA	NA	NA	NA	NA	NA	NA	NA	NA	NA	NA	NA	NA	NA
313	p.F54V	C	54	500	0	0	0	0	0	0	0	Low	NA	NA	NA	NA	NA	NA	NA	NA	NA	NA	NA	NA	NA	NA	NA	NA	NA	NA	NA	NA	NA	NA	NA	NA	NA	NA	NA	NA	NA	NA	NA	NA	NA	NA	NA	NA	NA
314	p.F54Y	C	54	500	0	0	0	0	0	0	0	Low	NA	NA	NA	NA	NA	NA	NA	NA	NA	NA	NA	NA	NA	NA	NA	NA	NA	NA	NA	NA	NA	NA	NA	NA	NA	NA	NA	NA	NA	NA	NA	NA	NA	NA	NA	NA	NA
315	p.T55A	D	55	500	0	0	0	0	0	0	0	Low	NA	NA	NA	NA	NA	NA	NA	NA	NA	NA	NA	NA	NA	NA	NA	NA	NA	NA	NA	NA	NA	NA	NA	NA	NA	NA	NA	NA	NA	NA	NA	NA	NA	NA	NA	NA	NA
316	p.T55I	D	55	500	0	0	0	0	0	0	0	Low	NA	NA	NA	NA	NA	NA	NA	NA	NA	NA	NA	NA	NA	NA	NA	NA	NA	NA	NA	NA	NA	NA	NA	NA	NA	NA	NA	NA	NA	NA	NA	NA	NA	NA	NA	NA	NA
317	p.T55N	D	55	500	0	0	0	0	0	0	0	Low	NA	NA	NA	NA	NA	NA	NA	NA	NA	NA	NA	NA	NA	NA	NA	NA	NA	NA	NA	NA	NA	NA	NA	NA	NA	NA	NA	NA	NA	NA	NA	NA	NA	NA	NA	NA	NA
318	p.T55P	D	55	500	0	0	0	0	0	0	0	Low	NA	NA	NA	NA	NA	NA	NA	NA	NA	NA	NA	NA	NA	NA	NA	NA	NA	NA	NA	NA	NA	NA	NA	NA	NA	NA	NA	NA	NA	NA	NA	NA	NA	NA	NA	NA	NA
319	p.T55S	C	55	500	0	0	0	0	0	0	0	Low	NA	NA	NA	NA	NA	NA	NA	NA	NA	NA	NA	NA	NA	NA	NA	NA	NA	NA	NA	NA	NA	NA	NA	NA	NA	NA	NA	NA	NA	NA	NA	NA	NA	NA	NA	NA	NA
320	p.E56A	D	56	500	0	0	0	0	0	0	0	Low	NA	NA	NA	NA	NA	NA	NA	NA	NA	NA	NA	NA	NA	NA	NA	NA	NA	NA	NA	NA	NA	NA	NA	NA	NA	NA	NA	NA	NA	NA	NA	NA	NA	NA	NA	NA	NA
321	p.E56D	C	56	500	0	0	0	0	0	0	0	Low	NA	NA	NA	NA	NA	NA	NA	NA	NA	NA	NA	NA	NA	NA	NA	NA	NA	NA	NA	NA	NA	NA	NA	NA	NA	NA	NA	NA	NA	NA	NA	NA	NA	NA	NA	NA	NA
322	p.E56G	D	56	500	0	0	0	0	0	0	0	Low	NA	NA	NA	NA	NA	NA	NA	NA	NA	NA	NA	NA	NA	NA	NA	NA	NA	NA	NA	NA	NA	NA	NA	NA	NA	NA	NA	NA	NA	NA	NA	NA	NA	NA	NA	NA	NA
323	p.E56K	C	56	393.4	1	0.82	0.738616	0.213979	0.00877193	0.00839992	0.231151	Low	HLA-B*41:01	NA	NA	NA	NA	NA	NA	NA	NA	NA	NA	NA	NA	NA	NA	NA	NA	NA	NA	NA	NA	NA	NA	NA	NA	NA	NA	NA	NA	NA	NA	NA	NA	NA	NA	NA	NA
324	p.E56Q	D	56	500	0	0	0	0	0	0	0	Low	NA	NA	NA	NA	NA	NA	NA	NA	NA	NA	NA	NA	NA	NA	NA	NA	NA	NA	NA	NA	NA	NA	NA	NA	NA	NA	NA	NA	NA	NA	NA	NA	NA	NA	NA	NA	NA
325	p.E56V	D	56	158.98	2	2.08	1.82928	0.684532	0.0175439	0.0213071	0.723383	Low	HLA-B*41:01	HLA-B*45:01	NA	NA	NA	NA	NA	NA	NA	NA	NA	NA	NA	NA	NA	NA	NA	NA	NA	NA	NA	NA	NA	NA	NA	NA	NA	NA	NA	NA	NA	NA	NA	NA	NA	NA	NA
326	p.D57A	A	57	500	0	0	0	0	0	0	0	Low	NA	NA	NA	NA	NA	NA	NA	NA	NA	NA	NA	NA	NA	NA	NA	NA	NA	NA	NA	NA	NA	NA	NA	NA	NA	NA	NA	NA	NA	NA	NA	NA	NA	NA	NA	NA	NA
327	p.D57E	D	57	500	0	0	0	0	0	0	0	Low	NA	NA	NA	NA	NA	NA	NA	NA	NA	NA	NA	NA	NA	NA	NA	NA	NA	NA	NA	NA	NA	NA	NA	NA	NA	NA	NA	NA	NA	NA	NA	NA	NA	NA	NA	NA	NA
328	p.D57G	D	57	500	0	0	0	0	0	0	0	Low	NA	NA	NA	NA	NA	NA	NA	NA	NA	NA	NA	NA	NA	NA	NA	NA	NA	NA	NA	NA	NA	NA	NA	NA	NA	NA	NA	NA	NA	NA	NA	NA	NA	NA	NA	NA	NA
329	p.D57H	D	57	500	0	0	0	0	0	0	0	Low	NA	NA	NA	NA	NA	NA	NA	NA	NA	NA	NA	NA	NA	NA	NA	NA	NA	NA	NA	NA	NA	NA	NA	NA	NA	NA	NA	NA	NA	NA	NA	NA	NA	NA	NA	NA	NA
330	p.D57N	D	57	186.3	3	2.08	4.62695	0.629692	0.0263158	0.0213071	0.677315	Low	HLA-B*41:01	HLA-B*41:01	HLA-B*45:01	NA	NA	NA	NA	NA	NA	NA	NA	NA	NA	NA	NA	NA	NA	NA	NA	NA	NA	NA	NA	NA	NA	NA	NA	NA	NA	NA	NA	NA	NA	NA	NA	NA	NA
331	p.D57V	D	57	500	0	0	0	0	0	0	0	Low	NA	NA	NA	NA	NA	NA	NA	NA	NA	NA	NA	NA	NA	NA	NA	NA	NA	NA	NA	NA	NA	NA	NA	NA	NA	NA	NA	NA	NA	NA	NA	NA	NA	NA	NA	NA	NA
332	p.D57Y	D	57	500	0	0	0	0	0	0	0	Low	NA	NA	NA	NA	NA	NA	NA	NA	NA	NA	NA	NA	NA	NA	NA	NA	NA	NA	NA	NA	NA	NA	NA	NA	NA	NA	NA	NA	NA	NA	NA	NA	NA	NA	NA	NA	NA
333	p.P58A	C	58	500	0	0	0	0	0	0	0	Low	NA	NA	NA	NA	NA	NA	NA	NA	NA	NA	NA	NA	NA	NA	NA	NA	NA	NA	NA	NA	NA	NA	NA	NA	NA	NA	NA	NA	NA	NA	NA	NA	NA	NA	NA	NA	NA
334	p.P58L	D	58	57.08	4	17.37	43.1821	0.889076	0.0350877	0.177935	1.1021	Intermediate	HLA-B*40:01	HLA-B*41:02	HLA-B*40:02	HLA-A*68:01	NA	NA	NA	NA	NA	NA	NA	NA	NA	NA	NA	NA	NA	NA	NA	NA	NA	NA	NA	NA	NA	NA	NA	NA	NA	NA	NA	NA	NA	NA	NA	NA	NA
335	p.P58Q	D	58	500	0	0	0	0	0	0	0	Low	NA	NA	NA	NA	NA	NA	NA	NA	NA	NA	NA	NA	NA	NA	NA	NA	NA	NA	NA	NA	NA	NA	NA	NA	NA	NA	NA	NA	NA	NA	NA	NA	NA	NA	NA	NA	NA
336	p.P58R	D	58	500	0	0	0	0	0	0	0	Low	NA	NA	NA	NA	NA	NA	NA	NA	NA	NA	NA	NA	NA	NA	NA	NA	NA	NA	NA	NA	NA	NA	NA	NA	NA	NA	NA	NA	NA	NA	NA	NA	NA	NA	NA	NA	NA
337	p.P58S	C	58	500	0	0	0	0	0	0	0	Low	NA	NA	NA	NA	NA	NA	NA	NA	NA	NA	NA	NA	NA	NA	NA	NA	NA	NA	NA	NA	NA	NA	NA	NA	NA	NA	NA	NA	NA	NA	NA	NA	NA	NA	NA	NA	NA
338	p.P58T	D	58	500	0	0	0	0	0	0	0	Low	NA	NA	NA	NA	NA	NA	NA	NA	NA	NA	NA	NA	NA	NA	NA	NA	NA	NA	NA	NA	NA	NA	NA	NA	NA	NA	NA	NA	NA	NA	NA	NA	NA	NA	NA	NA	NA
339	p.G59A	D	59	500	0	0	0	0	0	0	0	Low	NA	NA	NA	NA	NA	NA	NA	NA	NA	NA	NA	NA	NA	NA	NA	NA	NA	NA	NA	NA	NA	NA	NA	NA	NA	NA	NA	NA	NA	NA	NA	NA	NA	NA	NA	NA	NA
340	p.G59C	D	59	500	0	0	0	0	0	0	0	Low	NA	NA	NA	NA	NA	NA	NA	NA	NA	NA	NA	NA	NA	NA	NA	NA	NA	NA	NA	NA	NA	NA	NA	NA	NA	NA	NA	NA	NA	NA	NA	NA	NA	NA	NA	NA	NA
341	p.G59D	C	59	500	0	0	0	0	0	0	0	Low	NA	NA	NA	NA	NA	NA	NA	NA	NA	NA	NA	NA	NA	NA	NA	NA	NA	NA	NA	NA	NA	NA	NA	NA	NA	NA	NA	NA	NA	NA	NA	NA	NA	NA	NA	NA	NA
342	p.G59R	D	59	230.51	1	5.83	13.0588	0.540949	0.00877193	0.0597214	0.609442	Low	HLA-A*68:01	NA	NA	NA	NA	NA	NA	NA	NA	NA	NA	NA	NA	NA	NA	NA	NA	NA	NA	NA	NA	NA	NA	NA	NA	NA	NA	NA	NA	NA	NA	NA	NA	NA	NA	NA	NA
343	p.G59S	C	59	500	0	0	0	0	0	0	0	Low	NA	NA	NA	NA	NA	NA	NA	NA	NA	NA	NA	NA	NA	NA	NA	NA	NA	NA	NA	NA	NA	NA	NA	NA	NA	NA	NA	NA	NA	NA	NA	NA	NA	NA	NA	NA	NA
344	p.G59V	D	59	500	0	0	0	0	0	0	0	Low	NA	NA	NA	NA	NA	NA	NA	NA	NA	NA	NA	NA	NA	NA	NA	NA	NA	NA	NA	NA	NA	NA	NA	NA	NA	NA	NA	NA	NA	NA	NA	NA	NA	NA	NA	NA	NA
345	p.P60A	D	60	500	0	0	0	0	0	0	0	Low	NA	NA	NA	NA	NA	NA	NA	NA	NA	NA	NA	NA	NA	NA	NA	NA	NA	NA	NA	NA	NA	NA	NA	NA	NA	NA	NA	NA	NA	NA	NA	NA	NA	NA	NA	NA	NA
346	p.P60L	D	60	469.63	1	0.82	1.77441	0.0609619	0.00877193	0.00839992	0.0781337	Low	HLA-B*41:01	NA	NA	NA	NA	NA	NA	NA	NA	NA	NA	NA	NA	NA	NA	NA	NA	NA	NA	NA	NA	NA	NA	NA	NA	NA	NA	NA	NA	NA	NA	NA	NA	NA	NA	NA	NA
347	p.P60Q	D	60	500	0	0	0	0	0	0	0	Low	NA	NA	NA	NA	NA	NA	NA	NA	NA	NA	NA	NA	NA	NA	NA	NA	NA	NA	NA	NA	NA	NA	NA	NA	NA	NA	NA	NA	NA	NA	NA	NA	NA	NA	NA	NA	NA
348	p.P60R	D	60	297.65	1	0.82	2.79965	0.406178	0.00877193	0.00839992	0.42335	Low	HLA-B*41:01	NA	NA	NA	NA	NA	NA	NA	NA	NA	NA	NA	NA	NA	NA	NA	NA	NA	NA	NA	NA	NA	NA	NA	NA	NA	NA	NA	NA	NA	NA	NA	NA	NA	NA	NA	NA
349	p.P60S	C	60	500	0	0	0	0	0	0	0	Low	NA	NA	NA	NA	NA	NA	NA	NA	NA	NA	NA	NA	NA	NA	NA	NA	NA	NA	NA	NA	NA	NA	NA	NA	NA	NA	NA	NA	NA	NA	NA	NA	NA	NA	NA	NA	NA
350	p.P60T	C	60	500	0	0	0	0	0	0	0	Low	NA	NA	NA	NA	NA	NA	NA	NA	NA	NA	NA	NA	NA	NA	NA	NA	NA	NA	NA	NA	NA	NA	NA	NA	NA	NA	NA	NA	NA	NA	NA	NA	NA	NA	NA	NA	NA
351	p.D61A	D	61	500	0	0	0	0	0	0	0	Low	NA	NA	NA	NA	NA	NA	NA	NA	NA	NA	NA	NA	NA	NA	NA	NA	NA	NA	NA	NA	NA	NA	NA	NA	NA	NA	NA	NA	NA	NA	NA	NA	NA	NA	NA	NA	NA
352	p.D61E	D	61	500	0	0	0	0	0	0	0	Low	NA	NA	NA	NA	NA	NA	NA	NA	NA	NA	NA	NA	NA	NA	NA	NA	NA	NA	NA	NA	NA	NA	NA	NA	NA	NA	NA	NA	NA	NA	NA	NA	NA	NA	NA	NA	NA
353	p.D61G	D	61	36.41	7	8.81	22.3578	0.930567	0.0614035	0.0902479	1.08222	Intermediate	HLA-B*41:01	HLA-B*45:01	HLA-B*50:01	HLA-B*40:06	HLA-B*40:02	HLA-B*41:02	HLA-B*41:01	NA	NA	NA	NA	NA	NA	NA	NA	NA	NA	NA	NA	NA	NA	NA	NA	NA	NA	NA	NA	NA	NA	NA	NA	NA	NA	NA	NA	NA	NA
354	p.D61H	D	61	47.41	8	8.81	22.2354	0.908487	0.0701754	0.0902479	1.06891	Intermediate	HLA-B*41:01	HLA-B*50:01	HLA-B*45:01	HLA-B*41:01	HLA-B*40:06	HLA-B*41:02	HLA-B*45:01	HLA-B*40:02	NA	NA	NA	NA	NA	NA	NA	NA	NA	NA	NA	NA	NA	NA	NA	NA	NA	NA	NA	NA	NA	NA	NA	NA	NA	NA	NA	NA	NA
355	p.D61N	D	61	74.34	5	3.75	6.48233	0.85443	0.0438596	0.0384143	0.936704	Low	HLA-B*45:01	HLA-B*41:01	HLA-B*50:01	HLA-B*41:01	HLA-B*45:01	NA	NA	NA	NA	NA	NA	NA	NA	NA	NA	NA	NA	NA	NA	NA	NA	NA	NA	NA	NA	NA	NA	NA	NA	NA	NA	NA	NA	NA	NA	NA	NA
356	p.D61V	D	61	500	0	0	0	0	0	0	0	Low	NA	NA	NA	NA	NA	NA	NA	NA	NA	NA	NA	NA	NA	NA	NA	NA	NA	NA	NA	NA	NA	NA	NA	NA	NA	NA	NA	NA	NA	NA	NA	NA	NA	NA	NA	NA	NA
357	p.D61Y	D	61	500	0	0	0	0	0	0	0	Low	NA	NA	NA	NA	NA	NA	NA	NA	NA	NA	NA	NA	NA	NA	NA	NA	NA	NA	NA	NA	NA	NA	NA	NA	NA	NA	NA	NA	NA	NA	NA	NA	NA	NA	NA	NA	NA
358	p.E62A	D	62	500	0	0	0	0	0	0	0	Low	NA	NA	NA	NA	NA	NA	NA	NA	NA	NA	NA	NA	NA	NA	NA	NA	NA	NA	NA	NA	NA	NA	NA	NA	NA	NA	NA	NA	NA	NA	NA	NA	NA	NA	NA	NA	NA
359	p.E62D	D	62	500	0	0	0	0	0	0	0	Low	NA	NA	NA	NA	NA	NA	NA	NA	NA	NA	NA	NA	NA	NA	NA	NA	NA	NA	NA	NA	NA	NA	NA	NA	NA	NA	NA	NA	NA	NA	NA	NA	NA	NA	NA	NA	NA
360	p.E62G	D	62	500	0	0	0	0	0	0	0	Low	NA	NA	NA	NA	NA	NA	NA	NA	NA	NA	NA	NA	NA	NA	NA	NA	NA	NA	NA	NA	NA	NA	NA	NA	NA	NA	NA	NA	NA	NA	NA	NA	NA	NA	NA	NA	NA
361	p.E62K	D	62	500	0	0	0	0	0	0	0	Low	NA	NA	NA	NA	NA	NA	NA	NA	NA	NA	NA	NA	NA	NA	NA	NA	NA	NA	NA	NA	NA	NA	NA	NA	NA	NA	NA	NA	NA	NA	NA	NA	NA	NA	NA	NA	NA
362	p.E62Q	D	62	500	0	0	0	0	0	0	0	Low	NA	NA	NA	NA	NA	NA	NA	NA	NA	NA	NA	NA	NA	NA	NA	NA	NA	NA	NA	NA	NA	NA	NA	NA	NA	NA	NA	NA	NA	NA	NA	NA	NA	NA	NA	NA	NA
363	p.E62V	A	62	500	0	0	0	0	0	0	0	Low	NA	NA	NA	NA	NA	NA	NA	NA	NA	NA	NA	NA	NA	NA	NA	NA	NA	NA	NA	NA	NA	NA	NA	NA	NA	NA	NA	NA	NA	NA	NA	NA	NA	NA	NA	NA	NA
364	p.A63D	C	63	500	0	0	0	0	0	0	0	Low	NA	NA	NA	NA	NA	NA	NA	NA	NA	NA	NA	NA	NA	NA	NA	NA	NA	NA	NA	NA	NA	NA	NA	NA	NA	NA	NA	NA	NA	NA	NA	NA	NA	NA	NA	NA	NA
365	p.A63G	C	63	500	0	0	0	0	0	0	0	Low	NA	NA	NA	NA	NA	NA	NA	NA	NA	NA	NA	NA	NA	NA	NA	NA	NA	NA	NA	NA	NA	NA	NA	NA	NA	NA	NA	NA	NA	NA	NA	NA	NA	NA	NA	NA	NA
366	p.A63P	D	63	500	0	0	0	0	0	0	0	Low	NA	NA	NA	NA	NA	NA	NA	NA	NA	NA	NA	NA	NA	NA	NA	NA	NA	NA	NA	NA	NA	NA	NA	NA	NA	NA	NA	NA	NA	NA	NA	NA	NA	NA	NA	NA	NA
367	p.A63S	C	63	59.82	3	14.61	1.35528	0.883576	0.0263158	0.149662	1.05955	Intermediate	HLA-B*07:05	HLA-B*07:02	HLA-B*42:01	NA	NA	NA	NA	NA	NA	NA	NA	NA	NA	NA	NA	NA	NA	NA	NA	NA	NA	NA	NA	NA	NA	NA	NA	NA	NA	NA	NA	NA	NA	NA	NA	NA	NA
368	p.A63T	C	63	165.67	3	14.61	0.73509	0.671103	0.0263158	0.149662	0.847081	Low	HLA-B*07:05	HLA-B*07:02	HLA-B*42:01	NA	NA	NA	NA	NA	NA	NA	NA	NA	NA	NA	NA	NA	NA	NA	NA	NA	NA	NA	NA	NA	NA	NA	NA	NA	NA	NA	NA	NA	NA	NA	NA	NA	NA
369	p.A63V	D	63	500	0	0	0	0	0	0	0	Low	NA	NA	NA	NA	NA	NA	NA	NA	NA	NA	NA	NA	NA	NA	NA	NA	NA	NA	NA	NA	NA	NA	NA	NA	NA	NA	NA	NA	NA	NA	NA	NA	NA	NA	NA	NA	NA
370	p.P64A	C	64	289.59	3	4	3.59433	0.422357	0.0263158	0.0409752	0.489648	Low	HLA-B*45:01	HLA-B*18:03	HLA-A*68:02	NA	NA	NA	NA	NA	NA	NA	NA	NA	NA	NA	NA	NA	NA	NA	NA	NA	NA	NA	NA	NA	NA	NA	NA	NA	NA	NA	NA	NA	NA	NA	NA	NA	NA
371	p.P64H	D	64	500	0	0	0	0	0	0	0	Low	NA	NA	NA	NA	NA	NA	NA	NA	NA	NA	NA	NA	NA	NA	NA	NA	NA	NA	NA	NA	NA	NA	NA	NA	NA	NA	NA	NA	NA	NA	NA	NA	NA	NA	NA	NA	NA
372	p.P64L	D	64	289.68	3	8.79	1.08438	0.422177	0.0263158	0.090043	0.538536	Low	HLA-B*18:03	HLA-B*45:01	HLA-B*18:01	NA	NA	NA	NA	NA	NA	NA	NA	NA	NA	NA	NA	NA	NA	NA	NA	NA	NA	NA	NA	NA	NA	NA	NA	NA	NA	NA	NA	NA	NA	NA	NA	NA	NA
373	p.P64R	D	64	500	0	0	0	0	0	0	0	Low	NA	NA	NA	NA	NA	NA	NA	NA	NA	NA	NA	NA	NA	NA	NA	NA	NA	NA	NA	NA	NA	NA	NA	NA	NA	NA	NA	NA	NA	NA	NA	NA	NA	NA	NA	NA	NA
374	p.P64S	D	64	330.31	3	5.36	7.49926	0.34062	0.0263158	0.0549068	0.421842	Low	HLA-B*45:01	HLA-A*30:01	HLA-B*18:03	NA	NA	NA	NA	NA	NA	NA	NA	NA	NA	NA	NA	NA	NA	NA	NA	NA	NA	NA	NA	NA	NA	NA	NA	NA	NA	NA	NA	NA	NA	NA	NA	NA	NA
375	p.P64T	D	64	229.94	3	5.36	11.7984	0.542093	0.0263158	0.0549068	0.623316	Low	HLA-A*30:01	HLA-B*18:03	HLA-B*45:01	NA	NA	NA	NA	NA	NA	NA	NA	NA	NA	NA	NA	NA	NA	NA	NA	NA	NA	NA	NA	NA	NA	NA	NA	NA	NA	NA	NA	NA	NA	NA	NA	NA	NA
376	p.R65G	D	65	500	0	0	0	0	0	0	0	Low	NA	NA	NA	NA	NA	NA	NA	NA	NA	NA	NA	NA	NA	NA	NA	NA	NA	NA	NA	NA	NA	NA	NA	NA	NA	NA	NA	NA	NA	NA	NA	NA	NA	NA	NA	NA	NA
377	p.R65I	D	65	500	0	0	0	0	0	0	0	Low	NA	NA	NA	NA	NA	NA	NA	NA	NA	NA	NA	NA	NA	NA	NA	NA	NA	NA	NA	NA	NA	NA	NA	NA	NA	NA	NA	NA	NA	NA	NA	NA	NA	NA	NA	NA	NA
378	p.R65K	D	65	4.8	11	52.45	1.36229	0.994018	0.0964912	0.537287	1.6278	Intermediate	HLA-A*02:06	HLA-A*02:01	HLA-A*02:03	HLA-A*02:02	HLA-A*02:05	HLA-C*01:02	HLA-A*02:07	HLA-C*14:03	HLA-C*14:02	HLA-B*45:01	HLA-B*18:03	NA	NA	NA	NA	NA	NA	NA	NA	NA	NA	NA	NA	NA	NA	NA	NA	NA	NA	NA	NA	NA	NA	NA	NA	NA	NA
379	p.R65S	D	65	500	0	0	0	0	0	0	0	Low	NA	NA	NA	NA	NA	NA	NA	NA	NA	NA	NA	NA	NA	NA	NA	NA	NA	NA	NA	NA	NA	NA	NA	NA	NA	NA	NA	NA	NA	NA	NA	NA	NA	NA	NA	NA	NA
380	p.R65T	D	65	500	0	0	0	0	0	0	0	Low	NA	NA	NA	NA	NA	NA	NA	NA	NA	NA	NA	NA	NA	NA	NA	NA	NA	NA	NA	NA	NA	NA	NA	NA	NA	NA	NA	NA	NA	NA	NA	NA	NA	NA	NA	NA	NA
381	p.M66I	D	66	9.45	17	62.66	1.35757	0.984684	0.149123	0.641877	1.77568	Intermediate	HLA-A*02:06	HLA-A*02:05	HLA-A*02:03	HLA-A*02:01	HLA-A*02:02	HLA-C*01:02	HLA-B*07:05	HLA-B*18:03	HLA-B*45:01	HLA-B*07:02	HLA-B*67:01	HLA-B*54:01	HLA-B*18:01	HLA-B*55:02	HLA-B*39:10	HLA-C*14:03	HLA-C*14:02	NA	NA	NA	NA	NA	NA	NA	NA	NA	NA	NA	NA	NA	NA	NA	NA	NA	NA	NA	NA
382	p.M66K	D	66	500	0	0	0	0	0	0	0	Low	NA	NA	NA	NA	NA	NA	NA	NA	NA	NA	NA	NA	NA	NA	NA	NA	NA	NA	NA	NA	NA	NA	NA	NA	NA	NA	NA	NA	NA	NA	NA	NA	NA	NA	NA	NA	NA
383	p.M66L	D	66	500	0	0	0	0	0	0	0	Low	NA	NA	NA	NA	NA	NA	NA	NA	NA	NA	NA	NA	NA	NA	NA	NA	NA	NA	NA	NA	NA	NA	NA	NA	NA	NA	NA	NA	NA	NA	NA	NA	NA	NA	NA	NA	NA
384	p.M66R	D	66	79.02	6	14.82	2.42032	0.845036	0.0526316	0.151813	1.04948	Intermediate	HLA-B*07:05	HLA-B*07:05	HLA-B*07:02	HLA-B*67:01	HLA-B*07:02	HLA-B*42:01	NA	NA	NA	NA	NA	NA	NA	NA	NA	NA	NA	NA	NA	NA	NA	NA	NA	NA	NA	NA	NA	NA	NA	NA	NA	NA	NA	NA	NA	NA	NA
385	p.M66T	C	66	500	0	0	0	0	0	0	0	Low	NA	NA	NA	NA	NA	NA	NA	NA	NA	NA	NA	NA	NA	NA	NA	NA	NA	NA	NA	NA	NA	NA	NA	NA	NA	NA	NA	NA	NA	NA	NA	NA	NA	NA	NA	NA	NA
386	p.M66V	D	66	500	0	0	0	0	0	0	0	Low	NA	NA	NA	NA	NA	NA	NA	NA	NA	NA	NA	NA	NA	NA	NA	NA	NA	NA	NA	NA	NA	NA	NA	NA	NA	NA	NA	NA	NA	NA	NA	NA	NA	NA	NA	NA	NA
387	p.P67A	D	67	500	0	0	0	0	0	0	0	Low	NA	NA	NA	NA	NA	NA	NA	NA	NA	NA	NA	NA	NA	NA	NA	NA	NA	NA	NA	NA	NA	NA	NA	NA	NA	NA	NA	NA	NA	NA	NA	NA	NA	NA	NA	NA	NA
388	p.P67L	D	67	2.7	27	71.29	19.5227	0.998234	0.236842	0.730281	1.96536	Intermediate	HLA-A*02:06	HLA-A*02:01	HLA-A*02:03	HLA-A*02:02	HLA-A*02:05	HLA-B*15:03	HLA-A*32:01	HLA-B*15:25	HLA-B*41:01	HLA-B*13:01	HLA-B*15:05	HLA-A*30:01	HLA-B*07:05	HLA-B*13:02	HLA-B*45:01	HLA-B*18:03	HLA-B*07:05	HLA-B*45:01	HLA-B*50:01	HLA-B*67:01	HLA-B*39:10	HLA-B*07:02	HLA-B*18:01	HLA-B*48:01	HLA-C*14:03	HLA-C*14:02	HLA-B*15:01	NA	NA	NA	NA	NA	NA	NA	NA	NA	NA
389	p.P67Q	D	67	500	0	0	0	0	0	0	0	Low	NA	NA	NA	NA	NA	NA	NA	NA	NA	NA	NA	NA	NA	NA	NA	NA	NA	NA	NA	NA	NA	NA	NA	NA	NA	NA	NA	NA	NA	NA	NA	NA	NA	NA	NA	NA	NA
390	p.P67R	D	67	6.02	29	67.21	88.3238	0.991569	0.254386	0.688486	1.93444	Intermediate	HLA-A*30:01	HLA-A*02:03	HLA-B*41:01	HLA-B*15:03	HLA-A*02:02	HLA-A*02:06	HLA-B*15:25	HLA-A*02:01	HLA-B*39:06	HLA-B*07:05	HLA-B*45:01	HLA-A*02:05	HLA-B*15:01	HLA-B*07:02	HLA-A*32:01	HLA-B*15:07	HLA-B*07:05	HLA-B*50:01	HLA-B*42:01	HLA-B*07:02	HLA-B*15:27	HLA-B*15:05	HLA-B*42:01	HLA-C*14:03	HLA-C*14:02	HLA-B*40:06	HLA-B*07:04	HLA-A*30:02	HLA-B*18:03	NA	NA	NA	NA	NA	NA	NA	NA
391	p.P67S	D	67	5.03	20	67.88	34.5368	0.993557	0.175439	0.695349	1.86434	Intermediate	HLA-A*02:01	HLA-A*02:03	HLA-A*02:02	HLA-A*02:06	HLA-A*02:05	HLA-B*15:03	HLA-B*45:01	HLA-B*41:01	HLA-B*07:05	HLA-B*15:25	HLA-A*32:01	HLA-B*13:01	HLA-A*30:01	HLA-B*07:02	HLA-B*50:01	HLA-B*15:05	HLA-B*15:01	HLA-B*13:02	HLA-C*16:01	HLA-B*18:03	NA	NA	NA	NA	NA	NA	NA	NA	NA	NA	NA	NA	NA	NA	NA	NA	NA
392	p.P67T	D	67	500	0	0	0	0	0	0	0	Low	NA	NA	NA	NA	NA	NA	NA	NA	NA	NA	NA	NA	NA	NA	NA	NA	NA	NA	NA	NA	NA	NA	NA	NA	NA	NA	NA	NA	NA	NA	NA	NA	NA	NA	NA	NA	NA
393	p.E68A	D	68	500	0	0	0	0	0	0	0	Low	NA	NA	NA	NA	NA	NA	NA	NA	NA	NA	NA	NA	NA	NA	NA	NA	NA	NA	NA	NA	NA	NA	NA	NA	NA	NA	NA	NA	NA	NA	NA	NA	NA	NA	NA	NA	NA
394	p.E68D	D	68	500	0	0	0	0	0	0	0	Low	NA	NA	NA	NA	NA	NA	NA	NA	NA	NA	NA	NA	NA	NA	NA	NA	NA	NA	NA	NA	NA	NA	NA	NA	NA	NA	NA	NA	NA	NA	NA	NA	NA	NA	NA	NA	NA
395	p.E68G	D	68	11.58	34	68.61	6.19451	0.980409	0.298246	0.702827	1.98148	Intermediate	HLA-A*02:06	HLA-A*02:03	HLA-B*07:05	HLA-B*54:01	HLA-A*02:02	HLA-A*02:01	HLA-B*07:02	HLA-A*02:05	HLA-B*55:02	HLA-B*67:01	HLA-B*56:01	HLA-C*01:02	HLA-B*42:01	HLA-B*07:04	HLA-B*39:10	HLA-B*35:01	HLA-B*42:01	HLA-B*07:05	HLA-C*14:03	HLA-C*14:02	HLA-A*02:05	HLA-B*55:01	HLA-A*02:06	HLA-A*02:03	HLA-B*55:01	HLA-A*68:02	HLA-B*35:05	HLA-B*15:03	HLA-B*55:02	HLA-A*02:07	HLA-B*07:02	HLA-B*35:02	HLA-B*15:25	HLA-B*42:02	NA	NA	NA
396	p.E68K	D	68	11.99	41	81.26	25.926	0.979586	0.359649	0.832411	2.17165	High	HLA-B*54:01	HLA-A*02:06	HLA-A*02:03	HLA-B*55:02	HLA-B*42:01	HLA-B*56:01	HLA-A*02:02	HLA-A*02:01	HLA-B*07:05	HLA-A*02:05	HLA-B*55:01	HLA-B*07:05	HLA-B*07:02	HLA-B*67:01	HLA-A*30:01	HLA-C*01:02	HLA-B*07:02	HLA-C*16:01	HLA-A*02:05	HLA-A*02:06	HLA-B*78:01	HLA-B*42:02	HLA-C*12:03	HLA-B*42:01	HLA-B*07:04	HLA-B*07:04	HLA-C*14:03	HLA-C*14:02	HLA-B*39:10	HLA-A*02:03	HLA-B*35:01	HLA-A*30:01	HLA-B*35:05	HLA-C*03:02	HLA-B*07:05	HLA-C*03:04	HLA-C*03:03
397	p.E68Q	D	68	9.83	36	75.18	4.5772	0.983921	0.315789	0.770129	2.06984	High	HLA-B*54:01	HLA-A*02:06	HLA-A*02:03	HLA-B*55:02	HLA-B*67:01	HLA-A*68:02	HLA-B*56:01	HLA-A*02:02	HLA-A*02:01	HLA-B*07:05	HLA-A*02:05	HLA-B*07:05	HLA-B*42:01	HLA-C*01:02	HLA-B*39:10	HLA-B*07:02	HLA-B*35:01	HLA-B*55:01	HLA-C*14:03	HLA-C*14:02	HLA-B*35:05	HLA-B*42:01	HLA-B*07:02	HLA-B*35:02	HLA-B*78:01	HLA-B*07:04	HLA-A*02:05	HLA-B*15:03	HLA-B*54:01	HLA-C*12:03	HLA-B*35:08	HLA-B*15:25	HLA-A*30:01	HLA-B*42:02	HLA-C*16:01	HLA-B*39:06	NA
398	p.E68V	D	68	500	0	0	0	0	0	0	0	Low	NA	NA	NA	NA	NA	NA	NA	NA	NA	NA	NA	NA	NA	NA	NA	NA	NA	NA	NA	NA	NA	NA	NA	NA	NA	NA	NA	NA	NA	NA	NA	NA	NA	NA	NA	NA	NA
399	p.A69D	D	69	500	0	0	0	0	0	0	0	Low	NA	NA	NA	NA	NA	NA	NA	NA	NA	NA	NA	NA	NA	NA	NA	NA	NA	NA	NA	NA	NA	NA	NA	NA	NA	NA	NA	NA	NA	NA	NA	NA	NA	NA	NA	NA	NA
400	p.A69G	D	69	5.84	24	67.66	1.11181	0.991931	0.210526	0.693096	1.89555	Intermediate	HLA-A*02:06	HLA-A*02:03	HLA-A*02:01	HLA-A*02:02	HLA-A*02:05	HLA-B*54:01	HLA-C*01:02	HLA-B*67:01	HLA-A*68:02	HLA-B*07:05	HLA-B*55:02	HLA-B*39:10	HLA-C*14:03	HLA-C*14:02	HLA-B*35:01	HLA-B*07:02	HLA-B*56:01	HLA-A*02:07	HLA-B*07:05	HLA-B*35:02	HLA-B*35:08	HLA-B*15:03	HLA-B*42:01	HLA-B*15:25	NA	NA	NA	NA	NA	NA	NA	NA	NA	NA	NA	NA	NA
401	p.A69P	D	69	500	0	0	0	0	0	0	0	Low	NA	NA	NA	NA	NA	NA	NA	NA	NA	NA	NA	NA	NA	NA	NA	NA	NA	NA	NA	NA	NA	NA	NA	NA	NA	NA	NA	NA	NA	NA	NA	NA	NA	NA	NA	NA	NA
402	p.A69S	D	69	500	0	0	0	0	0	0	0	Low	NA	NA	NA	NA	NA	NA	NA	NA	NA	NA	NA	NA	NA	NA	NA	NA	NA	NA	NA	NA	NA	NA	NA	NA	NA	NA	NA	NA	NA	NA	NA	NA	NA	NA	NA	NA	NA
403	p.A69T	D	69	500	0	0	0	0	0	0	0	Low	NA	NA	NA	NA	NA	NA	NA	NA	NA	NA	NA	NA	NA	NA	NA	NA	NA	NA	NA	NA	NA	NA	NA	NA	NA	NA	NA	NA	NA	NA	NA	NA	NA	NA	NA	NA	NA
404	p.A69V	D	69	4.42	37	78.14	3.96925	0.994781	0.324561	0.800451	2.11979	High	HLA-A*02:06	HLA-A*68:02	HLA-A*02:03	HLA-A*02:01	HLA-A*02:02	HLA-A*02:05	HLA-B*54:01	HLA-A*34:01	HLA-A*26:02	HLA-C*01:02	HLA-B*55:02	HLA-B*67:01	HLA-A*66:02	HLA-A*02:07	HLA-B*39:10	HLA-A*66:01	HLA-B*56:01	HLA-B*07:05	HLA-A*26:03	HLA-C*14:03	HLA-C*14:02	HLA-B*35:01	HLA-A*02:05	HLA-B*18:03	HLA-B*07:02	HLA-B*42:01	HLA-A*26:01	HLA-B*07:05	HLA-A*32:01	HLA-A*68:01	HLA-B*35:02	HLA-B*35:08	HLA-C*12:03	HLA-B*15:03	HLA-A*02:06	HLA-B*42:01	HLA-B*15:25
405	p.A70D	D	70	500	0	0	0	0	0	0	0	Low	NA	NA	NA	NA	NA	NA	NA	NA	NA	NA	NA	NA	NA	NA	NA	NA	NA	NA	NA	NA	NA	NA	NA	NA	NA	NA	NA	NA	NA	NA	NA	NA	NA	NA	NA	NA	NA
406	p.A70G	D	70	500	0	0	0	0	0	0	0	Low	NA	NA	NA	NA	NA	NA	NA	NA	NA	NA	NA	NA	NA	NA	NA	NA	NA	NA	NA	NA	NA	NA	NA	NA	NA	NA	NA	NA	NA	NA	NA	NA	NA	NA	NA	NA	NA
407	p.A70P	D	70	500	0	0	0	0	0	0	0	Low	NA	NA	NA	NA	NA	NA	NA	NA	NA	NA	NA	NA	NA	NA	NA	NA	NA	NA	NA	NA	NA	NA	NA	NA	NA	NA	NA	NA	NA	NA	NA	NA	NA	NA	NA	NA	NA
408	p.A70S	D	70	500	0	0	0	0	0	0	0	Low	NA	NA	NA	NA	NA	NA	NA	NA	NA	NA	NA	NA	NA	NA	NA	NA	NA	NA	NA	NA	NA	NA	NA	NA	NA	NA	NA	NA	NA	NA	NA	NA	NA	NA	NA	NA	NA
409	p.A70T	C	70	4.24	33	76.36	1.75965	0.995142	0.289474	0.782217	2.06683	High	HLA-A*02:06	HLA-A*02:03	HLA-A*02:02	HLA-A*02:01	HLA-A*02:05	HLA-B*54:01	HLA-C*01:02	HLA-A*68:02	HLA-B*67:01	HLA-C*14:03	HLA-C*14:02	HLA-B*55:02	HLA-A*02:07	HLA-B*35:01	HLA-B*39:10	HLA-B*56:01	HLA-B*07:05	HLA-B*07:05	HLA-B*15:03	HLA-B*35:02	HLA-B*15:25	HLA-A*24:03	HLA-B*35:08	HLA-B*42:01	HLA-C*16:01	HLA-C*12:03	HLA-B*54:01	HLA-B*07:02	HLA-A*30:01	HLA-B*42:01	HLA-A*32:01	HLA-B*67:01	HLA-B*35:05	NA	NA	NA	NA
410	p.A70V	D	70	3.14	40	78.1	3.2587	0.99735	0.350877	0.800041	2.14827	High	HLA-A*02:06	HLA-A*02:03	HLA-A*02:01	HLA-A*02:02	HLA-A*02:05	HLA-B*54:01	HLA-A*68:02	HLA-C*01:02	HLA-A*02:07	HLA-B*55:02	HLA-B*67:01	HLA-B*56:01	HLA-B*35:01	HLA-B*39:10	HLA-C*14:03	HLA-C*14:02	HLA-A*26:02	HLA-B*07:05	HLA-B*54:01	HLA-B*35:02	HLA-A*34:01	HLA-B*42:01	HLA-A*24:03	HLA-B*35:08	HLA-C*12:03	HLA-B*07:05	HLA-B*35:05	HLA-C*16:01	HLA-A*32:01	HLA-B*15:25	HLA-B*42:01	HLA-B*07:02	HLA-B*15:03	HLA-A*66:01	HLA-B*54:01	HLA-A*30:01	HLA-B*78:01
411	p.P71A	D	71	5	49	70.99	50.2323	0.993617	0.429825	0.727208	2.15065	High	HLA-A*02:03	HLA-A*02:02	HLA-A*68:02	HLA-B*07:05	HLA-A*02:06	HLA-A*02:05	HLA-B*07:02	HLA-A*02:01	HLA-B*54:01	HLA-B*42:01	HLA-C*01:02	HLA-B*07:05	HLA-B*67:01	HLA-B*07:04	HLA-B*55:02	HLA-B*55:01	HLA-B*35:01	HLA-B*55:02	HLA-B*55:02	HLA-B*39:10	HLA-B*67:01	HLA-B*56:01	HLA-B*54:01	HLA-B*07:02	HLA-B*56:01	HLA-C*14:03	HLA-C*14:02	HLA-B*42:01	HLA-B*56:01	HLA-B*42:02	HLA-B*67:01	HLA-B*35:02	HLA-A*34:01	HLA-B*55:01	HLA-B*07:05	HLA-B*35:08	HLA-B*54:01
412	p.P71H	D	71	500	0	0	0	0	0	0	0	Low	NA	NA	NA	NA	NA	NA	NA	NA	NA	NA	NA	NA	NA	NA	NA	NA	NA	NA	NA	NA	NA	NA	NA	NA	NA	NA	NA	NA	NA	NA	NA	NA	NA	NA	NA	NA	NA
413	p.P71L	D	71	2.57	56	74.99	128.992	0.998495	0.491228	0.768183	2.25791	High	HLA-B*07:05	HLA-B*07:02	HLA-B*42:01	HLA-B*07:04	HLA-A*02:03	HLA-B*54:01	HLA-B*54:01	HLA-A*02:06	HLA-A*68:02	HLA-A*02:02	HLA-A*02:01	HLA-B*55:02	HLA-A*02:05	HLA-B*67:01	HLA-B*81:01	HLA-B*56:01	HLA-B*55:02	HLA-B*42:02	HLA-B*67:01	HLA-C*01:02	HLA-B*67:01	HLA-B*56:01	HLA-B*07:05	HLA-B*39:10	HLA-B*55:01	HLA-B*35:01	HLA-B*39:10	HLA-A*02:03	HLA-B*35:01	HLA-B*42:01	HLA-C*14:03	HLA-C*14:02	HLA-B*39:10	HLA-A*02:02	HLA-B*07:05	HLA-B*78:01	HLA-B*15:03
414	p.P71R	C	71	500	0	0	0	0	0	0	0	Low	NA	NA	NA	NA	NA	NA	NA	NA	NA	NA	NA	NA	NA	NA	NA	NA	NA	NA	NA	NA	NA	NA	NA	NA	NA	NA	NA	NA	NA	NA	NA	NA	NA	NA	NA	NA	NA
415	p.P71S	C	71	5.14	50	77.04	63.5979	0.993336	0.438596	0.789183	2.22111	High	HLA-A*02:03	HLA-A*68:02	HLA-A*02:02	HLA-A*02:05	HLA-A*02:06	HLA-B*54:01	HLA-A*02:01	HLA-C*01:02	HLA-B*07:05	HLA-B*67:01	HLA-B*54:01	HLA-B*07:05	HLA-B*55:02	HLA-B*67:01	HLA-B*56:01	HLA-B*35:01	HLA-B*39:10	HLA-B*55:02	HLA-B*07:02	HLA-B*07:02	HLA-B*42:01	HLA-B*56:01	HLA-C*14:03	HLA-C*14:02	HLA-B*55:01	HLA-B*07:05	HLA-B*35:02	HLA-B*35:08	HLA-B*39:10	HLA-B*42:01	HLA-B*42:01	HLA-A*34:01	HLA-A*26:02	HLA-B*15:03	HLA-B*54:01	HLA-B*35:05	HLA-B*15:25
416	p.P71T	C	71	500	0	0	0	0	0	0	0	Low	NA	NA	NA	NA	NA	NA	NA	NA	NA	NA	NA	NA	NA	NA	NA	NA	NA	NA	NA	NA	NA	NA	NA	NA	NA	NA	NA	NA	NA	NA	NA	NA	NA	NA	NA	NA	NA
417	p.P72A	D	72	6.7	42	72.75	13.5181	0.990204	0.368421	0.745237	2.10386	High	HLA-A*02:06	HLA-A*68:02	HLA-A*02:03	HLA-A*02:02	HLA-A*02:01	HLA-A*02:05	HLA-B*54:01	HLA-B*07:05	HLA-B*67:01	HLA-C*01:02	HLA-B*39:10	HLA-B*67:01	HLA-B*07:02	HLA-B*55:02	HLA-B*55:02	HLA-B*42:01	HLA-B*54:01	HLA-B*56:01	HLA-B*35:01	HLA-B*56:01	HLA-C*14:03	HLA-C*14:02	HLA-B*07:05	HLA-B*39:10	HLA-A*02:07	HLA-A*26:02	HLA-B*42:01	HLA-B*54:01	HLA-A*34:01	HLA-B*35:08	HLA-B*35:02	HLA-B*55:01	HLA-B*07:04	HLA-B*15:03	HLA-A*02:05	HLA-A*66:02	HLA-B*15:25
418	p.P72H	D	72	8.84	42	72.55	14.3344	0.985909	0.368421	0.743188	2.09752	High	HLA-A*02:06	HLA-A*02:03	HLA-A*68:02	HLA-A*02:02	HLA-A*02:01	HLA-A*02:05	HLA-B*54:01	HLA-B*07:05	HLA-B*67:01	HLA-B*39:10	HLA-B*55:02	HLA-B*07:02	HLA-B*55:02	HLA-B*42:01	HLA-B*54:01	HLA-B*67:01	HLA-B*56:01	HLA-C*01:02	HLA-B*35:01	HLA-B*56:01	HLA-A*26:02	HLA-B*55:01	HLA-B*07:05	HLA-B*42:01	HLA-A*34:01	HLA-B*54:01	HLA-A*02:07	HLA-B*35:02	HLA-B*35:08	HLA-B*07:04	HLA-B*39:10	HLA-A*66:02	HLA-B*78:01	HLA-C*14:03	HLA-C*14:02	HLA-A*66:01	HLA-A*26:03
419	p.P72L	D	72	500	0	0	0	0	0	0	0	Low	NA	NA	NA	NA	NA	NA	NA	NA	NA	NA	NA	NA	NA	NA	NA	NA	NA	NA	NA	NA	NA	NA	NA	NA	NA	NA	NA	NA	NA	NA	NA	NA	NA	NA	NA	NA	NA
420	p.P72R	D	72	7.04	33	65.8	59.6337	0.989522	0.289474	0.674042	1.95304	Intermediate	HLA-B*07:05	HLA-B*07:02	HLA-A*02:03	HLA-A*02:06	HLA-A*02:02	HLA-B*42:01	HLA-A*02:01	HLA-A*68:02	HLA-A*02:05	HLA-B*07:04	HLA-B*54:01	HLA-B*55:01	HLA-B*55:02	HLA-B*67:01	HLA-B*55:02	HLA-B*42:02	HLA-B*56:01	HLA-B*07:05	HLA-B*39:10	HLA-B*67:01	HLA-C*01:02	HLA-B*42:01	HLA-B*56:01	HLA-B*54:01	HLA-A*26:02	HLA-A*02:07	HLA-A*34:01	HLA-B*54:01	HLA-B*78:01	HLA-B*35:01	HLA-B*07:02	HLA-B*55:01	HLA-A*66:02	NA	NA	NA	NA
421	p.P72S	D	72	6.8	39	72.29	8.64395	0.990004	0.342105	0.740524	2.07263	High	HLA-A*02:06	HLA-A*02:03	HLA-A*02:02	HLA-A*68:02	HLA-A*02:01	HLA-A*02:05	HLA-B*54:01	HLA-C*01:02	HLA-B*67:01	HLA-B*07:05	HLA-B*39:10	HLA-B*67:01	HLA-B*55:02	HLA-B*42:01	HLA-B*07:05	HLA-B*07:02	HLA-B*55:02	HLA-C*14:03	HLA-C*14:02	HLA-B*35:01	HLA-A*02:07	HLA-B*56:01	HLA-B*54:01	HLA-B*56:01	HLA-B*42:01	HLA-A*34:01	HLA-B*54:01	HLA-A*26:02	HLA-B*39:10	HLA-B*35:08	HLA-B*35:02	HLA-B*07:02	HLA-B*55:01	HLA-A*66:02	HLA-A*24:03	HLA-C*12:03	HLA-B*55:01
422	p.P72T	D	72	500	0	0	0	0	0	0	0	Low	NA	NA	NA	NA	NA	NA	NA	NA	NA	NA	NA	NA	NA	NA	NA	NA	NA	NA	NA	NA	NA	NA	NA	NA	NA	NA	NA	NA	NA	NA	NA	NA	NA	NA	NA	NA	NA
423	p.V73A	D	73	500	0	0	0	0	0	0	0	Low	NA	NA	NA	NA	NA	NA	NA	NA	NA	NA	NA	NA	NA	NA	NA	NA	NA	NA	NA	NA	NA	NA	NA	NA	NA	NA	NA	NA	NA	NA	NA	NA	NA	NA	NA	NA	NA
424	p.V73E	D	73	30.91	13	17.72	5.30926	0.941607	0.114035	0.18152	1.23716	Intermediate	HLA-A*68:02	HLA-B*54:01	HLA-B*67:01	HLA-B*55:02	HLA-B*39:10	HLA-B*35:01	HLA-B*56:01	HLA-B*07:05	HLA-A*68:02	HLA-B*35:08	HLA-B*07:05	HLA-B*35:02	HLA-B*67:01	NA	NA	NA	NA	NA	NA	NA	NA	NA	NA	NA	NA	NA	NA	NA	NA	NA	NA	NA	NA	NA	NA	NA	NA
425	p.V73G	D	73	500	0	0	0	0	0	0	0	Low	NA	NA	NA	NA	NA	NA	NA	NA	NA	NA	NA	NA	NA	NA	NA	NA	NA	NA	NA	NA	NA	NA	NA	NA	NA	NA	NA	NA	NA	NA	NA	NA	NA	NA	NA	NA	NA
426	p.V73L	C	73	6.75	44	83.11	6.23007	0.990104	0.385965	0.851362	2.22743	High	HLA-A*68:02	HLA-C*01:02	HLA-A*02:06	HLA-A*02:02	HLA-A*02:01	HLA-C*14:03	HLA-C*14:02	HLA-A*02:05	HLA-B*54:01	HLA-A*02:03	HLA-B*15:03	HLA-B*15:25	HLA-B*55:02	HLA-A*24:03	HLA-B*54:01	HLA-A*34:01	HLA-B*67:01	HLA-A*26:02	HLA-B*07:05	HLA-B*48:03	HLA-B*40:12	HLA-B*48:01	HLA-C*16:01	HLA-B*15:05	HLA-B*56:01	HLA-B*39:10	HLA-A*66:02	HLA-C*03:04	HLA-C*03:03	HLA-A*02:05	HLA-A*02:07	HLA-B*42:01	HLA-B*15:01	HLA-A*32:01	HLA-A*66:01	HLA-B*35:01	HLA-B*15:27
427	p.V73M	D	73	6.32	42	82.82	15.1444	0.990967	0.368421	0.848392	2.20778	High	HLA-A*68:02	HLA-C*01:02	HLA-C*14:03	HLA-C*14:02	HLA-B*15:03	HLA-B*15:25	HLA-A*02:06	HLA-B*54:01	HLA-A*02:02	HLA-A*02:05	HLA-B*15:05	HLA-B*15:01	HLA-A*34:01	HLA-A*02:01	HLA-A*26:02	HLA-B*55:02	HLA-A*02:03	HLA-B*67:01	HLA-A*68:02	HLA-B*15:27	HLA-C*16:01	HLA-C*03:02	HLA-B*54:01	HLA-A*66:02	HLA-B*07:05	HLA-A*66:01	HLA-C*03:04	HLA-C*03:03	HLA-A*24:03	HLA-B*15:32	HLA-B*39:10	HLA-B*56:01	HLA-A*26:03	HLA-B*42:01	HLA-A*02:05	HLA-B*15:07	HLA-B*15:02
428	p.A74D	C	74	500	0	0	0	0	0	0	0	Low	NA	NA	NA	NA	NA	NA	NA	NA	NA	NA	NA	NA	NA	NA	NA	NA	NA	NA	NA	NA	NA	NA	NA	NA	NA	NA	NA	NA	NA	NA	NA	NA	NA	NA	NA	NA	NA
429	p.A74G	D	74	500	0	0	0	0	0	0	0	Low	NA	NA	NA	NA	NA	NA	NA	NA	NA	NA	NA	NA	NA	NA	NA	NA	NA	NA	NA	NA	NA	NA	NA	NA	NA	NA	NA	NA	NA	NA	NA	NA	NA	NA	NA	NA	NA
430	p.A74P	D	74	500	0	0	0	0	0	0	0	Low	NA	NA	NA	NA	NA	NA	NA	NA	NA	NA	NA	NA	NA	NA	NA	NA	NA	NA	NA	NA	NA	NA	NA	NA	NA	NA	NA	NA	NA	NA	NA	NA	NA	NA	NA	NA	NA
431	p.A74S	C	74	500	0	0	0	0	0	0	0	Low	NA	NA	NA	NA	NA	NA	NA	NA	NA	NA	NA	NA	NA	NA	NA	NA	NA	NA	NA	NA	NA	NA	NA	NA	NA	NA	NA	NA	NA	NA	NA	NA	NA	NA	NA	NA	NA
432	p.A74T	B	74	16.21	11	15.26	0.839368	0.971115	0.0964912	0.15632	1.22393	Intermediate	HLA-A*68:02	HLA-B*67:01	HLA-B*54:01	HLA-B*39:10	HLA-B*35:01	HLA-A*34:01	HLA-B*07:05	HLA-B*54:01	HLA-A*26:02	HLA-B*42:01	HLA-B*78:01	NA	NA	NA	NA	NA	NA	NA	NA	NA	NA	NA	NA	NA	NA	NA	NA	NA	NA	NA	NA	NA	NA	NA	NA	NA	NA
433	p.A74V	D	74	10.77	26	43.9	7.1109	0.982035	0.22807	0.449703	1.65981	Intermediate	HLA-A*68:02	HLA-B*67:01	HLA-B*39:10	HLA-B*35:02	HLA-B*07:05	HLA-B*35:01	HLA-B*42:01	HLA-B*54:01	HLA-B*35:03	HLA-B*54:01	HLA-B*35:08	HLA-B*51:02	HLA-B*53:01	HLA-B*42:01	HLA-B*35:05	HLA-B*55:02	HLA-B*07:05	HLA-A*34:01	HLA-B*07:02	HLA-B*59:01	HLA-B*55:02	HLA-B*54:01	HLA-B*51:08	HLA-B*56:01	HLA-B*78:01	HLA-B*51:01	NA	NA	NA	NA	NA	NA	NA	NA	NA	NA	NA
434	p.P75A	D	75	500	0	0	0	0	0	0	0	Low	NA	NA	NA	NA	NA	NA	NA	NA	NA	NA	NA	NA	NA	NA	NA	NA	NA	NA	NA	NA	NA	NA	NA	NA	NA	NA	NA	NA	NA	NA	NA	NA	NA	NA	NA	NA	NA
435	p.P75H	D	75	500	0	0	0	0	0	0	0	Low	NA	NA	NA	NA	NA	NA	NA	NA	NA	NA	NA	NA	NA	NA	NA	NA	NA	NA	NA	NA	NA	NA	NA	NA	NA	NA	NA	NA	NA	NA	NA	NA	NA	NA	NA	NA	NA
436	p.P75L	A	75	500	0	0	0	0	0	0	0	Low	NA	NA	NA	NA	NA	NA	NA	NA	NA	NA	NA	NA	NA	NA	NA	NA	NA	NA	NA	NA	NA	NA	NA	NA	NA	NA	NA	NA	NA	NA	NA	NA	NA	NA	NA	NA	NA
437	p.P75R	D	75	19.98	7	21.22	11.5369	0.963547	0.0614035	0.217373	1.24232	Intermediate	HLA-A*68:02	HLA-B*07:05	HLA-B*42:01	HLA-B*07:02	HLA-A*30:01	HLA-B*07:04	HLA-B*55:02	NA	NA	NA	NA	NA	NA	NA	NA	NA	NA	NA	NA	NA	NA	NA	NA	NA	NA	NA	NA	NA	NA	NA	NA	NA	NA	NA	NA	NA	NA
438	p.P75S	D	75	14.29	8	18.74	1.71338	0.974969	0.0701754	0.191969	1.23711	Intermediate	HLA-A*68:02	HLA-B*07:05	HLA-B*42:01	HLA-B*54:01	HLA-A*26:02	HLA-B*07:02	HLA-B*67:01	HLA-A*34:01	NA	NA	NA	NA	NA	NA	NA	NA	NA	NA	NA	NA	NA	NA	NA	NA	NA	NA	NA	NA	NA	NA	NA	NA	NA	NA	NA	NA	NA
439	p.P75T	D	75	500	0	0	0	0	0	0	0	Low	NA	NA	NA	NA	NA	NA	NA	NA	NA	NA	NA	NA	NA	NA	NA	NA	NA	NA	NA	NA	NA	NA	NA	NA	NA	NA	NA	NA	NA	NA	NA	NA	NA	NA	NA	NA	NA
440	p.A76E	D	76	500	0	0	0	0	0	0	0	Low	NA	NA	NA	NA	NA	NA	NA	NA	NA	NA	NA	NA	NA	NA	NA	NA	NA	NA	NA	NA	NA	NA	NA	NA	NA	NA	NA	NA	NA	NA	NA	NA	NA	NA	NA	NA	NA
441	p.A76G	D	76	500	0	0	0	0	0	0	0	Low	NA	NA	NA	NA	NA	NA	NA	NA	NA	NA	NA	NA	NA	NA	NA	NA	NA	NA	NA	NA	NA	NA	NA	NA	NA	NA	NA	NA	NA	NA	NA	NA	NA	NA	NA	NA	NA
442	p.A76P	D	76	500	0	0	0	0	0	0	0	Low	NA	NA	NA	NA	NA	NA	NA	NA	NA	NA	NA	NA	NA	NA	NA	NA	NA	NA	NA	NA	NA	NA	NA	NA	NA	NA	NA	NA	NA	NA	NA	NA	NA	NA	NA	NA	NA
443	p.A76S	C	76	500	0	0	0	0	0	0	0	Low	NA	NA	NA	NA	NA	NA	NA	NA	NA	NA	NA	NA	NA	NA	NA	NA	NA	NA	NA	NA	NA	NA	NA	NA	NA	NA	NA	NA	NA	NA	NA	NA	NA	NA	NA	NA	NA
444	p.A76T	D	76	15.66	19	33.07	3.27695	0.972219	0.166667	0.338763	1.47765	Intermediate	HLA-B*07:05	HLA-A*68:02	HLA-B*67:01	HLA-B*54:01	HLA-B*55:02	HLA-B*42:01	HLA-B*56:01	HLA-B*07:02	HLA-B*39:10	HLA-B*55:01	HLA-B*35:01	HLA-B*07:04	HLA-B*78:01	HLA-B*07:05	HLA-B*42:02	HLA-B*35:02	HLA-A*34:01	HLA-B*42:01	HLA-B*35:05	NA	NA	NA	NA	NA	NA	NA	NA	NA	NA	NA	NA	NA	NA	NA	NA	NA	NA
445	p.A76V	C	76	2.89	29	57.5	8.44599	0.997852	0.254386	0.589019	1.84126	Intermediate	HLA-A*68:02	HLA-B*07:05	HLA-B*54:01	HLA-B*67:01	HLA-B*55:02	HLA-B*56:01	HLA-B*42:01	HLA-B*07:02	HLA-A*26:02	HLA-B*55:01	HLA-B*39:10	HLA-C*12:03	HLA-A*34:01	HLA-A*02:05	HLA-B*35:01	HLA-B*07:04	HLA-B*78:01	HLA-A*66:01	HLA-A*66:02	HLA-A*26:03	HLA-A*02:06	HLA-C*16:01	HLA-B*35:05	HLA-B*42:02	HLA-C*03:04	HLA-C*03:03	HLA-B*07:05	HLA-B*42:01	HLA-B*35:02	NA	NA	NA	NA	NA	NA	NA	NA
446	p.P77A	D	77	258.66	5	10.24	7.1719	0.484443	0.0438596	0.104897	0.6332	Low	HLA-B*07:05	HLA-C*16:01	HLA-B*42:01	HLA-A*30:01	HLA-B*07:05	NA	NA	NA	NA	NA	NA	NA	NA	NA	NA	NA	NA	NA	NA	NA	NA	NA	NA	NA	NA	NA	NA	NA	NA	NA	NA	NA	NA	NA	NA	NA	NA
447	p.P77L	D	77	15.37	14	71.08	166.392	0.972801	0.122807	0.728129	1.82374	Intermediate	HLA-C*01:02	HLA-A*02:03	HLA-C*03:04	HLA-C*03:03	HLA-C*16:01	HLA-A*02:02	HLA-C*12:03	HLA-A*02:06	HLA-A*02:01	HLA-A*02:05	HLA-C*03:02	HLA-C*14:03	HLA-C*14:02	HLA-C*17:01	NA	NA	NA	NA	NA	NA	NA	NA	NA	NA	NA	NA	NA	NA	NA	NA	NA	NA	NA	NA	NA	NA	NA
448	p.P77Q	D	77	500	0	0	0	0	0	0	0	Low	NA	NA	NA	NA	NA	NA	NA	NA	NA	NA	NA	NA	NA	NA	NA	NA	NA	NA	NA	NA	NA	NA	NA	NA	NA	NA	NA	NA	NA	NA	NA	NA	NA	NA	NA	NA	NA
449	p.P77R	D	77	500	0	0	0	0	0	0	0	Low	NA	NA	NA	NA	NA	NA	NA	NA	NA	NA	NA	NA	NA	NA	NA	NA	NA	NA	NA	NA	NA	NA	NA	NA	NA	NA	NA	NA	NA	NA	NA	NA	NA	NA	NA	NA	NA
450	p.P77S	C	77	110.69	3	5.77	22.1446	0.781465	0.0263158	0.0591067	0.866887	Low	HLA-A*30:01	HLA-B*07:05	HLA-B*42:01	NA	NA	NA	NA	NA	NA	NA	NA	NA	NA	NA	NA	NA	NA	NA	NA	NA	NA	NA	NA	NA	NA	NA	NA	NA	NA	NA	NA	NA	NA	NA	NA	NA	NA
451	p.P77T	D	77	500	0	0	0	0	0	0	0	Low	NA	NA	NA	NA	NA	NA	NA	NA	NA	NA	NA	NA	NA	NA	NA	NA	NA	NA	NA	NA	NA	NA	NA	NA	NA	NA	NA	NA	NA	NA	NA	NA	NA	NA	NA	NA	NA
452	p.A78E	D	78	500	0	0	0	0	0	0	0	Low	NA	NA	NA	NA	NA	NA	NA	NA	NA	NA	NA	NA	NA	NA	NA	NA	NA	NA	NA	NA	NA	NA	NA	NA	NA	NA	NA	NA	NA	NA	NA	NA	NA	NA	NA	NA	NA
453	p.A78G	D	78	500	0	0	0	0	0	0	0	Low	NA	NA	NA	NA	NA	NA	NA	NA	NA	NA	NA	NA	NA	NA	NA	NA	NA	NA	NA	NA	NA	NA	NA	NA	NA	NA	NA	NA	NA	NA	NA	NA	NA	NA	NA	NA	NA
454	p.A78P	D	78	500	0	0	0	0	0	0	0	Low	NA	NA	NA	NA	NA	NA	NA	NA	NA	NA	NA	NA	NA	NA	NA	NA	NA	NA	NA	NA	NA	NA	NA	NA	NA	NA	NA	NA	NA	NA	NA	NA	NA	NA	NA	NA	NA
455	p.A78S	D	78	15.31	10	20.65	0.59926	0.972921	0.0877193	0.211535	1.27218	Intermediate	HLA-B*07:05	HLA-B*07:02	HLA-B*67:01	HLA-B*42:01	HLA-B*55:02	HLA-B*56:01	HLA-B*54:01	HLA-B*55:01	HLA-B*39:10	HLA-B*07:04	NA	NA	NA	NA	NA	NA	NA	NA	NA	NA	NA	NA	NA	NA	NA	NA	NA	NA	NA	NA	NA	NA	NA	NA	NA	NA	NA
456	p.A78T	D	78	500	0	0	0	0	0	0	0	Low	NA	NA	NA	NA	NA	NA	NA	NA	NA	NA	NA	NA	NA	NA	NA	NA	NA	NA	NA	NA	NA	NA	NA	NA	NA	NA	NA	NA	NA	NA	NA	NA	NA	NA	NA	NA	NA
457	p.A78V	D	78	17.52	15	20.65	2.89039	0.968485	0.131579	0.211535	1.3116	Intermediate	HLA-B*07:05	HLA-B*55:02	HLA-B*67:01	HLA-B*07:02	HLA-B*56:01	HLA-B*54:01	HLA-B*42:01	HLA-B*55:01	HLA-B*07:05	HLA-B*42:01	HLA-B*39:10	HLA-B*07:02	HLA-B*07:04	HLA-B*67:01	HLA-B*39:10	NA	NA	NA	NA	NA	NA	NA	NA	NA	NA	NA	NA	NA	NA	NA	NA	NA	NA	NA	NA	NA	NA
458	p.A79T	C	78	11.47	12	22.77	3.61083	0.980629	0.105263	0.233251	1.31914	Intermediate	HLA-B*07:05	HLA-B*07:02	HLA-B*42:01	HLA-B*67:01	HLA-B*55:02	HLA-B*56:01	HLA-B*54:01	HLA-B*55:01	HLA-B*39:10	HLA-B*07:04	HLA-A*68:02	HLA-B*42:02	NA	NA	NA	NA	NA	NA	NA	NA	NA	NA	NA	NA	NA	NA	NA	NA	NA	NA	NA	NA	NA	NA	NA	NA	NA
459	p.A79D	D	79	500	0	0	0	0	0	0	0	Low	NA	NA	NA	NA	NA	NA	NA	NA	NA	NA	NA	NA	NA	NA	NA	NA	NA	NA	NA	NA	NA	NA	NA	NA	NA	NA	NA	NA	NA	NA	NA	NA	NA	NA	NA	NA	NA
460	p.A79G	D	79	500	0	0	0	0	0	0	0	Low	NA	NA	NA	NA	NA	NA	NA	NA	NA	NA	NA	NA	NA	NA	NA	NA	NA	NA	NA	NA	NA	NA	NA	NA	NA	NA	NA	NA	NA	NA	NA	NA	NA	NA	NA	NA	NA
461	p.A79P	D	79	500	0	0	0	0	0	0	0	Low	NA	NA	NA	NA	NA	NA	NA	NA	NA	NA	NA	NA	NA	NA	NA	NA	NA	NA	NA	NA	NA	NA	NA	NA	NA	NA	NA	NA	NA	NA	NA	NA	NA	NA	NA	NA	NA
462	p.A79S	C	79	500	0	0	0	0	0	0	0	Low	NA	NA	NA	NA	NA	NA	NA	NA	NA	NA	NA	NA	NA	NA	NA	NA	NA	NA	NA	NA	NA	NA	NA	NA	NA	NA	NA	NA	NA	NA	NA	NA	NA	NA	NA	NA	NA
463	p.A79V	D	79	12.49	11	20.79	1.05756	0.978582	0.0964912	0.212969	1.28804	Intermediate	HLA-B*07:05	HLA-B*42:01	HLA-B*07:02	HLA-B*55:02	HLA-B*67:01	HLA-B*56:01	HLA-B*54:01	HLA-B*55:01	HLA-B*39:10	HLA-B*07:04	HLA-B*42:02	NA	NA	NA	NA	NA	NA	NA	NA	NA	NA	NA	NA	NA	NA	NA	NA	NA	NA	NA	NA	NA	NA	NA	NA	NA	NA
464	p.P80A	D	80	500	0	0	0	0	0	0	0	Low	NA	NA	NA	NA	NA	NA	NA	NA	NA	NA	NA	NA	NA	NA	NA	NA	NA	NA	NA	NA	NA	NA	NA	NA	NA	NA	NA	NA	NA	NA	NA	NA	NA	NA	NA	NA	NA
465	p.P80H	D	80	500	0	0	0	0	0	0	0	Low	NA	NA	NA	NA	NA	NA	NA	NA	NA	NA	NA	NA	NA	NA	NA	NA	NA	NA	NA	NA	NA	NA	NA	NA	NA	NA	NA	NA	NA	NA	NA	NA	NA	NA	NA	NA	NA
466	p.P80L	D	80	15.2	14	30.88	11.3293	0.973142	0.122807	0.316329	1.41228	Intermediate	HLA-B*07:05	HLA-B*55:02	HLA-B*67:01	HLA-B*54:01	HLA-B*42:01	HLA-B*56:01	HLA-B*07:02	HLA-B*55:01	HLA-B*39:10	HLA-B*07:04	HLA-A*68:02	HLA-B*42:02	HLA-A*02:05	HLA-B*35:01	NA	NA	NA	NA	NA	NA	NA	NA	NA	NA	NA	NA	NA	NA	NA	NA	NA	NA	NA	NA	NA	NA	NA
467	p.P80R	D	80	500	0	0	0	0	0	0	0	Low	NA	NA	NA	NA	NA	NA	NA	NA	NA	NA	NA	NA	NA	NA	NA	NA	NA	NA	NA	NA	NA	NA	NA	NA	NA	NA	NA	NA	NA	NA	NA	NA	NA	NA	NA	NA	NA
468	p.P80S	D	80	11.34	13	22.77	17.9733	0.98089	0.114035	0.233251	1.32818	Intermediate	HLA-B*07:05	HLA-B*07:02	HLA-B*67:01	HLA-B*42:01	HLA-B*55:02	HLA-B*56:01	HLA-B*54:01	HLA-B*55:01	HLA-B*39:10	HLA-A*68:02	HLA-B*07:04	HLA-B*42:02	HLA-B*07:05	NA	NA	NA	NA	NA	NA	NA	NA	NA	NA	NA	NA	NA	NA	NA	NA	NA	NA	NA	NA	NA	NA	NA	NA
469	p.P80T	D	80	500	0	0	0	0	0	0	0	Low	NA	NA	NA	NA	NA	NA	NA	NA	NA	NA	NA	NA	NA	NA	NA	NA	NA	NA	NA	NA	NA	NA	NA	NA	NA	NA	NA	NA	NA	NA	NA	NA	NA	NA	NA	NA	NA
470	p.T81A	D	81	500	0	0	0	0	0	0	0	Low	NA	NA	NA	NA	NA	NA	NA	NA	NA	NA	NA	NA	NA	NA	NA	NA	NA	NA	NA	NA	NA	NA	NA	NA	NA	NA	NA	NA	NA	NA	NA	NA	NA	NA	NA	NA	NA
471	p.T81I	D	81	17.15	22	58.15	43.9111	0.969228	0.192982	0.595677	1.75789	Intermediate	HLA-B*07:05	HLA-C*01:02	HLA-B*55:02	HLA-B*67:01	HLA-B*56:01	HLA-B*42:01	HLA-B*07:02	HLA-B*54:01	HLA-C*03:04	HLA-C*03:03	HLA-B*55:01	HLA-B*39:10	HLA-C*12:03	HLA-C*16:01	HLA-B*07:04	HLA-B*54:01	HLA-B*42:02	HLA-C*14:03	HLA-C*14:02	HLA-B*55:02	HLA-C*03:02	HLA-B*67:01	NA	NA	NA	NA	NA	NA	NA	NA	NA	NA	NA	NA	NA	NA	NA
472	p.T81K	D	81	500	0	0	0	0	0	0	0	Low	NA	NA	NA	NA	NA	NA	NA	NA	NA	NA	NA	NA	NA	NA	NA	NA	NA	NA	NA	NA	NA	NA	NA	NA	NA	NA	NA	NA	NA	NA	NA	NA	NA	NA	NA	NA	NA
473	p.T81P	D	81	500	0	0	0	0	0	0	0	Low	NA	NA	NA	NA	NA	NA	NA	NA	NA	NA	NA	NA	NA	NA	NA	NA	NA	NA	NA	NA	NA	NA	NA	NA	NA	NA	NA	NA	NA	NA	NA	NA	NA	NA	NA	NA	NA
474	p.T81R	D	81	500	0	0	0	0	0	0	0	Low	NA	NA	NA	NA	NA	NA	NA	NA	NA	NA	NA	NA	NA	NA	NA	NA	NA	NA	NA	NA	NA	NA	NA	NA	NA	NA	NA	NA	NA	NA	NA	NA	NA	NA	NA	NA	NA
475	p.T81S	C	81	500	0	0	0	0	0	0	0	Low	NA	NA	NA	NA	NA	NA	NA	NA	NA	NA	NA	NA	NA	NA	NA	NA	NA	NA	NA	NA	NA	NA	NA	NA	NA	NA	NA	NA	NA	NA	NA	NA	NA	NA	NA	NA	NA
476	p.P82A	D	82	500	0	0	0	0	0	0	0	Low	NA	NA	NA	NA	NA	NA	NA	NA	NA	NA	NA	NA	NA	NA	NA	NA	NA	NA	NA	NA	NA	NA	NA	NA	NA	NA	NA	NA	NA	NA	NA	NA	NA	NA	NA	NA	NA
477	p.P82L	D	82	8.58	25	34.8	104.384	0.986431	0.219298	0.356484	1.56221	Intermediate	HLA-B*07:05	HLA-B*07:05	HLA-B*67:01	HLA-B*42:01	HLA-B*39:10	HLA-B*07:02	HLA-B*07:02	HLA-B*67:01	HLA-B*42:01	HLA-B*81:01	HLA-B*55:02	HLA-B*35:02	HLA-B*56:01	HLA-B*54:01	HLA-B*55:01	HLA-B*39:10	HLA-B*35:03	HLA-B*07:04	HLA-B*07:04	HLA-B*35:01	HLA-B*42:02	HLA-B*35:05	HLA-B*82:01	HLA-B*35:08	HLA-B*42:02	NA	NA	NA	NA	NA	NA	NA	NA	NA	NA	NA	NA
478	p.P82Q	D	82	500	0	0	0	0	0	0	0	Low	NA	NA	NA	NA	NA	NA	NA	NA	NA	NA	NA	NA	NA	NA	NA	NA	NA	NA	NA	NA	NA	NA	NA	NA	NA	NA	NA	NA	NA	NA	NA	NA	NA	NA	NA	NA	NA
479	p.P82R	D	82	500	0	0	0	0	0	0	0	Low	NA	NA	NA	NA	NA	NA	NA	NA	NA	NA	NA	NA	NA	NA	NA	NA	NA	NA	NA	NA	NA	NA	NA	NA	NA	NA	NA	NA	NA	NA	NA	NA	NA	NA	NA	NA	NA
480	p.P82S	D	82	5.96	12	20.79	2.39962	0.99169	0.105263	0.212969	1.30992	Intermediate	HLA-B*07:05	HLA-B*07:02	HLA-B*42:01	HLA-B*67:01	HLA-B*55:02	HLA-B*56:01	HLA-B*55:01	HLA-B*07:04	HLA-B*54:01	HLA-B*39:10	HLA-B*42:02	HLA-B*07:05	NA	NA	NA	NA	NA	NA	NA	NA	NA	NA	NA	NA	NA	NA	NA	NA	NA	NA	NA	NA	NA	NA	NA	NA	NA
481	p.P82T	D	82	500	0	0	0	0	0	0	0	Low	NA	NA	NA	NA	NA	NA	NA	NA	NA	NA	NA	NA	NA	NA	NA	NA	NA	NA	NA	NA	NA	NA	NA	NA	NA	NA	NA	NA	NA	NA	NA	NA	NA	NA	NA	NA	NA
482	p.A83E	C	83	29.35	9	20.46	0.406774	0.944739	0.0789474	0.209588	1.23327	Intermediate	HLA-B*07:05	HLA-B*67:01	HLA-B*07:02	HLA-B*55:02	HLA-B*42:01	HLA-B*56:01	HLA-B*54:01	HLA-B*55:01	HLA-B*39:10	NA	NA	NA	NA	NA	NA	NA	NA	NA	NA	NA	NA	NA	NA	NA	NA	NA	NA	NA	NA	NA	NA	NA	NA	NA	NA	NA	NA
483	p.A83G	D	83	500	0	0	0	0	0	0	0	Low	NA	NA	NA	NA	NA	NA	NA	NA	NA	NA	NA	NA	NA	NA	NA	NA	NA	NA	NA	NA	NA	NA	NA	NA	NA	NA	NA	NA	NA	NA	NA	NA	NA	NA	NA	NA	NA
484	p.A83P	C	83	500	0	0	0	0	0	0	0	Low	NA	NA	NA	NA	NA	NA	NA	NA	NA	NA	NA	NA	NA	NA	NA	NA	NA	NA	NA	NA	NA	NA	NA	NA	NA	NA	NA	NA	NA	NA	NA	NA	NA	NA	NA	NA	NA
485	p.A83S	D	83	500	0	0	0	0	0	0	0	Low	NA	NA	NA	NA	NA	NA	NA	NA	NA	NA	NA	NA	NA	NA	NA	NA	NA	NA	NA	NA	NA	NA	NA	NA	NA	NA	NA	NA	NA	NA	NA	NA	NA	NA	NA	NA	NA
486	p.A83T	C	83	500	0	0	0	0	0	0	0	Low	NA	NA	NA	NA	NA	NA	NA	NA	NA	NA	NA	NA	NA	NA	NA	NA	NA	NA	NA	NA	NA	NA	NA	NA	NA	NA	NA	NA	NA	NA	NA	NA	NA	NA	NA	NA	NA
487	p.A83V	D	83	17.46	16	28.51	1.85162	0.968606	0.140351	0.292051	1.40101	Intermediate	HLA-B*07:05	HLA-B*15:17	HLA-B*07:02	HLA-B*67:01	HLA-B*42:01	HLA-B*57:03	HLA-B*55:02	HLA-B*57:02	HLA-B*58:01	HLA-B*56:01	HLA-B*54:01	HLA-B*55:01	HLA-B*39:10	HLA-B*57:01	HLA-B*07:04	HLA-B*57:04	NA	NA	NA	NA	NA	NA	NA	NA	NA	NA	NA	NA	NA	NA	NA	NA	NA	NA	NA	NA	NA
488	p.A84D	C	84	500	0	0	0	0	0	0	0	Low	NA	NA	NA	NA	NA	NA	NA	NA	NA	NA	NA	NA	NA	NA	NA	NA	NA	NA	NA	NA	NA	NA	NA	NA	NA	NA	NA	NA	NA	NA	NA	NA	NA	NA	NA	NA	NA
489	p.A84G	D	84	56.15	5	14.95	0.193241	0.890943	0.0438596	0.153145	1.08795	Intermediate	HLA-B*07:05	HLA-B*07:02	HLA-B*42:01	HLA-B*67:01	HLA-B*57:02	NA	NA	NA	NA	NA	NA	NA	NA	NA	NA	NA	NA	NA	NA	NA	NA	NA	NA	NA	NA	NA	NA	NA	NA	NA	NA	NA	NA	NA	NA	NA	NA
490	p.A84P	D	84	500	0	0	0	0	0	0	0	Low	NA	NA	NA	NA	NA	NA	NA	NA	NA	NA	NA	NA	NA	NA	NA	NA	NA	NA	NA	NA	NA	NA	NA	NA	NA	NA	NA	NA	NA	NA	NA	NA	NA	NA	NA	NA	NA
491	p.A84S	C	84	500	0	0	0	0	0	0	0	Low	NA	NA	NA	NA	NA	NA	NA	NA	NA	NA	NA	NA	NA	NA	NA	NA	NA	NA	NA	NA	NA	NA	NA	NA	NA	NA	NA	NA	NA	NA	NA	NA	NA	NA	NA	NA	NA
492	p.A84T	C	84	20.42	13	25.91	2.89849	0.962664	0.114035	0.265417	1.34212	Intermediate	HLA-B*07:05	HLA-B*15:17	HLA-B*57:02	HLA-B*57:03	HLA-B*07:02	HLA-B*67:01	HLA-B*42:01	HLA-B*58:01	HLA-B*57:04	HLA-B*57:01	HLA-B*55:02	HLA-B*39:10	HLA-B*56:01	NA	NA	NA	NA	NA	NA	NA	NA	NA	NA	NA	NA	NA	NA	NA	NA	NA	NA	NA	NA	NA	NA	NA	NA
493	p.A84V	D	84	5.22	17	24.53	5.04586	0.993175	0.149123	0.25128	1.39358	Intermediate	HLA-B*07:05	HLA-B*07:02	HLA-B*67:01	HLA-B*42:01	HLA-B*39:10	HLA-B*07:04	HLA-B*81:01	HLA-B*15:17	HLA-B*55:02	HLA-B*42:02	HLA-B*56:01	HLA-B*54:01	HLA-B*57:02	HLA-B*82:01	HLA-B*55:01	HLA-B*57:03	HLA-B*35:02	NA	NA	NA	NA	NA	NA	NA	NA	NA	NA	NA	NA	NA	NA	NA	NA	NA	NA	NA	NA
494	p.P85A	D	85	500	0	0	0	0	0	0	0	Low	NA	NA	NA	NA	NA	NA	NA	NA	NA	NA	NA	NA	NA	NA	NA	NA	NA	NA	NA	NA	NA	NA	NA	NA	NA	NA	NA	NA	NA	NA	NA	NA	NA	NA	NA	NA	NA
495	p.P85H	C	85	500	0	0	0	0	0	0	0	Low	NA	NA	NA	NA	NA	NA	NA	NA	NA	NA	NA	NA	NA	NA	NA	NA	NA	NA	NA	NA	NA	NA	NA	NA	NA	NA	NA	NA	NA	NA	NA	NA	NA	NA	NA	NA	NA
496	p.P85L	D	85	8.29	23	60.46	73.0287	0.987013	0.201754	0.61934	1.80811	Intermediate	HLA-B*15:17	HLA-B*58:01	HLA-B*57:03	HLA-B*57:01	HLA-C*01:02	HLA-C*03:04	HLA-C*03:03	HLA-B*57:02	HLA-B*57:04	HLA-C*16:01	HLA-C*03:02	HLA-B*15:16	HLA-C*12:03	HLA-C*14:03	HLA-C*14:02	HLA-B*39:10	HLA-A*02:06	HLA-A*02:05	HLA-A*68:02	HLA-C*17:01	HLA-B*53:01	HLA-A*32:01	HLA-B*54:01	NA	NA	NA	NA	NA	NA	NA	NA	NA	NA	NA	NA	NA	NA
497	p.P85R	D	85	500	0	0	0	0	0	0	0	Low	NA	NA	NA	NA	NA	NA	NA	NA	NA	NA	NA	NA	NA	NA	NA	NA	NA	NA	NA	NA	NA	NA	NA	NA	NA	NA	NA	NA	NA	NA	NA	NA	NA	NA	NA	NA	NA
498	p.P85S	D	85	11.5	21	58	55.405	0.980569	0.184211	0.594141	1.75892	Intermediate	HLA-B*58:01	HLA-B*15:17	HLA-C*01:02	HLA-B*57:02	HLA-B*57:03	HLA-C*03:04	HLA-C*03:03	HLA-C*16:01	HLA-B*57:04	HLA-B*57:01	HLA-C*14:03	HLA-C*14:02	HLA-A*68:02	HLA-C*03:02	HLA-C*12:03	HLA-C*17:01	HLA-B*15:16	HLA-B*53:01	HLA-B*39:10	HLA-A*02:05	HLA-A*02:06	NA	NA	NA	NA	NA	NA	NA	NA	NA	NA	NA	NA	NA	NA	NA	NA
499	p.P85T	D	85	12.85	19	56.63	32.57	0.977859	0.166667	0.580107	1.72463	Intermediate	HLA-B*15:17	HLA-B*58:01	HLA-C*01:02	HLA-B*57:03	HLA-B*57:02	HLA-C*03:04	HLA-C*03:03	HLA-B*57:01	HLA-B*57:04	HLA-C*16:01	HLA-A*68:02	HLA-C*14:03	HLA-C*14:02	HLA-C*03:02	HLA-B*15:16	HLA-B*39:10	HLA-B*53:01	HLA-C*12:03	HLA-C*17:01	NA	NA	NA	NA	NA	NA	NA	NA	NA	NA	NA	NA	NA	NA	NA	NA	NA	NA
500	p.A86E	D	86	127.72	4	4.9	0.71372	0.74728	0.0350877	0.0501946	0.832562	Low	HLA-B*15:17	HLA-B*57:02	HLA-B*57:03	HLA-B*58:01	NA	NA	NA	NA	NA	NA	NA	NA	NA	NA	NA	NA	NA	NA	NA	NA	NA	NA	NA	NA	NA	NA	NA	NA	NA	NA	NA	NA	NA	NA	NA	NA	NA
501	p.A86G	D	86	500	0	0	0	0	0	0	0	Low	NA	NA	NA	NA	NA	NA	NA	NA	NA	NA	NA	NA	NA	NA	NA	NA	NA	NA	NA	NA	NA	NA	NA	NA	NA	NA	NA	NA	NA	NA	NA	NA	NA	NA	NA	NA	NA
502	p.A86P	D	86	500	0	0	0	0	0	0	0	Low	NA	NA	NA	NA	NA	NA	NA	NA	NA	NA	NA	NA	NA	NA	NA	NA	NA	NA	NA	NA	NA	NA	NA	NA	NA	NA	NA	NA	NA	NA	NA	NA	NA	NA	NA	NA	NA
503	p.A86S	C	86	81.61	7	7.04	1.80643	0.839837	0.0614035	0.0721164	0.973357	Low	HLA-B*15:17	HLA-B*57:02	HLA-B*57:03	HLA-B*58:01	HLA-B*07:05	HLA-B*67:01	HLA-B*54:01	NA	NA	NA	NA	NA	NA	NA	NA	NA	NA	NA	NA	NA	NA	NA	NA	NA	NA	NA	NA	NA	NA	NA	NA	NA	NA	NA	NA	NA	NA
504	p.A86T	D	86	500	0	0	0	0	0	0	0	Low	NA	NA	NA	NA	NA	NA	NA	NA	NA	NA	NA	NA	NA	NA	NA	NA	NA	NA	NA	NA	NA	NA	NA	NA	NA	NA	NA	NA	NA	NA	NA	NA	NA	NA	NA	NA	NA
505	p.A86V	D	86	54.4	12	46.84	17.2785	0.894456	0.105263	0.47982	1.47954	Intermediate	HLA-C*01:02	HLA-B*15:17	HLA-B*57:03	HLA-B*57:02	HLA-B*58:01	HLA-C*03:04	HLA-C*03:03	HLA-C*12:03	HLA-C*16:01	HLA-A*68:02	HLA-B*54:01	HLA-B*54:01	NA	NA	NA	NA	NA	NA	NA	NA	NA	NA	NA	NA	NA	NA	NA	NA	NA	NA	NA	NA	NA	NA	NA	NA	NA
506	p.P87A	D	87	500	0	0	0	0	0	0	0	Low	NA	NA	NA	NA	NA	NA	NA	NA	NA	NA	NA	NA	NA	NA	NA	NA	NA	NA	NA	NA	NA	NA	NA	NA	NA	NA	NA	NA	NA	NA	NA	NA	NA	NA	NA	NA	NA
507	p.P87L	D	87	8.47	20	37.21	110.737	0.986651	0.175439	0.381172	1.54326	Intermediate	HLA-B*07:05	HLA-B*67:01	HLA-B*42:01	HLA-B*39:10	HLA-B*07:02	HLA-B*81:01	HLA-B*35:02	HLA-B*57:03	HLA-B*15:17	HLA-B*57:02	HLA-B*58:01	HLA-B*35:03	HLA-B*35:01	HLA-B*07:04	HLA-B*35:05	HLA-B*57:04	HLA-B*35:08	HLA-B*57:01	HLA-B*42:02	HLA-B*82:01	NA	NA	NA	NA	NA	NA	NA	NA	NA	NA	NA	NA	NA	NA	NA	NA	NA
508	p.P87Q	D	87	116.45	6	6.91	6.08877	0.769902	0.0526316	0.0707847	0.893319	Low	HLA-B*15:17	HLA-B*57:02	HLA-B*57:03	HLA-B*58:01	HLA-A*02:06	HLA-B*57:04	NA	NA	NA	NA	NA	NA	NA	NA	NA	NA	NA	NA	NA	NA	NA	NA	NA	NA	NA	NA	NA	NA	NA	NA	NA	NA	NA	NA	NA	NA	NA
509	p.P87R	D	87	500	0	0	0	0	0	0	0	Low	NA	NA	NA	NA	NA	NA	NA	NA	NA	NA	NA	NA	NA	NA	NA	NA	NA	NA	NA	NA	NA	NA	NA	NA	NA	NA	NA	NA	NA	NA	NA	NA	NA	NA	NA	NA	NA
510	p.P87S	D	87	67.96	9	13.18	9.31515	0.867237	0.0789474	0.135013	1.0812	Intermediate	HLA-B*15:17	HLA-B*57:02	HLA-B*57:03	HLA-B*58:01	HLA-A*30:01	HLA-B*07:05	HLA-B*57:04	HLA-B*57:01	HLA-B*07:05	NA	NA	NA	NA	NA	NA	NA	NA	NA	NA	NA	NA	NA	NA	NA	NA	NA	NA	NA	NA	NA	NA	NA	NA	NA	NA	NA	NA
511	p.P87T	D	87	500	0	0	0	0	0	0	0	Low	NA	NA	NA	NA	NA	NA	NA	NA	NA	NA	NA	NA	NA	NA	NA	NA	NA	NA	NA	NA	NA	NA	NA	NA	NA	NA	NA	NA	NA	NA	NA	NA	NA	NA	NA	NA	NA
512	p.A88D	C	88	500	0	0	0	0	0	0	0	Low	NA	NA	NA	NA	NA	NA	NA	NA	NA	NA	NA	NA	NA	NA	NA	NA	NA	NA	NA	NA	NA	NA	NA	NA	NA	NA	NA	NA	NA	NA	NA	NA	NA	NA	NA	NA	NA
513	p.A88G	D	88	500	0	0	0	0	0	0	0	Low	NA	NA	NA	NA	NA	NA	NA	NA	NA	NA	NA	NA	NA	NA	NA	NA	NA	NA	NA	NA	NA	NA	NA	NA	NA	NA	NA	NA	NA	NA	NA	NA	NA	NA	NA	NA	NA
514	p.A88P	D	88	500	0	0	0	0	0	0	0	Low	NA	NA	NA	NA	NA	NA	NA	NA	NA	NA	NA	NA	NA	NA	NA	NA	NA	NA	NA	NA	NA	NA	NA	NA	NA	NA	NA	NA	NA	NA	NA	NA	NA	NA	NA	NA	NA
515	p.A88S	C	88	500	0	0	0	0	0	0	0	Low	NA	NA	NA	NA	NA	NA	NA	NA	NA	NA	NA	NA	NA	NA	NA	NA	NA	NA	NA	NA	NA	NA	NA	NA	NA	NA	NA	NA	NA	NA	NA	NA	NA	NA	NA	NA	NA
516	p.A88T	D	88	500	0	0	0	0	0	0	0	Low	NA	NA	NA	NA	NA	NA	NA	NA	NA	NA	NA	NA	NA	NA	NA	NA	NA	NA	NA	NA	NA	NA	NA	NA	NA	NA	NA	NA	NA	NA	NA	NA	NA	NA	NA	NA	NA
517	p.A88V	D	88	500	0	0	0	0	0	0	0	Low	NA	NA	NA	NA	NA	NA	NA	NA	NA	NA	NA	NA	NA	NA	NA	NA	NA	NA	NA	NA	NA	NA	NA	NA	NA	NA	NA	NA	NA	NA	NA	NA	NA	NA	NA	NA	NA
518	p.P89A	D	89	500	0	0	0	0	0	0	0	Low	NA	NA	NA	NA	NA	NA	NA	NA	NA	NA	NA	NA	NA	NA	NA	NA	NA	NA	NA	NA	NA	NA	NA	NA	NA	NA	NA	NA	NA	NA	NA	NA	NA	NA	NA	NA	NA
519	p.P89H	A	89	500	0	0	0	0	0	0	0	Low	NA	NA	NA	NA	NA	NA	NA	NA	NA	NA	NA	NA	NA	NA	NA	NA	NA	NA	NA	NA	NA	NA	NA	NA	NA	NA	NA	NA	NA	NA	NA	NA	NA	NA	NA	NA	NA
520	p.P89L	D	89	5.41	42	81.13	134.349	0.992794	0.368421	0.83108	2.19229	High	HLA-B*07:05	HLA-B*67:01	HLA-B*42:01	HLA-B*39:10	HLA-B*07:02	HLA-B*35:02	HLA-B*81:01	HLA-B*15:17	HLA-B*35:01	HLA-B*15:17	HLA-A*02:06	HLA-B*35:03	HLA-C*12:03	HLA-B*07:04	HLA-C*15:02	HLA-C*16:01	HLA-B*15:16	HLA-C*03:02	HLA-B*42:02	HLA-C*03:04	HLA-C*03:03	HLA-B*58:01	HLA-A*02:03	HLA-B*57:02	HLA-B*35:05	HLA-A*68:02	HLA-B*82:01	HLA-B*35:08	HLA-B*57:03	HLA-C*15:05	HLA-A*02:05	HLA-B*58:01	HLA-B*15:03	HLA-A*02:03	HLA-B*39:01	HLA-C*17:01	HLA-A*02:02
521	p.P89R	D	89	500	0	0	0	0	0	0	0	Low	NA	NA	NA	NA	NA	NA	NA	NA	NA	NA	NA	NA	NA	NA	NA	NA	NA	NA	NA	NA	NA	NA	NA	NA	NA	NA	NA	NA	NA	NA	NA	NA	NA	NA	NA	NA	NA
522	p.P89S	D	89	40.38	24	54.05	56.1001	0.922598	0.210526	0.553678	1.6868	Intermediate	HLA-C*15:02	HLA-C*12:03	HLA-C*16:01	HLA-B*15:17	HLA-A*02:06	HLA-A*68:02	HLA-B*15:17	HLA-B*57:02	HLA-C*15:05	HLA-C*03:04	HLA-C*03:03	HLA-B*15:16	HLA-C*03:02	HLA-A*02:05	HLA-B*07:05	HLA-B*57:03	HLA-B*58:01	HLA-B*67:01	HLA-A*32:01	HLA-C*17:01	HLA-A*02:03	HLA-B*15:03	HLA-B*55:02	HLA-B*54:01	NA	NA	NA	NA	NA	NA	NA	NA	NA	NA	NA	NA	NA
523	p.P89T	D	89	500	0	0	0	0	0	0	0	Low	NA	NA	NA	NA	NA	NA	NA	NA	NA	NA	NA	NA	NA	NA	NA	NA	NA	NA	NA	NA	NA	NA	NA	NA	NA	NA	NA	NA	NA	NA	NA	NA	NA	NA	NA	NA	NA
524	p.S90A	D	90	500	0	0	0	0	0	0	0	Low	NA	NA	NA	NA	NA	NA	NA	NA	NA	NA	NA	NA	NA	NA	NA	NA	NA	NA	NA	NA	NA	NA	NA	NA	NA	NA	NA	NA	NA	NA	NA	NA	NA	NA	NA	NA	NA
525	p.S90C	D	90	500	0	0	0	0	0	0	0	Low	NA	NA	NA	NA	NA	NA	NA	NA	NA	NA	NA	NA	NA	NA	NA	NA	NA	NA	NA	NA	NA	NA	NA	NA	NA	NA	NA	NA	NA	NA	NA	NA	NA	NA	NA	NA	NA
526	p.S90F	D	90	93.18	16	30.34	6.53173	0.816612	0.140351	0.310797	1.26776	Intermediate	HLA-B*57:03	HLA-B*15:17	HLA-B*57:02	HLA-B*55:02	HLA-B*07:05	HLA-B*54:01	HLA-B*58:01	HLA-B*56:01	HLA-B*55:01	HLA-B*07:02	HLA-B*42:01	HLA-B*67:01	HLA-B*57:04	HLA-B*57:01	HLA-C*03:02	HLA-B*55:02	NA	NA	NA	NA	NA	NA	NA	NA	NA	NA	NA	NA	NA	NA	NA	NA	NA	NA	NA	NA	NA
527	p.S90P	D	90	500	0	0	0	0	0	0	0	Low	NA	NA	NA	NA	NA	NA	NA	NA	NA	NA	NA	NA	NA	NA	NA	NA	NA	NA	NA	NA	NA	NA	NA	NA	NA	NA	NA	NA	NA	NA	NA	NA	NA	NA	NA	NA	NA
528	p.S90T	D	90	63.78	8	21.79	1.44104	0.875627	0.0701754	0.223212	1.16902	Intermediate	HLA-B*15:17	HLA-B*57:02	HLA-B*57:03	HLA-B*07:05	HLA-B*58:01	HLA-B*07:02	HLA-B*57:04	HLA-B*57:01	NA	NA	NA	NA	NA	NA	NA	NA	NA	NA	NA	NA	NA	NA	NA	NA	NA	NA	NA	NA	NA	NA	NA	NA	NA	NA	NA	NA	NA
529	p.S90Y	D	90	500	0	0	0	0	0	0	0	Low	NA	NA	NA	NA	NA	NA	NA	NA	NA	NA	NA	NA	NA	NA	NA	NA	NA	NA	NA	NA	NA	NA	NA	NA	NA	NA	NA	NA	NA	NA	NA	NA	NA	NA	NA	NA	NA
530	p.W91C	D	91	500	0	0	0	0	0	0	0	Low	NA	NA	NA	NA	NA	NA	NA	NA	NA	NA	NA	NA	NA	NA	NA	NA	NA	NA	NA	NA	NA	NA	NA	NA	NA	NA	NA	NA	NA	NA	NA	NA	NA	NA	NA	NA	NA
531	p.W91G	C	91	500	0	0	0	0	0	0	0	Low	NA	NA	NA	NA	NA	NA	NA	NA	NA	NA	NA	NA	NA	NA	NA	NA	NA	NA	NA	NA	NA	NA	NA	NA	NA	NA	NA	NA	NA	NA	NA	NA	NA	NA	NA	NA	NA
532	p.W91L	D	91	500	0	0	0	0	0	0	0	Low	NA	NA	NA	NA	NA	NA	NA	NA	NA	NA	NA	NA	NA	NA	NA	NA	NA	NA	NA	NA	NA	NA	NA	NA	NA	NA	NA	NA	NA	NA	NA	NA	NA	NA	NA	NA	NA
533	p.W91R	C	91	500	0	0	0	0	0	0	0	Low	NA	NA	NA	NA	NA	NA	NA	NA	NA	NA	NA	NA	NA	NA	NA	NA	NA	NA	NA	NA	NA	NA	NA	NA	NA	NA	NA	NA	NA	NA	NA	NA	NA	NA	NA	NA	NA
534	p.W91S	C	91	500	0	0	0	0	0	0	0	Low	NA	NA	NA	NA	NA	NA	NA	NA	NA	NA	NA	NA	NA	NA	NA	NA	NA	NA	NA	NA	NA	NA	NA	NA	NA	NA	NA	NA	NA	NA	NA	NA	NA	NA	NA	NA	NA
535	p.P92A	A	92	74.62	11	15.9	15.4415	0.853868	0.0964912	0.162876	1.11324	Intermediate	HLA-B*07:05	HLA-B*07:05	HLA-B*07:02	HLA-B*07:02	HLA-B*67:01	HLA-B*42:01	HLA-B*55:02	HLA-B*07:05	HLA-B*42:01	HLA-B*67:01	HLA-B*55:02	NA	NA	NA	NA	NA	NA	NA	NA	NA	NA	NA	NA	NA	NA	NA	NA	NA	NA	NA	NA	NA	NA	NA	NA	NA	NA
536	p.P92H	D	92	50.89	6	19.06	9.63015	0.901501	0.0526316	0.195247	1.14938	Intermediate	HLA-B*07:05	HLA-B*07:02	HLA-B*39:06	HLA-B*42:01	HLA-B*39:01	HLA-B*55:02	NA	NA	NA	NA	NA	NA	NA	NA	NA	NA	NA	NA	NA	NA	NA	NA	NA	NA	NA	NA	NA	NA	NA	NA	NA	NA	NA	NA	NA	NA	NA
537	p.P92L	D	92	10.56	18	52.63	109.114	0.982456	0.157895	0.539131	1.67948	Intermediate	HLA-B*07:05	HLA-B*07:02	HLA-B*42:01	HLA-B*67:01	HLA-B*39:10	HLA-B*81:01	HLA-B*07:05	HLA-B*07:04	HLA-A*02:06	HLA-B*55:02	HLA-A*02:01	HLA-A*02:02	HLA-B*07:02	HLA-B*42:01	HLA-A*02:03	HLA-B*82:01	HLA-B*42:02	HLA-B*54:01	NA	NA	NA	NA	NA	NA	NA	NA	NA	NA	NA	NA	NA	NA	NA	NA	NA	NA	NA
538	p.P92R	D	92	500	0	0	0	0	0	0	0	Low	NA	NA	NA	NA	NA	NA	NA	NA	NA	NA	NA	NA	NA	NA	NA	NA	NA	NA	NA	NA	NA	NA	NA	NA	NA	NA	NA	NA	NA	NA	NA	NA	NA	NA	NA	NA	NA
539	p.P92S	D	92	500	0	0	0	0	0	0	0	Low	NA	NA	NA	NA	NA	NA	NA	NA	NA	NA	NA	NA	NA	NA	NA	NA	NA	NA	NA	NA	NA	NA	NA	NA	NA	NA	NA	NA	NA	NA	NA	NA	NA	NA	NA	NA	NA
540	p.P92T	D	92	93.34	6	15.69	4.38801	0.816291	0.0526316	0.160725	1.02965	Intermediate	HLA-B*07:05	HLA-B*07:02	HLA-B*07:05	HLA-B*07:05	HLA-B*55:02	HLA-B*42:01	NA	NA	NA	NA	NA	NA	NA	NA	NA	NA	NA	NA	NA	NA	NA	NA	NA	NA	NA	NA	NA	NA	NA	NA	NA	NA	NA	NA	NA	NA	NA
541	p.L93M	C	93	8.25	30	64.02	6.16155	0.987093	0.263158	0.655808	1.90606	Intermediate	HLA-A*68:01	HLA-B*54:01	HLA-B*67:01	HLA-B*55:02	HLA-A*11:01	HLA-A*11:02	HLA-B*35:01	HLA-B*07:05	HLA-B*39:10	HLA-B*56:01	HLA-A*34:02	HLA-B*42:01	HLA-A*03:02	HLA-B*35:05	HLA-B*07:05	HLA-B*07:02	HLA-A*03:01	HLA-B*55:01	HLA-A*30:01	HLA-B*35:02	HLA-B*35:08	HLA-B*07:02	HLA-A*66:02	HLA-A*34:01	HLA-B*35:03	HLA-B*07:04	HLA-A*31:01	HLA-B*42:02	HLA-B*42:01	HLA-B*78:01	NA	NA	NA	NA	NA	NA	NA
542	p.L93P	C	93	500	0	0	0	0	0	0	0	Low	NA	NA	NA	NA	NA	NA	NA	NA	NA	NA	NA	NA	NA	NA	NA	NA	NA	NA	NA	NA	NA	NA	NA	NA	NA	NA	NA	NA	NA	NA	NA	NA	NA	NA	NA	NA	NA
543	p.L93Q	C	93	500	0	0	0	0	0	0	0	Low	NA	NA	NA	NA	NA	NA	NA	NA	NA	NA	NA	NA	NA	NA	NA	NA	NA	NA	NA	NA	NA	NA	NA	NA	NA	NA	NA	NA	NA	NA	NA	NA	NA	NA	NA	NA	NA
544	p.L93R	D	93	500	0	0	0	0	0	0	0	Low	NA	NA	NA	NA	NA	NA	NA	NA	NA	NA	NA	NA	NA	NA	NA	NA	NA	NA	NA	NA	NA	NA	NA	NA	NA	NA	NA	NA	NA	NA	NA	NA	NA	NA	NA	NA	NA
545	p.L93V	D	93	500	0	0	0	0	0	0	0	Low	NA	NA	NA	NA	NA	NA	NA	NA	NA	NA	NA	NA	NA	NA	NA	NA	NA	NA	NA	NA	NA	NA	NA	NA	NA	NA	NA	NA	NA	NA	NA	NA	NA	NA	NA	NA	NA
546	p.S94A	D	94	500	0	0	0	0	0	0	0	Low	NA	NA	NA	NA	NA	NA	NA	NA	NA	NA	NA	NA	NA	NA	NA	NA	NA	NA	NA	NA	NA	NA	NA	NA	NA	NA	NA	NA	NA	NA	NA	NA	NA	NA	NA	NA	NA
547	p.S94L	D	94	11.63	29	56.26	72.8142	0.980308	0.254386	0.576316	1.81101	Intermediate	HLA-B*07:05	HLA-B*42:01	HLA-B*67:01	HLA-A*03:01	HLA-B*07:02	HLA-A*03:02	HLA-B*39:10	HLA-B*54:01	HLA-B*81:01	HLA-B*55:02	HLA-A*11:01	HLA-A*11:02	HLA-B*67:01	HLA-B*07:05	HLA-B*07:04	HLA-A*34:02	HLA-B*35:01	HLA-B*56:01	HLA-B*39:10	HLA-B*35:05	HLA-A*68:01	HLA-B*07:05	HLA-B*42:02	HLA-B*42:01	HLA-B*07:02	HLA-B*82:01	HLA-B*35:02	HLA-B*67:01	HLA-B*55:02	NA	NA	NA	NA	NA	NA	NA	NA
548	p.S94P	D	94	37.54	15	34.1	1.28613	0.928299	0.131579	0.349314	1.40919	Intermediate	HLA-B*54:01	HLA-B*55:02	HLA-B*67:01	HLA-B*35:01	HLA-B*56:01	HLA-B*39:10	HLA-B*07:05	HLA-B*35:05	HLA-B*07:05	HLA-B*42:01	HLA-B*55:02	HLA-B*55:01	HLA-B*35:02	HLA-A*68:01	HLA-B*07:02	NA	NA	NA	NA	NA	NA	NA	NA	NA	NA	NA	NA	NA	NA	NA	NA	NA	NA	NA	NA	NA	NA
549	p.S94T	D	94	15.05	21	56.9	3.37759	0.973443	0.184211	0.582872	1.74053	Intermediate	HLA-A*68:01	HLA-A*11:01	HLA-A*11:02	HLA-B*54:01	HLA-A*34:02	HLA-B*07:05	HLA-A*03:02	HLA-A*03:01	HLA-B*55:02	HLA-B*67:01	HLA-B*35:01	HLA-B*39:10	HLA-B*56:01	HLA-B*07:02	HLA-B*07:05	HLA-B*35:05	HLA-B*07:05	HLA-A*30:01	HLA-B*42:01	HLA-B*42:01	HLA-A*66:02	NA	NA	NA	NA	NA	NA	NA	NA	NA	NA	NA	NA	NA	NA	NA	NA
550	p.S95A	D	95	500	0	0	0	0	0	0	0	Low	NA	NA	NA	NA	NA	NA	NA	NA	NA	NA	NA	NA	NA	NA	NA	NA	NA	NA	NA	NA	NA	NA	NA	NA	NA	NA	NA	NA	NA	NA	NA	NA	NA	NA	NA	NA	NA
551	p.S95C	C	95	500	0	0	0	0	0	0	0	Low	NA	NA	NA	NA	NA	NA	NA	NA	NA	NA	NA	NA	NA	NA	NA	NA	NA	NA	NA	NA	NA	NA	NA	NA	NA	NA	NA	NA	NA	NA	NA	NA	NA	NA	NA	NA	NA
552	p.S95F	C	95	4.25	48	83.68	13.7692	0.995122	0.421053	0.857201	2.27338	High	HLA-C*03:02	HLA-B*15:17	HLA-C*16:01	HLA-C*12:03	HLA-A*68:01	HLA-A*11:01	HLA-A*11:02	HLA-B*54:01	HLA-C*12:02	HLA-B*15:03	HLA-B*15:25	HLA-B*55:02	HLA-A*03:01	HLA-B*35:01	HLA-C*02:02	HLA-C*02:10	HLA-A*34:02	HLA-B*35:01	HLA-A*03:02	HLA-B*56:01	HLA-B*15:02	HLA-B*67:01	HLA-A*30:01	HLA-B*35:05	HLA-B*15:16	HLA-B*15:01	HLA-B*58:01	HLA-B*39:10	HLA-B*15:05	HLA-B*35:05	HLA-B*42:01	HLA-A*26:02	HLA-C*03:04	HLA-C*03:03	HLA-B*55:01	HLA-A*31:01	HLA-C*14:03
553	p.S95P	C	95	500	0	0	0	0	0	0	0	Low	NA	NA	NA	NA	NA	NA	NA	NA	NA	NA	NA	NA	NA	NA	NA	NA	NA	NA	NA	NA	NA	NA	NA	NA	NA	NA	NA	NA	NA	NA	NA	NA	NA	NA	NA	NA	NA
554	p.S95T	C	95	500	0	0	0	0	0	0	0	Low	NA	NA	NA	NA	NA	NA	NA	NA	NA	NA	NA	NA	NA	NA	NA	NA	NA	NA	NA	NA	NA	NA	NA	NA	NA	NA	NA	NA	NA	NA	NA	NA	NA	NA	NA	NA	NA
555	p.S95Y	D	95	500	0	0	0	0	0	0	0	Low	NA	NA	NA	NA	NA	NA	NA	NA	NA	NA	NA	NA	NA	NA	NA	NA	NA	NA	NA	NA	NA	NA	NA	NA	NA	NA	NA	NA	NA	NA	NA	NA	NA	NA	NA	NA	NA
556	p.S96A	B	96	500	0	0	0	0	0	0	0	Low	NA	NA	NA	NA	NA	NA	NA	NA	NA	NA	NA	NA	NA	NA	NA	NA	NA	NA	NA	NA	NA	NA	NA	NA	NA	NA	NA	NA	NA	NA	NA	NA	NA	NA	NA	NA	NA
557	p.S96C	D	96	31.52	20	60.14	3.09825	0.940383	0.175439	0.616062	1.73188	Intermediate	HLA-B*07:05	HLA-A*68:01	HLA-A*11:01	HLA-A*11:02	HLA-B*54:01	HLA-B*42:01	HLA-B*07:02	HLA-B*55:02	HLA-B*67:01	HLA-A*03:02	HLA-B*56:01	HLA-B*67:01	HLA-B*35:01	HLA-A*34:02	HLA-A*03:01	HLA-B*35:05	HLA-B*39:10	HLA-C*16:01	HLA-C*03:02	HLA-A*30:01	NA	NA	NA	NA	NA	NA	NA	NA	NA	NA	NA	NA	NA	NA	NA	NA	NA
558	p.S96F	B	96	6.86	35	65.65	62.686	0.989883	0.307018	0.672506	1.96941	Intermediate	HLA-B*07:05	HLA-B*07:02	HLA-B*42:01	HLA-C*14:03	HLA-C*14:02	HLA-B*54:01	HLA-A*68:01	HLA-B*55:02	HLA-B*67:01	HLA-A*11:01	HLA-A*11:02	HLA-B*56:01	HLA-B*35:01	HLA-B*07:04	HLA-A*03:02	HLA-B*67:01	HLA-B*39:10	HLA-B*35:01	HLA-A*34:02	HLA-A*03:01	HLA-B*35:05	HLA-B*35:05	HLA-A*29:01	HLA-A*29:02	HLA-B*39:10	HLA-B*42:02	HLA-B*35:08	HLA-B*42:01	HLA-B*07:05	HLA-B*55:01	HLA-B*81:01	HLA-A*30:01	HLA-B*15:03	HLA-B*15:02	HLA-A*30:02	NA	NA
559	p.S96P	B	96	44.89	22	52.32	13.6646	0.913545	0.192982	0.535956	1.64248	Intermediate	HLA-B*35:01	HLA-B*54:01	HLA-A*68:01	HLA-A*11:01	HLA-A*11:02	HLA-B*55:02	HLA-B*67:01	HLA-B*35:05	HLA-B*35:01	HLA-B*07:05	HLA-A*03:02	HLA-A*34:02	HLA-A*03:01	HLA-B*56:01	HLA-B*35:08	HLA-B*39:10	HLA-B*07:05	HLA-B*35:05	HLA-B*15:02	HLA-B*15:11	HLA-A*30:01	HLA-B*42:01	NA	NA	NA	NA	NA	NA	NA	NA	NA	NA	NA	NA	NA	NA	NA
560	p.S96T	C	96	500	0	0	0	0	0	0	0	Low	NA	NA	NA	NA	NA	NA	NA	NA	NA	NA	NA	NA	NA	NA	NA	NA	NA	NA	NA	NA	NA	NA	NA	NA	NA	NA	NA	NA	NA	NA	NA	NA	NA	NA	NA	NA	NA
561	p.S96Y	D	96	10.44	34	73.32	93.9689	0.982697	0.298246	0.751076	2.03202	High	HLA-C*14:03	HLA-C*14:02	HLA-A*68:01	HLA-B*35:01	HLA-B*54:01	HLA-A*11:01	HLA-A*11:02	HLA-B*55:02	HLA-B*35:05	HLA-B*35:08	HLA-B*07:05	HLA-B*15:02	HLA-B*56:01	HLA-A*03:02	HLA-A*34:02	HLA-B*67:01	HLA-A*03:01	HLA-B*35:01	HLA-C*07:02	HLA-B*35:05	HLA-B*15:11	HLA-B*39:10	HLA-B*07:02	HLA-B*07:05	HLA-B*42:01	HLA-A*29:01	HLA-A*29:02	HLA-B*42:01	HLA-A*30:01	HLA-B*15:08	HLA-B*15:03	HLA-A*24:03	HLA-B*55:01	HLA-A*30:02	NA	NA	NA
562	p.V97A	C	97	16.16	32	76.4	1.66019	0.971215	0.280702	0.782627	2.03454	High	HLA-B*15:17	HLA-C*16:01	HLA-C*03:02	HLA-C*12:03	HLA-B*54:01	HLA-B*15:03	HLA-B*55:02	HLA-B*67:01	HLA-A*11:01	HLA-A*11:02	HLA-B*15:25	HLA-A*30:02	HLA-B*07:05	HLA-B*56:01	HLA-B*35:01	HLA-A*68:01	HLA-B*39:10	HLA-B*57:04	HLA-B*42:01	HLA-B*35:05	HLA-C*12:02	HLA-B*15:01	HLA-B*07:02	HLA-A*34:02	HLA-A*03:01	HLA-C*02:02	HLA-C*02:10	HLA-B*55:01	HLA-A*30:01	HLA-B*58:01	HLA-A*03:02	HLA-B*15:16	NA	NA	NA	NA	NA
563	p.V97D	B	97	500	0	0	0	0	0	0	0	Low	NA	NA	NA	NA	NA	NA	NA	NA	NA	NA	NA	NA	NA	NA	NA	NA	NA	NA	NA	NA	NA	NA	NA	NA	NA	NA	NA	NA	NA	NA	NA	NA	NA	NA	NA	NA	NA
564	p.V97F	C	97	500	0	0	0	0	0	0	0	Low	NA	NA	NA	NA	NA	NA	NA	NA	NA	NA	NA	NA	NA	NA	NA	NA	NA	NA	NA	NA	NA	NA	NA	NA	NA	NA	NA	NA	NA	NA	NA	NA	NA	NA	NA	NA	NA
565	p.V97G	C	97	500	0	0	0	0	0	0	0	Low	NA	NA	NA	NA	NA	NA	NA	NA	NA	NA	NA	NA	NA	NA	NA	NA	NA	NA	NA	NA	NA	NA	NA	NA	NA	NA	NA	NA	NA	NA	NA	NA	NA	NA	NA	NA	NA
566	p.V97I	C	97	10.56	34	73.07	1.56293	0.982456	0.298246	0.748515	2.02922	High	HLA-B*15:17	HLA-C*16:01	HLA-C*03:02	HLA-A*68:01	HLA-B*54:01	HLA-B*15:03	HLA-C*12:03	HLA-A*11:01	HLA-A*11:02	HLA-B*15:25	HLA-B*55:02	HLA-B*67:01	HLA-B*35:01	HLA-A*03:02	HLA-B*56:01	HLA-A*30:02	HLA-B*39:10	HLA-A*03:01	HLA-B*35:05	HLA-B*07:05	HLA-A*34:02	HLA-B*15:01	HLA-B*57:04	HLA-C*12:02	HLA-B*58:01	HLA-B*15:16	HLA-A*30:01	HLA-B*42:01	HLA-C*02:02	HLA-C*02:10	HLA-B*15:05	HLA-B*15:02	HLA-B*55:01	HLA-B*35:01	NA	NA	NA
567	p.V97L	C	97	500	0	0	0	0	0	0	0	Low	NA	NA	NA	NA	NA	NA	NA	NA	NA	NA	NA	NA	NA	NA	NA	NA	NA	NA	NA	NA	NA	NA	NA	NA	NA	NA	NA	NA	NA	NA	NA	NA	NA	NA	NA	NA	NA
568	p.P98A	C	98	500	0	0	0	0	0	0	0	Low	NA	NA	NA	NA	NA	NA	NA	NA	NA	NA	NA	NA	NA	NA	NA	NA	NA	NA	NA	NA	NA	NA	NA	NA	NA	NA	NA	NA	NA	NA	NA	NA	NA	NA	NA	NA	NA
569	p.P98H	B	98	500	0	0	0	0	0	0	0	Low	NA	NA	NA	NA	NA	NA	NA	NA	NA	NA	NA	NA	NA	NA	NA	NA	NA	NA	NA	NA	NA	NA	NA	NA	NA	NA	NA	NA	NA	NA	NA	NA	NA	NA	NA	NA	NA
570	p.P98L	C	98	16.2	24	71.09	142.944	0.971135	0.210526	0.728232	1.90989	Intermediate	HLA-C*14:03	HLA-C*14:02	HLA-B*15:17	HLA-A*11:01	HLA-A*11:02	HLA-A*68:01	HLA-C*16:01	HLA-A*24:03	HLA-C*03:02	HLA-A*03:01	HLA-B*15:03	HLA-A*34:02	HLA-A*03:02	HLA-B*54:01	HLA-B*15:25	HLA-A*30:01	HLA-C*12:03	HLA-C*01:02	HLA-B*55:02	HLA-A*30:02	HLA-B*67:01	HLA-B*15:01	HLA-A*31:01	HLA-B*35:01	NA	NA	NA	NA	NA	NA	NA	NA	NA	NA	NA	NA	NA
571	p.P98R	B	98	500	0	0	0	0	0	0	0	Low	NA	NA	NA	NA	NA	NA	NA	NA	NA	NA	NA	NA	NA	NA	NA	NA	NA	NA	NA	NA	NA	NA	NA	NA	NA	NA	NA	NA	NA	NA	NA	NA	NA	NA	NA	NA	NA
572	p.P98S	C	98	16.4	26	66.5	1.8586	0.970733	0.22807	0.681213	1.88002	Intermediate	HLA-B*15:17	HLA-A*68:01	HLA-A*11:01	HLA-A*11:02	HLA-C*16:01	HLA-C*03:02	HLA-B*15:03	HLA-B*54:01	HLA-B*15:25	HLA-A*34:02	HLA-A*03:02	HLA-A*03:01	HLA-C*12:03	HLA-B*67:01	HLA-B*55:02	HLA-A*30:01	HLA-B*35:01	HLA-A*30:02	HLA-B*39:10	HLA-B*56:01	HLA-B*07:05	HLA-B*15:01	HLA-B*35:05	HLA-B*57:04	HLA-B*42:01	HLA-C*12:02	NA	NA	NA	NA	NA	NA	NA	NA	NA	NA	NA
573	p.P98T	B	98	20.02	21	60.64	2.5391	0.963467	0.184211	0.621184	1.76886	Intermediate	HLA-A*68:01	HLA-B*15:17	HLA-A*11:01	HLA-A*11:02	HLA-C*16:01	HLA-C*03:02	HLA-B*54:01	HLA-A*34:02	HLA-B*15:03	HLA-A*03:01	HLA-A*03:02	HLA-B*15:25	HLA-B*67:01	HLA-A*30:01	HLA-B*35:01	HLA-B*55:02	HLA-C*12:03	HLA-A*30:02	HLA-B*39:10	HLA-B*35:05	HLA-B*56:01	NA	NA	NA	NA	NA	NA	NA	NA	NA	NA	NA	NA	NA	NA	NA	NA
574	p.S99A	B	99	500	0	0	0	0	0	0	0	Low	NA	NA	NA	NA	NA	NA	NA	NA	NA	NA	NA	NA	NA	NA	NA	NA	NA	NA	NA	NA	NA	NA	NA	NA	NA	NA	NA	NA	NA	NA	NA	NA	NA	NA	NA	NA	NA
575	p.S99C	D	99	500	0	0	0	0	0	0	0	Low	NA	NA	NA	NA	NA	NA	NA	NA	NA	NA	NA	NA	NA	NA	NA	NA	NA	NA	NA	NA	NA	NA	NA	NA	NA	NA	NA	NA	NA	NA	NA	NA	NA	NA	NA	NA	NA
576	p.S99F	C	99	2.41	70	84.14	95.866	0.998816	0.614035	0.861914	2.47476	High	HLA-B*35:01	HLA-B*15:03	HLA-B*35:05	HLA-B*67:01	HLA-B*35:08	HLA-B*39:10	HLA-B*15:01	HLA-B*15:17	HLA-B*42:01	HLA-B*07:05	HLA-B*35:02	HLA-B*15:25	HLA-B*35:03	HLA-C*16:01	HLA-A*11:01	HLA-A*11:02	HLA-B*53:01	HLA-B*15:27	HLA-B*07:02	HLA-B*15:07	HLA-C*03:02	HLA-C*12:03	HLA-A*68:01	HLA-B*15:02	HLA-B*15:02	HLA-B*15:03	HLA-A*03:02	HLA-B*81:01	HLA-B*42:02	HLA-B*15:32	HLA-B*15:11	HLA-B*15:05	HLA-B*15:03	HLA-B*15:08	HLA-B*15:25	HLA-B*07:04	HLA-A*30:02
577	p.S99P	B	99	13.78	25	65.64	1.37923	0.975993	0.219298	0.672403	1.86769	Intermediate	HLA-B*15:17	HLA-C*03:02	HLA-C*16:01	HLA-A*11:01	HLA-A*11:02	HLA-B*54:01	HLA-C*12:03	HLA-B*15:03	HLA-B*15:25	HLA-B*67:01	HLA-B*55:02	HLA-A*68:01	HLA-B*39:10	HLA-A*03:02	HLA-A*30:01	HLA-B*15:03	HLA-B*56:01	HLA-A*03:01	HLA-B*35:01	HLA-A*34:02	HLA-A*30:02	HLA-C*12:02	HLA-B*15:01	HLA-B*57:04	HLA-B*07:05	NA	NA	NA	NA	NA	NA	NA	NA	NA	NA	NA	NA
578	p.S99T	C	99	500	0	0	0	0	0	0	0	Low	NA	NA	NA	NA	NA	NA	NA	NA	NA	NA	NA	NA	NA	NA	NA	NA	NA	NA	NA	NA	NA	NA	NA	NA	NA	NA	NA	NA	NA	NA	NA	NA	NA	NA	NA	NA	NA
579	p.S99Y	C	99	500	0	0	0	0	0	0	0	Low	NA	NA	NA	NA	NA	NA	NA	NA	NA	NA	NA	NA	NA	NA	NA	NA	NA	NA	NA	NA	NA	NA	NA	NA	NA	NA	NA	NA	NA	NA	NA	NA	NA	NA	NA	NA	NA
580	p.Q100E	D	100	500	0	0	0	0	0	0	0	Low	NA	NA	NA	NA	NA	NA	NA	NA	NA	NA	NA	NA	NA	NA	NA	NA	NA	NA	NA	NA	NA	NA	NA	NA	NA	NA	NA	NA	NA	NA	NA	NA	NA	NA	NA	NA	NA
581	p.Q100H	C	100	500	0	0	0	0	0	0	0	Low	NA	NA	NA	NA	NA	NA	NA	NA	NA	NA	NA	NA	NA	NA	NA	NA	NA	NA	NA	NA	NA	NA	NA	NA	NA	NA	NA	NA	NA	NA	NA	NA	NA	NA	NA	NA	NA
582	p.Q100K	C	100	24.45	25	64.84	0	0.954575	0.219298	0.664208	1.83808	Intermediate	HLA-B*15:03	HLA-C*16:01	HLA-B*15:17	HLA-B*54:01	HLA-C*03:02	HLA-A*68:01	HLA-B*55:02	HLA-A*11:01	HLA-A*11:02	HLA-B*67:01	HLA-B*35:01	HLA-C*12:03	HLA-B*15:03	HLA-B*39:10	HLA-B*56:01	HLA-B*07:05	HLA-B*35:05	HLA-B*15:25	HLA-A*03:02	HLA-A*03:01	HLA-A*34:02	HLA-B*42:01	HLA-A*03:02	HLA-B*55:01	HLA-B*07:02	NA	NA	NA	NA	NA	NA	NA	NA	NA	NA	NA	NA
583	p.Q100L	C	100	500	0	0	0	0	0	0	0	Low	NA	NA	NA	NA	NA	NA	NA	NA	NA	NA	NA	NA	NA	NA	NA	NA	NA	NA	NA	NA	NA	NA	NA	NA	NA	NA	NA	NA	NA	NA	NA	NA	NA	NA	NA	NA	NA
584	p.Q100P	B	100	500	0	0	0	0	0	0	0	Low	NA	NA	NA	NA	NA	NA	NA	NA	NA	NA	NA	NA	NA	NA	NA	NA	NA	NA	NA	NA	NA	NA	NA	NA	NA	NA	NA	NA	NA	NA	NA	NA	NA	NA	NA	NA	NA
585	p.Q100R	B	100	500	0	0	0	0	0	0	0	Low	NA	NA	NA	NA	NA	NA	NA	NA	NA	NA	NA	NA	NA	NA	NA	NA	NA	NA	NA	NA	NA	NA	NA	NA	NA	NA	NA	NA	NA	NA	NA	NA	NA	NA	NA	NA	NA
586	p.K101E	C	101	500	0	0	0	0	0	0	0	Low	NA	NA	NA	NA	NA	NA	NA	NA	NA	NA	NA	NA	NA	NA	NA	NA	NA	NA	NA	NA	NA	NA	NA	NA	NA	NA	NA	NA	NA	NA	NA	NA	NA	NA	NA	NA	NA
587	p.K101I	C	101	500	0	0	0	0	0	0	0	Low	NA	NA	NA	NA	NA	NA	NA	NA	NA	NA	NA	NA	NA	NA	NA	NA	NA	NA	NA	NA	NA	NA	NA	NA	NA	NA	NA	NA	NA	NA	NA	NA	NA	NA	NA	NA	NA
588	p.K101N	B	101	4.16	56	61.87	45.398	0.995303	0.491228	0.633784	2.12032	High	HLA-B*15:03	HLA-B*15:17	HLA-B*15:25	HLA-A*26:02	HLA-B*15:01	HLA-B*15:17	HLA-C*03:02	HLA-A*30:02	HLA-C*16:01	HLA-B*15:03	HLA-B*15:27	HLA-B*15:25	HLA-C*12:03	HLA-B*15:07	HLA-B*15:05	HLA-C*03:02	HLA-B*15:03	HLA-B*15:25	HLA-A*32:01	HLA-A*30:02	HLA-B*15:02	HLA-B*15:02	HLA-B*35:01	HLA-B*58:01	HLA-A*30:04	HLA-A*29:01	HLA-A*29:02	HLA-B*15:05	HLA-B*15:32	HLA-C*16:01	HLA-B*15:01	HLA-A*26:01	HLA-B*15:05	HLA-A*34:01	HLA-C*12:02	HLA-B*35:01	HLA-B*15:16
589	p.K101Q	B	101	500	0	0	0	0	0	0	0	Low	NA	NA	NA	NA	NA	NA	NA	NA	NA	NA	NA	NA	NA	NA	NA	NA	NA	NA	NA	NA	NA	NA	NA	NA	NA	NA	NA	NA	NA	NA	NA	NA	NA	NA	NA	NA	NA
590	p.K101R	D	101	2.07	69	84.44	14.9707	0.999498	0.605263	0.864987	2.46975	High	HLA-B*15:17	HLA-A*32:01	HLA-B*15:03	HLA-B*15:03	HLA-B*15:17	HLA-B*57:03	HLA-B*15:25	HLA-B*15:25	HLA-B*15:01	HLA-B*58:01	HLA-C*16:01	HLA-A*68:01	HLA-C*03:02	HLA-B*15:07	HLA-B*15:01	HLA-B*57:02	HLA-B*15:16	HLA-B*15:27	HLA-A*24:03	HLA-C*12:03	HLA-B*15:05	HLA-C*03:02	HLA-B*15:03	HLA-B*57:01	HLA-A*30:02	HLA-C*16:01	HLA-A*23:01	HLA-B*57:04	HLA-A*30:04	HLA-A*30:02	HLA-B*15:25	HLA-A*31:01	HLA-B*15:07	HLA-B*15:27	HLA-B*15:32	HLA-B*15:02	HLA-B*15:05
591	p.K101T	D	101	500	0	0	0	0	0	0	0	Low	NA	NA	NA	NA	NA	NA	NA	NA	NA	NA	NA	NA	NA	NA	NA	NA	NA	NA	NA	NA	NA	NA	NA	NA	NA	NA	NA	NA	NA	NA	NA	NA	NA	NA	NA	NA	NA
592	p.T102A	B	102	500	0	0	0	0	0	0	0	Low	NA	NA	NA	NA	NA	NA	NA	NA	NA	NA	NA	NA	NA	NA	NA	NA	NA	NA	NA	NA	NA	NA	NA	NA	NA	NA	NA	NA	NA	NA	NA	NA	NA	NA	NA	NA	NA
593	p.T102I	C	102	5.16	43	57.41	16.5867	0.993296	0.377193	0.588097	1.95859	Intermediate	HLA-A*32:01	HLA-B*15:03	HLA-B*15:25	HLA-B*15:03	HLA-B*15:01	HLA-B*15:25	HLA-B*15:17	HLA-B*15:17	HLA-A*31:01	HLA-B*15:07	HLA-B*15:27	HLA-C*16:01	HLA-B*15:05	HLA-B*15:01	HLA-C*03:02	HLA-A*30:02	HLA-A*33:01	HLA-A*33:03	HLA-A*24:03	HLA-B*15:03	HLA-C*12:03	HLA-B*15:32	HLA-B*15:07	HLA-B*15:27	HLA-B*15:05	HLA-B*15:17	HLA-B*15:25	HLA-C*03:02	HLA-B*15:02	HLA-A*30:02	HLA-A*23:01	HLA-B*57:03	HLA-B*58:01	HLA-A*30:04	HLA-B*13:01	HLA-A*30:04	HLA-A*30:02
594	p.T102N	C	102	500	0	0	0	0	0	0	0	Low	NA	NA	NA	NA	NA	NA	NA	NA	NA	NA	NA	NA	NA	NA	NA	NA	NA	NA	NA	NA	NA	NA	NA	NA	NA	NA	NA	NA	NA	NA	NA	NA	NA	NA	NA	NA	NA
595	p.T102P	C	102	4.64	36	56.92	91.6051	0.994339	0.315789	0.583077	1.89321	Intermediate	HLA-B*15:03	HLA-B*15:01	HLA-B*15:25	HLA-B*07:05	HLA-B*15:17	HLA-B*15:27	HLA-C*03:02	HLA-B*15:07	HLA-B*42:01	HLA-C*16:01	HLA-A*30:02	HLA-B*35:01	HLA-B*67:01	HLA-B*15:03	HLA-B*07:02	HLA-B*35:05	HLA-B*15:25	HLA-B*15:05	HLA-B*15:32	HLA-B*15:02	HLA-B*39:10	HLA-C*12:03	HLA-A*30:02	HLA-B*15:03	HLA-A*30:04	HLA-B*35:08	HLA-B*15:01	HLA-C*12:02	HLA-B*81:01	HLA-B*07:04	HLA-B*53:01	HLA-B*42:02	HLA-B*15:02	HLA-B*15:05	HLA-B*15:02	HLA-A*31:01	NA
596	p.T102S	C	102	500	0	0	0	0	0	0	0	Low	NA	NA	NA	NA	NA	NA	NA	NA	NA	NA	NA	NA	NA	NA	NA	NA	NA	NA	NA	NA	NA	NA	NA	NA	NA	NA	NA	NA	NA	NA	NA	NA	NA	NA	NA	NA	NA
597	p.Y103C	C	103	500	0	0	0	0	0	0	0	Low	NA	NA	NA	NA	NA	NA	NA	NA	NA	NA	NA	NA	NA	NA	NA	NA	NA	NA	NA	NA	NA	NA	NA	NA	NA	NA	NA	NA	NA	NA	NA	NA	NA	NA	NA	NA	NA
598	p.Y103D	C	103	500	0	0	0	0	0	0	0	Low	NA	NA	NA	NA	NA	NA	NA	NA	NA	NA	NA	NA	NA	NA	NA	NA	NA	NA	NA	NA	NA	NA	NA	NA	NA	NA	NA	NA	NA	NA	NA	NA	NA	NA	NA	NA	NA
599	p.Y103F	C	103	500	0	0	0	0	0	0	0	Low	NA	NA	NA	NA	NA	NA	NA	NA	NA	NA	NA	NA	NA	NA	NA	NA	NA	NA	NA	NA	NA	NA	NA	NA	NA	NA	NA	NA	NA	NA	NA	NA	NA	NA	NA	NA	NA
600	p.Y103H	C	103	500	0	0	0	0	0	0	0	Low	NA	NA	NA	NA	NA	NA	NA	NA	NA	NA	NA	NA	NA	NA	NA	NA	NA	NA	NA	NA	NA	NA	NA	NA	NA	NA	NA	NA	NA	NA	NA	NA	NA	NA	NA	NA	NA
601	p.Y103N	C	103	500	0	0	0	0	0	0	0	Low	NA	NA	NA	NA	NA	NA	NA	NA	NA	NA	NA	NA	NA	NA	NA	NA	NA	NA	NA	NA	NA	NA	NA	NA	NA	NA	NA	NA	NA	NA	NA	NA	NA	NA	NA	NA	NA
602	p.Y103S	C	103	500	0	0	0	0	0	0	0	Low	NA	NA	NA	NA	NA	NA	NA	NA	NA	NA	NA	NA	NA	NA	NA	NA	NA	NA	NA	NA	NA	NA	NA	NA	NA	NA	NA	NA	NA	NA	NA	NA	NA	NA	NA	NA	NA
603	p.Q104E	D	104	500	0	0	0	0	0	0	0	Low	NA	NA	NA	NA	NA	NA	NA	NA	NA	NA	NA	NA	NA	NA	NA	NA	NA	NA	NA	NA	NA	NA	NA	NA	NA	NA	NA	NA	NA	NA	NA	NA	NA	NA	NA	NA	NA
604	p.Q104H	C	104	2.34	49	81.47	9.90313	0.998956	0.429825	0.834563	2.26334	High	HLA-B*15:17	HLA-A*32:01	HLA-B*15:03	HLA-B*57:03	HLA-B*15:01	HLA-B*15:25	HLA-B*58:01	HLA-A*33:03	HLA-B*15:03	HLA-B*15:25	HLA-A*33:01	HLA-B*39:01	HLA-B*15:07	HLA-B*15:27	HLA-A*31:01	HLA-B*38:01	HLA-B*57:02	HLA-B*57:01	HLA-A*30:02	HLA-B*15:16	HLA-A*24:03	HLA-A*30:02	HLA-A*30:04	HLA-B*57:04	HLA-C*03:02	HLA-B*15:01	HLA-B*15:05	HLA-B*38:02	HLA-B*15:32	HLA-C*16:01	HLA-A*23:01	HLA-A*29:01	HLA-A*29:02	HLA-B*15:05	HLA-B*15:02	HLA-B*15:07	HLA-A*30:04
605	p.Q104K	C	104	500	0	0	0	0	0	0	0	Low	NA	NA	NA	NA	NA	NA	NA	NA	NA	NA	NA	NA	NA	NA	NA	NA	NA	NA	NA	NA	NA	NA	NA	NA	NA	NA	NA	NA	NA	NA	NA	NA	NA	NA	NA	NA	NA
606	p.Q104L	C	104	2.55	46	87.41	43.6119	0.998535	0.403509	0.895411	2.29745	High	HLA-B*15:17	HLA-A*32:01	HLA-B*15:03	HLA-A*02:02	HLA-A*02:01	HLA-B*15:01	HLA-B*15:25	HLA-B*57:03	HLA-B*15:07	HLA-B*58:01	HLA-A*33:01	HLA-B*15:27	HLA-A*33:03	HLA-B*15:03	HLA-B*15:25	HLA-A*31:01	HLA-A*02:03	HLA-A*30:02	HLA-A*02:06	HLA-A*02:05	HLA-B*57:01	HLA-B*57:02	HLA-B*15:16	HLA-A*24:03	HLA-B*15:05	HLA-B*15:05	HLA-B*15:32	HLA-C*01:02	HLA-B*57:04	HLA-B*15:01	HLA-B*15:02	HLA-A*30:04	HLA-C*03:02	HLA-A*30:04	HLA-A*30:02	HLA-A*23:01	HLA-C*16:01
607	p.Q104P	D	104	500	0	0	0	0	0	0	0	Low	NA	NA	NA	NA	NA	NA	NA	NA	NA	NA	NA	NA	NA	NA	NA	NA	NA	NA	NA	NA	NA	NA	NA	NA	NA	NA	NA	NA	NA	NA	NA	NA	NA	NA	NA	NA	NA
608	p.Q104R	C	104	500	0	0	0	0	0	0	0	Low	NA	NA	NA	NA	NA	NA	NA	NA	NA	NA	NA	NA	NA	NA	NA	NA	NA	NA	NA	NA	NA	NA	NA	NA	NA	NA	NA	NA	NA	NA	NA	NA	NA	NA	NA	NA	NA
609	p.G105A	B	105	2.18	114	97.14	17.6051	0.999277	1	0.995083	2.99436	High	HLA-B*15:17	HLA-B*15:17	HLA-A*32:01	HLA-B*15:03	HLA-A*02:06	HLA-A*02:05	HLA-B*57:03	HLA-A*02:02	HLA-B*15:01	HLA-B*15:25	HLA-B*15:03	HLA-B*39:01	HLA-B*58:01	HLA-B*15:03	HLA-B*15:03	HLA-A*32:01	HLA-B*15:25	HLA-A*33:01	HLA-A*33:03	HLA-B*15:27	HLA-B*15:07	HLA-A*02:01	HLA-A*31:01	HLA-B*57:01	HLA-B*57:02	HLA-B*13:01	HLA-B*15:25	HLA-B*15:16	HLA-C*03:02	HLA-C*16:01	HLA-A*30:02	HLA-B*15:05	HLA-B*15:01	HLA-B*15:05	HLA-B*48:03	HLA-B*40:12	HLA-A*24:03
610	p.G105C	A	105	2.95	75	88.74	3.75389	0.997732	0.657895	0.909035	2.56466	High	HLA-B*15:17	HLA-B*15:03	HLA-A*32:01	HLA-B*15:17	HLA-B*15:01	HLA-B*15:25	HLA-B*57:03	HLA-A*02:06	HLA-B*58:01	HLA-A*33:01	HLA-B*15:03	HLA-B*15:03	HLA-A*33:03	HLA-B*15:25	HLA-B*15:27	HLA-B*15:03	HLA-B*15:07	HLA-A*31:01	HLA-B*57:01	HLA-A*02:05	HLA-C*03:02	HLA-B*15:16	HLA-A*02:02	HLA-A*30:02	HLA-B*57:02	HLA-B*15:25	HLA-B*15:16	HLA-B*15:05	HLA-B*13:01	HLA-B*15:05	HLA-A*02:01	HLA-A*32:01	HLA-B*39:01	HLA-C*12:03	HLA-B*57:04	HLA-C*16:01	HLA-A*30:04
611	p.G105D	B	105	2.67	67	86.87	94.7022	0.998294	0.587719	0.889879	2.47589	High	HLA-B*15:17	HLA-B*15:03	HLA-A*32:01	HLA-B*57:03	HLA-B*58:01	HLA-A*02:06	HLA-B*39:01	HLA-A*33:01	HLA-A*33:03	HLA-A*26:02	HLA-B*57:02	HLA-C*05:01	HLA-B*15:01	HLA-B*15:03	HLA-B*15:25	HLA-B*15:25	HLA-B*57:01	HLA-C*08:02	HLA-A*02:01	HLA-A*31:01	HLA-B*15:16	HLA-B*57:04	HLA-A*02:05	HLA-B*13:01	HLA-A*02:02	HLA-B*15:27	HLA-B*38:01	HLA-B*15:05	HLA-C*04:03	HLA-B*48:03	HLA-B*40:12	HLA-C*17:01	HLA-B*15:07	HLA-A*30:02	HLA-B*15:05	HLA-B*15:01	HLA-C*08:04
612	p.G105R	A	105	2.23	94	85.8	10.7935	0.999177	0.824561	0.878918	2.70266	High	HLA-B*15:17	HLA-B*15:17	HLA-A*32:01	HLA-A*32:01	HLA-B*15:03	HLA-B*15:03	HLA-B*15:03	HLA-B*57:03	HLA-B*15:25	HLA-B*57:03	HLA-B*15:01	HLA-B*15:25	HLA-B*15:16	HLA-C*16:01	HLA-B*58:01	HLA-C*03:02	HLA-A*33:01	HLA-B*15:03	HLA-A*33:03	HLA-A*31:01	HLA-B*15:25	HLA-B*57:01	HLA-B*57:01	HLA-B*15:07	HLA-B*58:01	HLA-C*12:03	HLA-B*15:27	HLA-B*15:16	HLA-A*30:01	HLA-A*30:02	HLA-B*57:02	HLA-C*16:01	HLA-B*15:01	HLA-C*15:02	HLA-B*15:25	HLA-B*57:04	HLA-A*02:05
613	p.G105S	B	105	2.13	108	95.96	6.64071	0.999378	0.947368	0.982995	2.92974	High	HLA-B*15:17	HLA-B*15:17	HLA-B*15:03	HLA-A*32:01	HLA-B*57:03	HLA-A*02:06	HLA-B*15:01	HLA-B*15:03	HLA-B*15:25	HLA-B*15:03	HLA-B*58:01	HLA-A*02:05	HLA-A*02:02	HLA-B*15:03	HLA-A*32:01	HLA-B*39:01	HLA-B*15:25	HLA-C*16:01	HLA-C*03:02	HLA-A*33:01	HLA-A*33:03	HLA-B*15:27	HLA-B*15:07	HLA-B*15:25	HLA-B*57:02	HLA-C*12:03	HLA-B*57:01	HLA-A*31:01	HLA-B*15:16	HLA-A*02:01	HLA-B*13:01	HLA-B*15:16	HLA-B*15:01	HLA-A*30:02	HLA-B*57:04	HLA-B*15:05	HLA-A*24:03
614	p.G105V	A	105	2.6	106	95.54	32.8927	0.998434	0.929825	0.978693	2.90695	High	HLA-B*15:17	HLA-B*15:17	HLA-A*32:01	HLA-B*15:03	HLA-A*02:06	HLA-B*57:03	HLA-B*15:03	HLA-B*15:25	HLA-B*58:01	HLA-B*15:01	HLA-B*15:03	HLA-A*02:05	HLA-A*33:01	HLA-B*57:01	HLA-C*03:02	HLA-B*39:01	HLA-B*15:03	HLA-A*33:03	HLA-A*32:01	HLA-C*16:01	HLA-A*02:02	HLA-B*15:27	HLA-B*15:07	HLA-B*15:25	HLA-A*31:01	HLA-B*42:01	HLA-A*02:01	HLA-B*15:25	HLA-B*15:16	HLA-B*57:02	HLA-C*12:03	HLA-B*15:16	HLA-B*15:05	HLA-B*13:01	HLA-B*57:03	HLA-A*24:03	HLA-B*58:01
615	p.S106C	C	106	500	0	0	0	0	0	0	0	Low	NA	NA	NA	NA	NA	NA	NA	NA	NA	NA	NA	NA	NA	NA	NA	NA	NA	NA	NA	NA	NA	NA	NA	NA	NA	NA	NA	NA	NA	NA	NA	NA	NA	NA	NA	NA	NA
616	p.S106G	C	106	500	0	0	0	0	0	0	0	Low	NA	NA	NA	NA	NA	NA	NA	NA	NA	NA	NA	NA	NA	NA	NA	NA	NA	NA	NA	NA	NA	NA	NA	NA	NA	NA	NA	NA	NA	NA	NA	NA	NA	NA	NA	NA	NA
617	p.S106I	C	106	2.53	64	88.23	2.43036	0.998575	0.561404	0.903811	2.46379	High	HLA-B*15:17	HLA-A*32:01	HLA-B*15:03	HLA-B*57:03	HLA-A*33:01	HLA-A*33:03	HLA-B*58:01	HLA-B*15:01	HLA-A*31:01	HLA-B*15:25	HLA-B*57:01	HLA-B*15:25	HLA-B*15:03	HLA-B*57:02	HLA-A*24:03	HLA-B*15:16	HLA-A*30:02	HLA-A*24:03	HLA-B*15:27	HLA-B*15:07	HLA-A*32:01	HLA-B*15:25	HLA-B*57:04	HLA-B*15:01	HLA-A*02:06	HLA-B*15:05	HLA-B*15:03	HLA-A*30:04	HLA-C*03:02	HLA-A*23:01	HLA-C*14:03	HLA-C*14:02	HLA-A*30:02	HLA-B*15:03	HLA-C*16:01	HLA-B*13:01	HLA-B*15:32
618	p.S106N	C	106	500	0	0	0	0	0	0	0	Low	NA	NA	NA	NA	NA	NA	NA	NA	NA	NA	NA	NA	NA	NA	NA	NA	NA	NA	NA	NA	NA	NA	NA	NA	NA	NA	NA	NA	NA	NA	NA	NA	NA	NA	NA	NA	NA
619	p.S106R	C	106	3.08	57	92.66	167.092	0.997471	0.5	0.949191	2.44666	High	HLA-B*15:17	HLA-A*32:01	HLA-B*27:05	HLA-A*24:03	HLA-B*57:03	HLA-A*33:01	HLA-B*15:03	HLA-A*33:03	HLA-A*31:01	HLA-B*58:01	HLA-B*15:03	HLA-B*57:01	HLA-B*15:25	HLA-A*02:06	HLA-A*30:02	HLA-B*15:01	HLA-B*57:02	HLA-B*15:25	HLA-B*15:16	HLA-C*16:01	HLA-B*57:04	HLA-A*30:04	HLA-B*15:03	HLA-B*13:01	HLA-B*15:03	HLA-A*02:05	HLA-A*24:03	HLA-A*30:02	HLA-C*14:03	HLA-C*14:02	HLA-B*15:07	HLA-C*03:02	HLA-B*15:01	HLA-A*02:02	HLA-B*27:04	HLA-A*30:01	HLA-C*07:01
620	p.S106T	B	106	500	0	0	0	0	0	0	0	Low	NA	NA	NA	NA	NA	NA	NA	NA	NA	NA	NA	NA	NA	NA	NA	NA	NA	NA	NA	NA	NA	NA	NA	NA	NA	NA	NA	NA	NA	NA	NA	NA	NA	NA	NA	NA	NA
621	p.Y107C	C	107	2.5	39	75.09	1.65814	0.998635	0.342105	0.769207	2.10995	High	HLA-B*15:17	HLA-A*32:01	HLA-B*15:25	HLA-B*15:03	HLA-B*57:03	HLA-B*15:01	HLA-B*58:01	HLA-B*15:16	HLA-A*33:01	HLA-A*02:06	HLA-A*33:03	HLA-B*15:17	HLA-C*03:02	HLA-B*57:02	HLA-B*15:05	HLA-A*02:02	HLA-A*31:01	HLA-A*02:05	HLA-B*15:27	HLA-B*15:07	HLA-B*57:01	HLA-B*15:03	HLA-C*16:01	HLA-A*30:02	HLA-B*57:04	HLA-B*13:01	HLA-A*02:01	HLA-B*15:32	HLA-A*30:04	HLA-C*12:03	HLA-B*15:03	HLA-A*32:01	HLA-B*15:05	HLA-B*15:25	HLA-C*14:03	HLA-C*14:02	HLA-B*58:01
622	p.Y107D	A	107	3.57	32	72.4	9.30892	0.996487	0.280702	0.741651	2.01884	High	HLA-B*15:17	HLA-B*57:03	HLA-B*15:03	HLA-A*32:01	HLA-B*15:25	HLA-B*57:02	HLA-B*58:01	HLA-A*02:06	HLA-B*15:16	HLA-B*15:01	HLA-A*33:03	HLA-A*02:05	HLA-A*33:01	HLA-B*15:05	HLA-A*02:02	HLA-C*03:02	HLA-A*31:01	HLA-B*15:17	HLA-B*15:03	HLA-B*57:04	HLA-B*13:01	HLA-B*15:27	HLA-B*57:01	HLA-C*05:01	HLA-C*16:01	HLA-A*30:04	HLA-A*30:02	HLA-B*39:01	HLA-A*02:01	HLA-B*15:07	HLA-B*48:03	HLA-B*40:12	NA	NA	NA	NA	NA
623	p.Y107F	C	107	500	0	0	0	0	0	0	0	Low	NA	NA	NA	NA	NA	NA	NA	NA	NA	NA	NA	NA	NA	NA	NA	NA	NA	NA	NA	NA	NA	NA	NA	NA	NA	NA	NA	NA	NA	NA	NA	NA	NA	NA	NA	NA	NA
624	p.Y107H	C	107	2.2	55	86.79	1.9456	0.999237	0.482456	0.88906	2.37075	High	HLA-B*15:17	HLA-A*32:01	HLA-B*57:03	HLA-B*15:17	HLA-B*15:25	HLA-B*15:03	HLA-A*33:03	HLA-B*58:01	HLA-A*33:01	HLA-B*57:02	HLA-B*15:16	HLA-A*31:01	HLA-A*02:06	HLA-C*03:02	HLA-B*15:01	HLA-B*15:03	HLA-A*02:05	HLA-B*57:01	HLA-A*02:02	HLA-C*16:01	HLA-B*15:03	HLA-B*15:05	HLA-B*57:04	HLA-A*30:02	HLA-B*39:01	HLA-B*13:01	HLA-A*24:03	HLA-B*15:03	HLA-A*30:04	HLA-B*15:27	HLA-B*15:07	HLA-B*15:25	HLA-C*16:01	HLA-A*32:01	HLA-C*15:02	HLA-C*03:04	HLA-C*03:03
625	p.Y107N	B	107	500	0	0	0	0	0	0	0	Low	NA	NA	NA	NA	NA	NA	NA	NA	NA	NA	NA	NA	NA	NA	NA	NA	NA	NA	NA	NA	NA	NA	NA	NA	NA	NA	NA	NA	NA	NA	NA	NA	NA	NA	NA	NA	NA
626	p.Y107S	B	107	500	0	0	0	0	0	0	0	Low	NA	NA	NA	NA	NA	NA	NA	NA	NA	NA	NA	NA	NA	NA	NA	NA	NA	NA	NA	NA	NA	NA	NA	NA	NA	NA	NA	NA	NA	NA	NA	NA	NA	NA	NA	NA	NA
627	p.G108A	C	108	500	0	0	0	0	0	0	0	Low	NA	NA	NA	NA	NA	NA	NA	NA	NA	NA	NA	NA	NA	NA	NA	NA	NA	NA	NA	NA	NA	NA	NA	NA	NA	NA	NA	NA	NA	NA	NA	NA	NA	NA	NA	NA	NA
628	p.G108C	C	108	500	0	0	0	0	0	0	0	Low	NA	NA	NA	NA	NA	NA	NA	NA	NA	NA	NA	NA	NA	NA	NA	NA	NA	NA	NA	NA	NA	NA	NA	NA	NA	NA	NA	NA	NA	NA	NA	NA	NA	NA	NA	NA	NA
629	p.G108D	B	108	2.95	59	88.89	1.60848	0.997732	0.517544	0.910572	2.42585	High	HLA-B*15:17	HLA-B*15:17	HLA-A*32:01	HLA-B*57:03	HLA-B*58:01	HLA-B*15:03	HLA-A*02:06	HLA-B*15:25	HLA-B*15:03	HLA-A*02:02	HLA-B*57:02	HLA-A*02:05	HLA-A*33:03	HLA-A*33:01	HLA-C*14:03	HLA-C*14:02	HLA-A*32:01	HLA-B*57:01	HLA-B*15:05	HLA-C*03:02	HLA-A*02:01	HLA-B*15:16	HLA-A*31:01	HLA-C*16:01	HLA-B*15:25	HLA-A*24:03	HLA-C*16:01	HLA-B*15:01	HLA-C*03:02	HLA-B*13:01	HLA-A*24:03	HLA-B*57:04	HLA-A*30:02	HLA-C*12:03	HLA-A*30:04	HLA-B*15:16	HLA-B*15:03
630	p.G108R	C	108	500	0	0	0	0	0	0	0	Low	NA	NA	NA	NA	NA	NA	NA	NA	NA	NA	NA	NA	NA	NA	NA	NA	NA	NA	NA	NA	NA	NA	NA	NA	NA	NA	NA	NA	NA	NA	NA	NA	NA	NA	NA	NA	NA
631	p.G108S	C	108	1.88	102	96.87	14.0191	0.99988	0.894737	0.992317	2.88693	High	HLA-B*15:17	HLA-A*32:01	HLA-B*15:17	HLA-B*15:03	HLA-B*57:03	HLA-B*15:25	HLA-B*58:01	HLA-A*02:06	HLA-C*03:02	HLA-A*33:01	HLA-A*33:03	HLA-B*57:02	HLA-C*16:01	HLA-B*15:01	HLA-B*15:05	HLA-B*15:16	HLA-B*15:03	HLA-A*24:03	HLA-B*57:01	HLA-A*02:02	HLA-A*31:01	HLA-A*02:05	HLA-C*14:03	HLA-C*14:02	HLA-A*24:03	HLA-A*02:01	HLA-A*32:01	HLA-B*57:04	HLA-B*15:03	HLA-B*15:25	HLA-B*15:27	HLA-A*23:01	HLA-B*15:07	HLA-B*13:01	HLA-B*39:01	HLA-A*29:01	HLA-A*29:02
632	p.G108V	B	108	500	0	0	0	0	0	0	0	Low	NA	NA	NA	NA	NA	NA	NA	NA	NA	NA	NA	NA	NA	NA	NA	NA	NA	NA	NA	NA	NA	NA	NA	NA	NA	NA	NA	NA	NA	NA	NA	NA	NA	NA	NA	NA	NA
633	p.F109C	A	109	7.4	25	58.35	1.18974	0.988799	0.219298	0.597726	1.80582	Intermediate	HLA-B*15:17	HLA-B*15:03	HLA-B*15:03	HLA-A*24:03	HLA-A*33:03	HLA-A*33:01	HLA-B*15:25	HLA-C*14:03	HLA-C*14:02	HLA-A*31:01	HLA-A*32:01	HLA-C*16:01	HLA-C*03:02	HLA-B*15:16	HLA-B*15:01	HLA-A*02:05	HLA-A*02:06	HLA-A*02:02	HLA-B*57:03	HLA-B*58:01	HLA-B*27:05	HLA-B*13:01	HLA-B*15:07	HLA-B*15:05	HLA-A*24:02	NA	NA	NA	NA	NA	NA	NA	NA	NA	NA	NA	NA
634	p.F109I	A	109	5.96	51	85.46	13.112	0.99169	0.447368	0.875435	2.31449	High	HLA-B*15:17	HLA-A*32:01	HLA-B*15:17	HLA-A*02:06	HLA-A*24:03	HLA-A*32:01	HLA-C*15:02	HLA-B*15:03	HLA-B*15:03	HLA-B*57:03	HLA-B*15:16	HLA-B*58:01	HLA-B*15:25	HLA-A*30:01	HLA-A*02:05	HLA-A*33:03	HLA-A*02:06	HLA-A*33:01	HLA-C*14:03	HLA-C*14:02	HLA-B*57:03	HLA-C*15:05	HLA-B*15:16	HLA-A*31:01	HLA-C*16:01	HLA-A*68:02	HLA-A*02:03	HLA-C*03:02	HLA-B*58:01	HLA-B*57:02	HLA-A*02:02	HLA-A*02:05	HLA-B*57:01	HLA-A*02:02	HLA-B*39:01	HLA-B*13:01	HLA-C*12:03
635	p.F109L	C	109	500	0	0	0	0	0	0	0	Low	NA	NA	NA	NA	NA	NA	NA	NA	NA	NA	NA	NA	NA	NA	NA	NA	NA	NA	NA	NA	NA	NA	NA	NA	NA	NA	NA	NA	NA	NA	NA	NA	NA	NA	NA	NA	NA
636	p.F109S	A	109	4.2	29	65.36	8.66384	0.995223	0.254386	0.669535	1.91914	Intermediate	HLA-B*15:17	HLA-B*15:03	HLA-A*24:03	HLA-B*15:03	HLA-C*14:03	HLA-C*14:02	HLA-A*33:03	HLA-B*15:25	HLA-A*30:01	HLA-A*33:01	HLA-A*31:01	HLA-A*32:01	HLA-C*16:01	HLA-B*15:16	HLA-C*03:02	HLA-B*57:03	HLA-B*15:01	HLA-A*30:01	HLA-A*02:05	HLA-A*02:02	HLA-B*27:05	HLA-B*58:01	HLA-C*12:03	HLA-A*24:02	HLA-B*15:07	HLA-A*02:06	HLA-B*15:05	HLA-B*15:25	HLA-B*57:01	NA	NA	NA	NA	NA	NA	NA	NA
637	p.F109V	A	109	5.56	49	86.14	71.0969	0.992493	0.429825	0.882401	2.30472	High	HLA-B*15:17	HLA-A*02:06	HLA-A*02:05	HLA-A*32:01	HLA-B*15:17	HLA-C*15:02	HLA-A*02:03	HLA-A*24:03	HLA-B*15:03	HLA-A*02:01	HLA-A*02:02	HLA-A*68:02	HLA-A*32:01	HLA-B*15:03	HLA-A*30:01	HLA-B*15:25	HLA-A*33:03	HLA-C*14:03	HLA-C*14:02	HLA-A*33:01	HLA-A*02:06	HLA-A*30:01	HLA-C*15:05	HLA-B*57:03	HLA-B*15:16	HLA-C*16:01	HLA-A*31:01	HLA-C*03:02	HLA-A*02:05	HLA-A*02:02	HLA-B*58:01	HLA-B*39:01	HLA-B*15:01	HLA-B*15:16	HLA-B*13:01	HLA-B*57:03	HLA-C*12:03
638	p.F109Y	B	109	500	0	0	0	0	0	0	0	Low	NA	NA	NA	NA	NA	NA	NA	NA	NA	NA	NA	NA	NA	NA	NA	NA	NA	NA	NA	NA	NA	NA	NA	NA	NA	NA	NA	NA	NA	NA	NA	NA	NA	NA	NA	NA	NA
639	p.R110C	B	110	18.87	29	76.46	2.23101	0.965775	0.254386	0.783241	2.0034	High	HLA-B*15:17	HLA-A*24:03	HLA-B*15:03	HLA-A*02:06	HLA-B*15:03	HLA-B*39:01	HLA-B*15:25	HLA-A*02:02	HLA-A*02:05	HLA-B*13:01	HLA-A*32:01	HLA-A*02:01	HLA-B*15:05	HLA-C*14:03	HLA-C*14:02	HLA-B*15:05	HLA-B*15:16	HLA-B*15:25	HLA-B*15:01	HLA-A*24:02	HLA-A*23:01	HLA-A*24:07	HLA-B*48:03	HLA-B*40:12	HLA-C*03:02	HLA-B*58:01	HLA-A*29:01	HLA-A*29:02	HLA-B*15:07	NA	NA	NA	NA	NA	NA	NA	NA
640	p.R110G	B	110	500	0	0	0	0	0	0	0	Low	NA	NA	NA	NA	NA	NA	NA	NA	NA	NA	NA	NA	NA	NA	NA	NA	NA	NA	NA	NA	NA	NA	NA	NA	NA	NA	NA	NA	NA	NA	NA	NA	NA	NA	NA	NA	NA
641	p.R110H	C	110	4.45	46	83.71	4.38778	0.994721	0.403509	0.857509	2.25574	High	HLA-B*15:17	HLA-A*02:06	HLA-B*15:03	HLA-A*24:03	HLA-A*02:05	HLA-A*32:01	HLA-B*15:03	HLA-A*02:02	HLA-C*14:03	HLA-C*14:02	HLA-B*15:25	HLA-A*02:01	HLA-B*13:01	HLA-B*39:01	HLA-B*15:16	HLA-C*03:02	HLA-B*57:03	HLA-B*58:01	HLA-B*15:05	HLA-B*48:03	HLA-B*40:12	HLA-B*15:05	HLA-C*16:01	HLA-C*12:03	HLA-B*15:01	HLA-B*15:25	HLA-A*29:01	HLA-A*29:02	HLA-B*48:01	HLA-A*24:02	HLA-B*38:01	HLA-A*29:01	HLA-A*29:02	HLA-B*15:01	HLA-A*24:07	HLA-B*57:01	HLA-A*02:03
642	p.R110L	A	110	8.42	53	86.84	174.523	0.986752	0.464912	0.889572	2.34124	High	HLA-B*15:17	HLA-A*02:06	HLA-A*24:03	HLA-C*14:03	HLA-C*14:02	HLA-A*24:03	HLA-A*02:02	HLA-A*02:05	HLA-B*15:03	HLA-A*02:01	HLA-A*02:02	HLA-B*15:03	HLA-B*13:01	HLA-A*02:06	HLA-A*02:01	HLA-B*39:01	HLA-A*02:03	HLA-A*32:01	HLA-B*48:03	HLA-B*40:12	HLA-B*15:25	HLA-A*02:05	HLA-A*24:02	HLA-B*15:05	HLA-B*48:01	HLA-B*38:01	HLA-C*14:03	HLA-C*14:02	HLA-B*15:16	HLA-A*24:02	HLA-B*58:01	HLA-A*23:01	HLA-A*24:07	HLA-A*23:01	HLA-A*24:07	HLA-B*47:01	HLA-B*15:25
643	p.R110P	A	110	4.54	67	93.49	101.125	0.99454	0.587719	0.957693	2.53995	High	HLA-B*15:17	HLA-A*02:06	HLA-B*39:01	HLA-B*15:03	HLA-A*24:03	HLA-B*15:03	HLA-A*02:05	HLA-A*02:02	HLA-A*02:01	HLA-B*54:01	HLA-B*48:03	HLA-B*40:12	HLA-B*13:01	HLA-B*15:05	HLA-A*32:01	HLA-B*48:01	HLA-B*15:25	HLA-B*15:25	HLA-C*14:03	HLA-C*14:02	HLA-C*03:02	HLA-B*58:01	HLA-B*15:16	HLA-B*57:03	HLA-B*47:03	HLA-B*15:01	HLA-C*16:01	HLA-B*55:02	HLA-B*38:01	HLA-C*12:03	HLA-B*47:01	HLA-A*24:02	HLA-B*35:01	HLA-A*02:03	HLA-B*35:05	HLA-B*15:05	HLA-B*15:27
644	p.R110S	A	110	3.65	60	91.25	7.44175	0.996327	0.526316	0.934747	2.45739	High	HLA-B*15:17	HLA-B*15:03	HLA-B*15:03	HLA-B*39:01	HLA-A*02:06	HLA-A*24:03	HLA-B*15:25	HLA-A*02:05	HLA-A*32:01	HLA-A*02:02	HLA-B*13:01	HLA-C*14:03	HLA-C*14:02	HLA-A*02:01	HLA-B*15:16	HLA-B*48:03	HLA-B*40:12	HLA-B*15:05	HLA-C*03:02	HLA-B*15:25	HLA-B*48:01	HLA-B*57:03	HLA-B*58:01	HLA-B*15:01	HLA-B*15:05	HLA-B*15:01	HLA-C*12:03	HLA-B*38:01	HLA-A*24:02	HLA-C*16:01	HLA-A*29:01	HLA-A*29:02	HLA-A*24:07	HLA-B*47:03	HLA-C*03:04	HLA-C*03:03	HLA-C*03:02
645	p.L111M	B	111	5.15	40	71.42	4.79851	0.993316	0.350877	0.731612	2.07581	High	HLA-B*15:17	HLA-B*15:03	HLA-B*15:03	HLA-A*32:01	HLA-A*24:03	HLA-A*02:06	HLA-B*15:25	HLA-C*14:03	HLA-C*14:02	HLA-B*15:25	HLA-C*03:02	HLA-C*16:01	HLA-B*15:05	HLA-C*12:03	HLA-B*15:16	HLA-B*27:05	HLA-B*13:01	HLA-B*39:06	HLA-B*57:03	HLA-A*02:05	HLA-B*15:01	HLA-B*54:01	HLA-B*15:01	HLA-B*58:01	HLA-A*02:02	HLA-B*47:01	HLA-B*47:03	HLA-B*15:07	HLA-A*30:04	HLA-B*57:01	HLA-C*12:02	HLA-B*39:01	HLA-C*02:02	HLA-C*02:10	HLA-B*15:05	HLA-A*30:01	HLA-A*30:02
646	p.L111P	A	111	7.39	16	41.69	19.5165	0.988819	0.140351	0.427064	1.55623	Intermediate	HLA-B*15:17	HLA-C*14:03	HLA-C*14:02	HLA-A*24:03	HLA-B*15:03	HLA-A*32:01	HLA-B*07:05	HLA-B*15:25	HLA-C*16:01	HLA-B*15:16	HLA-B*57:03	HLA-C*03:02	HLA-A*30:01	HLA-B*07:02	HLA-B*42:01	HLA-C*12:03	NA	NA	NA	NA	NA	NA	NA	NA	NA	NA	NA	NA	NA	NA	NA	NA	NA	NA	NA	NA	NA
647	p.L111Q	A	111	8.32	13	34.76	0.848516	0.986953	0.114035	0.356075	1.45706	Intermediate	HLA-B*15:17	HLA-B*15:03	HLA-C*14:03	HLA-C*14:02	HLA-A*24:03	HLA-A*32:01	HLA-B*15:25	HLA-C*16:01	HLA-C*03:02	HLA-C*12:03	HLA-B*15:16	HLA-B*57:03	HLA-B*15:01	NA	NA	NA	NA	NA	NA	NA	NA	NA	NA	NA	NA	NA	NA	NA	NA	NA	NA	NA	NA	NA	NA	NA	NA
648	p.L111R	A	111	17.2	15	38.1	22.7412	0.969128	0.131579	0.390289	1.491	Intermediate	HLA-B*15:17	HLA-C*14:03	HLA-C*14:02	HLA-B*15:03	HLA-A*30:01	HLA-A*31:01	HLA-A*24:03	HLA-C*12:03	HLA-C*16:01	HLA-A*32:01	HLA-B*15:25	HLA-A*30:01	HLA-C*03:02	HLA-A*33:03	HLA-B*15:16	NA	NA	NA	NA	NA	NA	NA	NA	NA	NA	NA	NA	NA	NA	NA	NA	NA	NA	NA	NA	NA	NA
649	p.L111V	C	111	500	0	0	0	0	0	0	0	Low	NA	NA	NA	NA	NA	NA	NA	NA	NA	NA	NA	NA	NA	NA	NA	NA	NA	NA	NA	NA	NA	NA	NA	NA	NA	NA	NA	NA	NA	NA	NA	NA	NA	NA	NA	NA	NA
650	p.G112A	C	112	500	0	0	0	0	0	0	0	Low	NA	NA	NA	NA	NA	NA	NA	NA	NA	NA	NA	NA	NA	NA	NA	NA	NA	NA	NA	NA	NA	NA	NA	NA	NA	NA	NA	NA	NA	NA	NA	NA	NA	NA	NA	NA	NA
651	p.G112C	C	112	500	0	0	0	0	0	0	0	Low	NA	NA	NA	NA	NA	NA	NA	NA	NA	NA	NA	NA	NA	NA	NA	NA	NA	NA	NA	NA	NA	NA	NA	NA	NA	NA	NA	NA	NA	NA	NA	NA	NA	NA	NA	NA	NA
652	p.G112D	C	112	9.65	20	58.16	7.84494	0.984283	0.175439	0.59578	1.7555	Intermediate	HLA-B*15:17	HLA-A*24:03	HLA-B*15:03	HLA-C*16:01	HLA-C*03:02	HLA-B*15:25	HLA-C*14:03	HLA-C*14:02	HLA-A*32:01	HLA-A*24:02	HLA-C*12:03	HLA-A*24:07	HLA-B*15:16	HLA-B*41:01	HLA-B*57:03	HLA-A*23:01	HLA-B*50:01	HLA-B*58:01	HLA-B*27:05	HLA-B*15:01	NA	NA	NA	NA	NA	NA	NA	NA	NA	NA	NA	NA	NA	NA	NA	NA	NA
653	p.G112R	C	112	500	0	0	0	0	0	0	0	Low	NA	NA	NA	NA	NA	NA	NA	NA	NA	NA	NA	NA	NA	NA	NA	NA	NA	NA	NA	NA	NA	NA	NA	NA	NA	NA	NA	NA	NA	NA	NA	NA	NA	NA	NA	NA	NA
654	p.G112S	C	112	3.86	44	79.29	4.90241	0.995905	0.385965	0.812231	2.1941	High	HLA-B*15:17	HLA-B*15:03	HLA-A*24:03	HLA-A*32:01	HLA-B*15:25	HLA-C*03:02	HLA-C*14:03	HLA-C*14:02	HLA-C*16:01	HLA-C*12:03	HLA-B*15:01	HLA-B*15:16	HLA-B*57:03	HLA-A*24:02	HLA-B*58:01	HLA-B*15:05	HLA-B*15:07	HLA-C*12:02	HLA-A*23:01	HLA-A*24:07	HLA-B*57:01	HLA-B*27:05	HLA-B*15:27	HLA-C*02:02	HLA-C*02:10	HLA-C*03:04	HLA-C*03:03	HLA-A*30:01	HLA-B*15:03	HLA-C*15:02	HLA-A*30:01	HLA-C*14:03	HLA-C*14:02	HLA-B*15:32	HLA-A*02:03	HLA-C*12:03	HLA-A*29:01
655	p.G112V	C	112	500	0	0	0	0	0	0	0	Low	NA	NA	NA	NA	NA	NA	NA	NA	NA	NA	NA	NA	NA	NA	NA	NA	NA	NA	NA	NA	NA	NA	NA	NA	NA	NA	NA	NA	NA	NA	NA	NA	NA	NA	NA	NA	NA
656	p.F113C	A	113	94.48	3	4.36	0.726572	0.814003	0.0263158	0.044663	0.884982	Low	HLA-C*14:03	HLA-C*14:02	HLA-A*24:03	NA	NA	NA	NA	NA	NA	NA	NA	NA	NA	NA	NA	NA	NA	NA	NA	NA	NA	NA	NA	NA	NA	NA	NA	NA	NA	NA	NA	NA	NA	NA	NA	NA	NA
657	p.F113I	A	113	36.12	19	58.18	14.1341	0.931149	0.166667	0.595984	1.6938	Intermediate	HLA-B*15:17	HLA-C*15:02	HLA-C*14:03	HLA-C*14:02	HLA-A*24:03	HLA-A*03:01	HLA-A*32:01	HLA-A*11:01	HLA-A*11:02	HLA-C*15:05	HLA-A*30:01	HLA-A*03:02	HLA-C*12:03	HLA-B*15:16	HLA-A*02:06	HLA-B*27:05	HLA-C*16:01	HLA-A*34:02	HLA-A*02:03	NA	NA	NA	NA	NA	NA	NA	NA	NA	NA	NA	NA	NA	NA	NA	NA	NA	NA
658	p.F113L	B	113	24.75	26	80.3	24.5903	0.953972	0.22807	0.822577	2.00462	High	HLA-B*15:17	HLA-A*24:03	HLA-A*03:01	HLA-C*15:02	HLA-C*14:03	HLA-C*14:02	HLA-C*16:01	HLA-A*03:02	HLA-C*12:03	HLA-A*32:01	HLA-C*15:05	HLA-A*24:02	HLA-A*30:01	HLA-A*11:01	HLA-A*11:02	HLA-A*02:06	HLA-A*23:01	HLA-A*24:07	HLA-B*27:05	HLA-A*02:03	HLA-C*17:01	HLA-B*15:03	HLA-C*03:04	HLA-C*03:03	HLA-B*15:03	HLA-A*02:05	NA	NA	NA	NA	NA	NA	NA	NA	NA	NA	NA
659	p.F113S	A	113	19.22	11	39.95	52.4431	0.965073	0.0964912	0.40924	1.4708	Intermediate	HLA-C*14:03	HLA-C*14:02	HLA-A*11:01	HLA-A*11:02	HLA-A*24:03	HLA-A*30:01	HLA-A*03:01	HLA-A*03:02	HLA-A*30:01	HLA-A*02:03	HLA-B*15:03	NA	NA	NA	NA	NA	NA	NA	NA	NA	NA	NA	NA	NA	NA	NA	NA	NA	NA	NA	NA	NA	NA	NA	NA	NA	NA
660	p.F113V	A	113	24.38	23	80.39	28.1096	0.954715	0.201754	0.823499	1.97997	Intermediate	HLA-C*14:03	HLA-C*14:02	HLA-C*15:02	HLA-A*24:03	HLA-A*11:01	HLA-A*11:02	HLA-A*02:06	HLA-A*03:01	HLA-A*02:03	HLA-A*30:01	HLA-A*68:02	HLA-C*12:03	HLA-A*02:05	HLA-A*03:02	HLA-C*15:05	HLA-B*15:17	HLA-A*34:02	HLA-C*16:01	HLA-A*02:02	HLA-B*27:05	HLA-A*02:01	HLA-A*30:01	HLA-A*32:01	NA	NA	NA	NA	NA	NA	NA	NA	NA	NA	NA	NA	NA	NA
661	p.F113Y	B	113	500	0	0	0	0	0	0	0	Low	NA	NA	NA	NA	NA	NA	NA	NA	NA	NA	NA	NA	NA	NA	NA	NA	NA	NA	NA	NA	NA	NA	NA	NA	NA	NA	NA	NA	NA	NA	NA	NA	NA	NA	NA	NA	NA
662	p.L114F	D	114	4.76	33	71.73	0	0.994099	0.289474	0.734788	2.01836	High	HLA-B*15:17	HLA-A*24:03	HLA-B*15:03	HLA-A*32:01	HLA-A*24:02	HLA-A*23:01	HLA-C*14:03	HLA-C*14:02	HLA-B*15:25	HLA-B*39:01	HLA-C*03:02	HLA-C*16:01	HLA-B*15:16	HLA-A*24:07	HLA-B*57:03	HLA-C*12:03	HLA-B*58:01	HLA-B*15:01	HLA-B*27:05	HLA-B*39:06	HLA-B*15:05	HLA-B*57:01	HLA-B*15:07	HLA-B*39:06	HLA-A*30:04	HLA-B*15:10	HLA-C*02:02	HLA-C*02:10	HLA-A*30:02	HLA-A*30:01	HLA-A*29:01	HLA-A*29:02	HLA-C*15:02	NA	NA	NA	NA
663	p.L114M	C	114	500	0	0	0	0	0	0	0	Low	NA	NA	NA	NA	NA	NA	NA	NA	NA	NA	NA	NA	NA	NA	NA	NA	NA	NA	NA	NA	NA	NA	NA	NA	NA	NA	NA	NA	NA	NA	NA	NA	NA	NA	NA	NA	NA
664	p.L114S	C	114	500	0	0	0	0	0	0	0	Low	NA	NA	NA	NA	NA	NA	NA	NA	NA	NA	NA	NA	NA	NA	NA	NA	NA	NA	NA	NA	NA	NA	NA	NA	NA	NA	NA	NA	NA	NA	NA	NA	NA	NA	NA	NA	NA
665	p.L114V	D	114	500	0	0	0	0	0	0	0	Low	NA	NA	NA	NA	NA	NA	NA	NA	NA	NA	NA	NA	NA	NA	NA	NA	NA	NA	NA	NA	NA	NA	NA	NA	NA	NA	NA	NA	NA	NA	NA	NA	NA	NA	NA	NA	NA
666	p.L114W	C	114	500	0	0	0	0	0	0	0	Low	NA	NA	NA	NA	NA	NA	NA	NA	NA	NA	NA	NA	NA	NA	NA	NA	NA	NA	NA	NA	NA	NA	NA	NA	NA	NA	NA	NA	NA	NA	NA	NA	NA	NA	NA	NA	NA
667	p.H115D	D	115	500	0	0	0	0	0	0	0	Low	NA	NA	NA	NA	NA	NA	NA	NA	NA	NA	NA	NA	NA	NA	NA	NA	NA	NA	NA	NA	NA	NA	NA	NA	NA	NA	NA	NA	NA	NA	NA	NA	NA	NA	NA	NA	NA
668	p.H115L	C	115	500	0	0	0	0	0	0	0	Low	NA	NA	NA	NA	NA	NA	NA	NA	NA	NA	NA	NA	NA	NA	NA	NA	NA	NA	NA	NA	NA	NA	NA	NA	NA	NA	NA	NA	NA	NA	NA	NA	NA	NA	NA	NA	NA
669	p.H115N	D	115	500	0	0	0	0	0	0	0	Low	NA	NA	NA	NA	NA	NA	NA	NA	NA	NA	NA	NA	NA	NA	NA	NA	NA	NA	NA	NA	NA	NA	NA	NA	NA	NA	NA	NA	NA	NA	NA	NA	NA	NA	NA	NA	NA
670	p.H115P	D	115	500	0	0	0	0	0	0	0	Low	NA	NA	NA	NA	NA	NA	NA	NA	NA	NA	NA	NA	NA	NA	NA	NA	NA	NA	NA	NA	NA	NA	NA	NA	NA	NA	NA	NA	NA	NA	NA	NA	NA	NA	NA	NA	NA
671	p.H115Q	D	115	500	0	0	0	0	0	0	0	Low	NA	NA	NA	NA	NA	NA	NA	NA	NA	NA	NA	NA	NA	NA	NA	NA	NA	NA	NA	NA	NA	NA	NA	NA	NA	NA	NA	NA	NA	NA	NA	NA	NA	NA	NA	NA	NA
672	p.H115R	D	115	500	0	0	0	0	0	0	0	Low	NA	NA	NA	NA	NA	NA	NA	NA	NA	NA	NA	NA	NA	NA	NA	NA	NA	NA	NA	NA	NA	NA	NA	NA	NA	NA	NA	NA	NA	NA	NA	NA	NA	NA	NA	NA	NA
673	p.H115Y	D	115	5.24	35	83.52	0	0.993135	0.307018	0.855562	2.15571	High	HLA-A*29:01	HLA-A*29:02	HLA-A*02:03	HLA-A*02:02	HLA-B*15:03	HLA-A*24:03	HLA-A*30:02	HLA-A*02:01	HLA-C*14:03	HLA-C*14:02	HLA-B*15:25	HLA-A*80:01	HLA-B*15:17	HLA-B*15:05	HLA-C*14:03	HLA-C*14:02	HLA-A*30:04	HLA-C*03:02	HLA-A*02:06	HLA-A*02:05	HLA-B*35:01	HLA-C*16:01	HLA-B*58:01	HLA-B*35:05	HLA-B*27:05	HLA-A*01:02	HLA-B*15:01	HLA-A*24:02	HLA-C*12:03	HLA-A*30:01	HLA-B*15:02	HLA-B*15:07	HLA-A*02:03	HLA-A*24:07	HLA-A*23:01	NA	NA
674	p.S116A	D	116	500	0	0	0	0	0	0	0	Low	NA	NA	NA	NA	NA	NA	NA	NA	NA	NA	NA	NA	NA	NA	NA	NA	NA	NA	NA	NA	NA	NA	NA	NA	NA	NA	NA	NA	NA	NA	NA	NA	NA	NA	NA	NA	NA
675	p.S116C	C	116	36.06	3	2.68	0.983918	0.93127	0.0263158	0.0274534	0.985039	Low	HLA-A*02:03	HLA-A*02:02	HLA-A*02:05	NA	NA	NA	NA	NA	NA	NA	NA	NA	NA	NA	NA	NA	NA	NA	NA	NA	NA	NA	NA	NA	NA	NA	NA	NA	NA	NA	NA	NA	NA	NA	NA	NA	NA
676	p.S116F	D	116	36.92	10	19.58	17.5529	0.929544	0.0877193	0.200574	1.21784	Intermediate	HLA-A*02:03	HLA-A*02:02	HLA-A*24:03	HLA-B*39:06	HLA-B*27:05	HLA-B*15:03	HLA-B*39:01	HLA-A*23:01	HLA-C*14:03	HLA-C*14:02	NA	NA	NA	NA	NA	NA	NA	NA	NA	NA	NA	NA	NA	NA	NA	NA	NA	NA	NA	NA	NA	NA	NA	NA	NA	NA	NA
677	p.S116P	A	116	24.92	6	9.04	9.89249	0.953631	0.0526316	0.092604	1.09887	Intermediate	HLA-A*02:03	HLA-A*02:02	HLA-B*27:05	HLA-A*02:05	HLA-B*07:05	HLA-B*39:06	NA	NA	NA	NA	NA	NA	NA	NA	NA	NA	NA	NA	NA	NA	NA	NA	NA	NA	NA	NA	NA	NA	NA	NA	NA	NA	NA	NA	NA	NA	NA
678	p.S116T	D	116	500	0	0	0	0	0	0	0	Low	NA	NA	NA	NA	NA	NA	NA	NA	NA	NA	NA	NA	NA	NA	NA	NA	NA	NA	NA	NA	NA	NA	NA	NA	NA	NA	NA	NA	NA	NA	NA	NA	NA	NA	NA	NA	NA
679	p.S116Y	C	116	500	0	0	0	0	0	0	0	Low	NA	NA	NA	NA	NA	NA	NA	NA	NA	NA	NA	NA	NA	NA	NA	NA	NA	NA	NA	NA	NA	NA	NA	NA	NA	NA	NA	NA	NA	NA	NA	NA	NA	NA	NA	NA	NA
680	p.G117A	C	117	500	0	0	0	0	0	0	0	Low	NA	NA	NA	NA	NA	NA	NA	NA	NA	NA	NA	NA	NA	NA	NA	NA	NA	NA	NA	NA	NA	NA	NA	NA	NA	NA	NA	NA	NA	NA	NA	NA	NA	NA	NA	NA	NA
681	p.G117E	C	117	55.86	6	8.54	10.7683	0.891525	0.0526316	0.0874821	1.03164	Intermediate	HLA-A*02:03	HLA-A*02:02	HLA-A*68:02	HLA-B*41:01	HLA-B*39:01	HLA-B*41:02	NA	NA	NA	NA	NA	NA	NA	NA	NA	NA	NA	NA	NA	NA	NA	NA	NA	NA	NA	NA	NA	NA	NA	NA	NA	NA	NA	NA	NA	NA	NA
682	p.G117R	C	117	30.38	6	14.87	10.5604	0.942671	0.0526316	0.152325	1.14763	Intermediate	HLA-B*27:05	HLA-A*02:03	HLA-A*30:01	HLA-A*02:02	HLA-A*31:01	HLA-A*30:01	NA	NA	NA	NA	NA	NA	NA	NA	NA	NA	NA	NA	NA	NA	NA	NA	NA	NA	NA	NA	NA	NA	NA	NA	NA	NA	NA	NA	NA	NA	NA
683	p.G117V	B	117	24.22	13	77.81	89.7126	0.955036	0.114035	0.79707	1.86614	Intermediate	HLA-C*06:02	HLA-A*02:03	HLA-B*39:06	HLA-B*27:05	HLA-A*02:02	HLA-A*02:06	HLA-C*07:01	HLA-B*39:01	HLA-C*07:02	HLA-A*02:05	HLA-C*12:03	HLA-A*02:05	HLA-A*02:01	NA	NA	NA	NA	NA	NA	NA	NA	NA	NA	NA	NA	NA	NA	NA	NA	NA	NA	NA	NA	NA	NA	NA	NA
684	p.G117W	B	117	500	0	0	0	0	0	0	0	Low	NA	NA	NA	NA	NA	NA	NA	NA	NA	NA	NA	NA	NA	NA	NA	NA	NA	NA	NA	NA	NA	NA	NA	NA	NA	NA	NA	NA	NA	NA	NA	NA	NA	NA	NA	NA	NA
685	p.T118A	D	118	20.98	26	53.19	5.14431	0.96154	0.22807	0.544868	1.73448	Intermediate	HLA-B*15:03	HLA-B*15:25	HLA-C*16:01	HLA-C*03:02	HLA-C*12:03	HLA-B*15:01	HLA-A*30:02	HLA-B*15:17	HLA-C*12:02	HLA-A*02:03	HLA-B*15:07	HLA-B*15:02	HLA-C*02:02	HLA-C*02:10	HLA-B*15:27	HLA-B*15:05	HLA-A*02:03	HLA-B*35:01	HLA-A*02:02	HLA-A*30:04	HLA-A*30:01	HLA-B*35:05	HLA-B*15:32	HLA-A*02:02	HLA-B*39:01	HLA-B*15:11	NA	NA	NA	NA	NA	NA	NA	NA	NA	NA	NA
686	p.T118I	C	118	11.06	34	75.01	17.7086	0.981452	0.298246	0.768388	2.04809	High	HLA-C*03:02	HLA-A*02:03	HLA-C*16:01	HLA-C*12:03	HLA-B*15:03	HLA-B*15:25	HLA-C*12:02	HLA-B*15:17	HLA-B*15:01	HLA-A*02:02	HLA-B*35:01	HLA-A*02:03	HLA-B*15:02	HLA-A*02:02	HLA-B*35:05	HLA-C*02:02	HLA-C*02:10	HLA-A*30:02	HLA-B*15:07	HLA-B*15:05	HLA-B*15:27	HLA-A*32:01	HLA-A*02:01	HLA-A*02:05	HLA-B*15:11	HLA-B*15:32	HLA-A*30:04	HLA-A*02:06	HLA-B*15:08	HLA-C*14:03	HLA-C*14:02	HLA-B*39:01	HLA-B*15:16	HLA-A*02:01	NA	NA	NA
687	p.T118K	D	118	500	0	0	0	0	0	0	0	Low	NA	NA	NA	NA	NA	NA	NA	NA	NA	NA	NA	NA	NA	NA	NA	NA	NA	NA	NA	NA	NA	NA	NA	NA	NA	NA	NA	NA	NA	NA	NA	NA	NA	NA	NA	NA	NA
688	p.T118P	A	118	500	0	0	0	0	0	0	0	Low	NA	NA	NA	NA	NA	NA	NA	NA	NA	NA	NA	NA	NA	NA	NA	NA	NA	NA	NA	NA	NA	NA	NA	NA	NA	NA	NA	NA	NA	NA	NA	NA	NA	NA	NA	NA	NA
689	p.T118R	C	118	9.31	32	69.69	188.244	0.984965	0.280702	0.713891	1.97956	Intermediate	HLA-B*15:03	HLA-A*31:01	HLA-B*15:17	HLA-B*15:25	HLA-C*16:01	HLA-B*15:01	HLA-C*03:02	HLA-A*30:02	HLA-A*30:01	HLA-C*12:03	HLA-B*15:07	HLA-C*12:02	HLA-B*15:27	HLA-B*15:05	HLA-A*30:04	HLA-A*03:02	HLA-C*02:02	HLA-C*02:10	HLA-A*74:01	HLA-B*58:01	HLA-B*15:02	HLA-B*15:32	HLA-B*57:01	HLA-A*33:03	HLA-B*57:04	HLA-A*03:01	HLA-B*35:05	HLA-A*02:03	HLA-B*15:16	HLA-C*14:03	HLA-C*14:02	HLA-B*35:01	NA	NA	NA	NA	NA
690	p.T118S	D	118	500	0	0	0	0	0	0	0	Low	NA	NA	NA	NA	NA	NA	NA	NA	NA	NA	NA	NA	NA	NA	NA	NA	NA	NA	NA	NA	NA	NA	NA	NA	NA	NA	NA	NA	NA	NA	NA	NA	NA	NA	NA	NA	NA
691	p.A119D	B	119	264.82	2	1.52	0.252795	0.472078	0.0175439	0.0155706	0.505193	Low	HLA-A*02:03	HLA-A*02:02	NA	NA	NA	NA	NA	NA	NA	NA	NA	NA	NA	NA	NA	NA	NA	NA	NA	NA	NA	NA	NA	NA	NA	NA	NA	NA	NA	NA	NA	NA	NA	NA	NA	NA	NA
692	p.A119G	C	119	137.01	8	21.08	0.926364	0.728632	0.0701754	0.215939	1.01475	Intermediate	HLA-A*02:03	HLA-A*30:02	HLA-B*15:03	HLA-B*15:25	HLA-B*15:01	HLA-A*30:04	HLA-C*16:01	HLA-B*39:01	NA	NA	NA	NA	NA	NA	NA	NA	NA	NA	NA	NA	NA	NA	NA	NA	NA	NA	NA	NA	NA	NA	NA	NA	NA	NA	NA	NA	NA
693	p.A119P	C	119	500	0	0	0	0	0	0	0	Low	NA	NA	NA	NA	NA	NA	NA	NA	NA	NA	NA	NA	NA	NA	NA	NA	NA	NA	NA	NA	NA	NA	NA	NA	NA	NA	NA	NA	NA	NA	NA	NA	NA	NA	NA	NA	NA
694	p.A119S	C	119	500	0	0	0	0	0	0	0	Low	NA	NA	NA	NA	NA	NA	NA	NA	NA	NA	NA	NA	NA	NA	NA	NA	NA	NA	NA	NA	NA	NA	NA	NA	NA	NA	NA	NA	NA	NA	NA	NA	NA	NA	NA	NA	NA
695	p.A119T	D	119	500	0	0	0	0	0	0	0	Low	NA	NA	NA	NA	NA	NA	NA	NA	NA	NA	NA	NA	NA	NA	NA	NA	NA	NA	NA	NA	NA	NA	NA	NA	NA	NA	NA	NA	NA	NA	NA	NA	NA	NA	NA	NA	NA
696	p.A119V	C	119	25.65	35	61.68	6.76808	0.952166	0.307018	0.631838	1.89102	Intermediate	HLA-B*15:25	HLA-A*26:02	HLA-B*15:01	HLA-B*15:02	HLA-A*02:03	HLA-A*30:02	HLA-B*15:03	HLA-B*15:07	HLA-B*15:27	HLA-A*02:02	HLA-C*03:02	HLA-C*12:03	HLA-A*26:01	HLA-B*15:05	HLA-A*34:01	HLA-B*15:17	HLA-A*29:01	HLA-A*29:02	HLA-A*30:04	HLA-B*35:01	HLA-A*34:02	HLA-C*12:02	HLA-B*15:11	HLA-B*15:08	HLA-A*66:02	HLA-C*16:01	HLA-A*68:01	HLA-B*15:32	HLA-C*12:03	HLA-B*35:05	HLA-A*30:01	HLA-C*02:02	HLA-C*02:10	HLA-B*39:01	HLA-C*16:01	NA	NA
697	p.K120E	A	120	14.51	24	74.2	13.0242	0.974527	0.210526	0.76009	1.94514	Intermediate	HLA-A*02:03	HLA-B*35:01	HLA-A*02:02	HLA-C*03:02	HLA-B*35:08	HLA-C*16:01	HLA-A*02:05	HLA-A*01:01	HLA-B*15:03	HLA-B*35:05	HLA-B*39:01	HLA-B*15:02	HLA-A*02:01	HLA-C*12:03	HLA-B*45:01	HLA-A*01:02	HLA-B*41:01	HLA-B*15:25	HLA-A*02:06	HLA-C*12:02	HLA-A*36:01	HLA-B*38:01	HLA-B*15:05	HLA-A*30:02	NA	NA	NA	NA	NA	NA	NA	NA	NA	NA	NA	NA	NA
698	p.K120M	A	120	3.28	54	89.75	153.907	0.997069	0.473684	0.919381	2.39013	High	HLA-B*35:01	HLA-C*03:02	HLA-C*16:01	HLA-B*15:03	HLA-B*15:25	HLA-B*15:02	HLA-C*12:03	HLA-B*35:05	HLA-B*15:17	HLA-B*35:08	HLA-C*14:03	HLA-C*14:02	HLA-A*02:03	HLA-B*15:05	HLA-C*12:02	HLA-B*15:01	HLA-A*29:01	HLA-A*29:02	HLA-A*02:02	HLA-A*30:02	HLA-B*15:11	HLA-A*26:02	HLA-B*15:08	HLA-B*53:01	HLA-C*02:02	HLA-C*02:10	HLA-B*39:01	HLA-C*14:03	HLA-C*14:02	HLA-B*58:01	HLA-B*15:27	HLA-A*68:01	HLA-B*15:07	HLA-A*34:02	HLA-A*30:04	HLA-B*15:32	HLA-B*15:16
699	p.K120N	B	120	5.73	37	83.61	10.6723	0.992151	0.324561	0.856484	2.1732	High	HLA-B*35:01	HLA-C*03:02	HLA-C*16:01	HLA-A*02:03	HLA-C*12:03	HLA-B*15:03	HLA-B*35:05	HLA-B*15:25	HLA-B*35:08	HLA-C*12:02	HLA-B*15:02	HLA-A*02:02	HLA-A*30:02	HLA-B*15:17	HLA-B*15:05	HLA-B*15:01	HLA-C*02:02	HLA-C*02:10	HLA-B*15:11	HLA-B*39:01	HLA-A*29:01	HLA-A*29:02	HLA-B*15:08	HLA-A*30:04	HLA-A*26:02	HLA-B*53:01	HLA-A*02:05	HLA-C*14:03	HLA-C*14:02	HLA-B*15:27	HLA-B*58:01	HLA-A*68:01	HLA-A*01:02	HLA-A*34:02	HLA-A*01:01	HLA-B*15:07	HLA-A*02:01
700	p.K120Q	B	120	10.7	29	74.84	5.3895	0.982175	0.254386	0.766646	2.00321	High	HLA-B*35:01	HLA-C*16:01	HLA-A*02:03	HLA-C*03:02	HLA-B*15:03	HLA-B*15:25	HLA-A*02:02	HLA-C*12:03	HLA-B*15:02	HLA-B*35:05	HLA-B*35:08	HLA-C*12:02	HLA-B*15:05	HLA-A*30:02	HLA-B*15:17	HLA-B*39:01	HLA-B*15:01	HLA-B*15:11	HLA-A*29:01	HLA-A*29:02	HLA-A*02:05	HLA-C*14:03	HLA-C*14:02	HLA-C*02:02	HLA-C*02:10	HLA-B*15:08	HLA-A*30:04	HLA-A*02:01	HLA-B*53:01	NA	NA	NA	NA	NA	NA	NA	NA
701	p.K120R	C	120	19.05	31	58.86	7.23206	0.965414	0.27193	0.60295	1.84029	Intermediate	HLA-C*03:02	HLA-B*15:03	HLA-C*16:01	HLA-C*12:03	HLA-B*15:25	HLA-A*02:03	HLA-B*35:01	HLA-B*15:02	HLA-C*12:02	HLA-B*15:17	HLA-B*35:05	HLA-B*15:01	HLA-A*02:02	HLA-A*30:02	HLA-B*15:11	HLA-B*15:08	HLA-A*31:01	HLA-C*02:02	HLA-C*02:10	HLA-B*15:07	HLA-B*15:05	HLA-B*15:27	HLA-C*14:03	HLA-C*14:02	HLA-A*26:02	HLA-B*35:08	HLA-A*30:01	HLA-B*39:01	HLA-A*30:04	HLA-B*15:32	HLA-A*02:05	NA	NA	NA	NA	NA	NA
702	p.K120T	B	120	7.01	33	78.45	6.60285	0.989582	0.289474	0.803626	2.08268	High	HLA-B*35:01	HLA-C*03:02	HLA-C*16:01	HLA-A*02:03	HLA-C*12:03	HLA-B*15:03	HLA-A*02:02	HLA-B*35:05	HLA-B*35:08	HLA-B*15:02	HLA-B*15:17	HLA-B*15:25	HLA-C*12:02	HLA-B*15:05	HLA-B*39:01	HLA-A*30:02	HLA-A*26:02	HLA-C*02:02	HLA-C*02:10	HLA-A*29:01	HLA-A*29:02	HLA-B*15:01	HLA-B*15:11	HLA-A*02:05	HLA-A*02:01	HLA-B*15:08	HLA-B*58:01	HLA-B*53:01	HLA-A*68:01	HLA-A*30:04	HLA-C*14:03	HLA-C*14:02	HLA-A*02:06	NA	NA	NA	NA
703	p.S121A	C	121	500	0	0	0	0	0	0	0	Low	NA	NA	NA	NA	NA	NA	NA	NA	NA	NA	NA	NA	NA	NA	NA	NA	NA	NA	NA	NA	NA	NA	NA	NA	NA	NA	NA	NA	NA	NA	NA	NA	NA	NA	NA	NA	NA
704	p.S121C	D	121	500	0	0	0	0	0	0	0	Low	NA	NA	NA	NA	NA	NA	NA	NA	NA	NA	NA	NA	NA	NA	NA	NA	NA	NA	NA	NA	NA	NA	NA	NA	NA	NA	NA	NA	NA	NA	NA	NA	NA	NA	NA	NA	NA
705	p.S121F	D	121	7.88	65	70.16	285.659	0.987836	0.570175	0.718705	2.27672	High	HLA-B*15:03	HLA-B*15:25	HLA-B*15:01	HLA-B*15:02	HLA-C*03:02	HLA-C*16:01	HLA-C*12:03	HLA-B*15:03	HLA-B*15:27	HLA-C*03:02	HLA-A*68:02	HLA-B*15:25	HLA-B*15:05	HLA-B*35:01	HLA-A*02:03	HLA-A*02:06	HLA-B*15:02	HLA-A*02:05	HLA-C*12:02	HLA-B*15:01	HLA-B*35:05	HLA-C*14:03	HLA-C*14:02	HLA-A*02:02	HLA-A*30:02	HLA-B*15:07	HLA-A*26:02	HLA-B*15:17	HLA-C*12:02	HLA-A*02:03	HLA-C*03:04	HLA-C*03:03	HLA-B*15:32	HLA-B*35:01	HLA-C*02:02	HLA-C*02:10	HLA-A*02:02
706	p.S121P	B	121	500	0	0	0	0	0	0	0	Low	NA	NA	NA	NA	NA	NA	NA	NA	NA	NA	NA	NA	NA	NA	NA	NA	NA	NA	NA	NA	NA	NA	NA	NA	NA	NA	NA	NA	NA	NA	NA	NA	NA	NA	NA	NA	NA
707	p.S121T	C	121	500	0	0	0	0	0	0	0	Low	NA	NA	NA	NA	NA	NA	NA	NA	NA	NA	NA	NA	NA	NA	NA	NA	NA	NA	NA	NA	NA	NA	NA	NA	NA	NA	NA	NA	NA	NA	NA	NA	NA	NA	NA	NA	NA
708	p.S121Y	D	121	8.31	60	61.06	271.139	0.986973	0.526316	0.625487	2.13877	High	HLA-B*15:25	HLA-B*15:02	HLA-B*15:03	HLA-A*29:01	HLA-A*29:02	HLA-C*03:02	HLA-B*15:01	HLA-C*16:01	HLA-C*12:03	HLA-B*15:03	HLA-C*03:02	HLA-B*35:01	HLA-A*26:02	HLA-B*15:25	HLA-B*15:27	HLA-B*15:05	HLA-B*35:01	HLA-B*15:02	HLA-C*12:02	HLA-A*68:02	HLA-B*15:01	HLA-A*02:06	HLA-A*02:03	HLA-B*15:07	HLA-A*02:05	HLA-B*35:05	HLA-C*14:03	HLA-C*14:02	HLA-C*12:02	HLA-C*12:03	HLA-A*30:02	HLA-B*15:17	HLA-A*80:01	HLA-A*30:02	HLA-C*02:02	HLA-C*02:10	HLA-B*15:11
709	p.V122A	A	122	500	0	0	0	0	0	0	0	Low	NA	NA	NA	NA	NA	NA	NA	NA	NA	NA	NA	NA	NA	NA	NA	NA	NA	NA	NA	NA	NA	NA	NA	NA	NA	NA	NA	NA	NA	NA	NA	NA	NA	NA	NA	NA	NA
710	p.V122E	C	122	500	0	0	0	0	0	0	0	Low	NA	NA	NA	NA	NA	NA	NA	NA	NA	NA	NA	NA	NA	NA	NA	NA	NA	NA	NA	NA	NA	NA	NA	NA	NA	NA	NA	NA	NA	NA	NA	NA	NA	NA	NA	NA	NA
711	p.V122G	A	122	500	0	0	0	0	0	0	0	Low	NA	NA	NA	NA	NA	NA	NA	NA	NA	NA	NA	NA	NA	NA	NA	NA	NA	NA	NA	NA	NA	NA	NA	NA	NA	NA	NA	NA	NA	NA	NA	NA	NA	NA	NA	NA	NA
712	p.V122L	B	122	27.1	40	81.13	0	0.949255	0.350877	0.83108	2.13121	High	HLA-A*02:03	HLA-A*02:03	HLA-C*16:01	HLA-B*15:03	HLA-C*03:02	HLA-C*12:03	HLA-B*15:25	HLA-B*35:01	HLA-B*15:02	HLA-C*12:02	HLA-B*15:01	HLA-A*02:02	HLA-B*39:01	HLA-B*35:05	HLA-A*02:02	HLA-B*15:17	HLA-A*30:02	HLA-B*15:10	HLA-B*15:11	HLA-B*15:17	HLA-C*16:01	HLA-B*15:08	HLA-C*02:02	HLA-C*02:10	HLA-A*02:06	HLA-B*15:07	HLA-A*02:05	HLA-B*15:05	HLA-C*03:04	HLA-C*03:03	HLA-B*15:27	HLA-B*38:01	HLA-C*03:02	HLA-B*15:18	HLA-A*26:02	HLA-A*02:01	HLA-A*30:04
713	p.V122M	B	122	500	0	0	0	0	0	0	0	Low	NA	NA	NA	NA	NA	NA	NA	NA	NA	NA	NA	NA	NA	NA	NA	NA	NA	NA	NA	NA	NA	NA	NA	NA	NA	NA	NA	NA	NA	NA	NA	NA	NA	NA	NA	NA	NA
714	p.T123A	D	123	500	0	0	0	0	0	0	0	Low	NA	NA	NA	NA	NA	NA	NA	NA	NA	NA	NA	NA	NA	NA	NA	NA	NA	NA	NA	NA	NA	NA	NA	NA	NA	NA	NA	NA	NA	NA	NA	NA	NA	NA	NA	NA	NA
715	p.T123I	C	123	24.64	31	73.75	11.4792	0.954193	0.27193	0.75548	1.9816	Intermediate	HLA-C*12:03	HLA-A*02:06	HLA-A*68:02	HLA-A*02:03	HLA-A*02:05	HLA-C*16:01	HLA-C*03:02	HLA-B*15:25	HLA-B*15:03	HLA-B*35:01	HLA-C*12:02	HLA-B*15:01	HLA-B*15:02	HLA-A*34:01	HLA-B*35:05	HLA-B*15:17	HLA-A*26:02	HLA-A*30:02	HLA-A*02:02	HLA-C*02:02	HLA-C*02:10	HLA-A*66:02	HLA-B*15:07	HLA-B*15:11	HLA-A*30:01	HLA-B*15:05	HLA-A*26:02	HLA-B*15:08	HLA-B*15:27	HLA-A*02:01	HLA-A*30:04	NA	NA	NA	NA	NA	NA
716	p.T123N	D	123	500	0	0	0	0	0	0	0	Low	NA	NA	NA	NA	NA	NA	NA	NA	NA	NA	NA	NA	NA	NA	NA	NA	NA	NA	NA	NA	NA	NA	NA	NA	NA	NA	NA	NA	NA	NA	NA	NA	NA	NA	NA	NA	NA
717	p.T123P	A	123	500	0	0	0	0	0	0	0	Low	NA	NA	NA	NA	NA	NA	NA	NA	NA	NA	NA	NA	NA	NA	NA	NA	NA	NA	NA	NA	NA	NA	NA	NA	NA	NA	NA	NA	NA	NA	NA	NA	NA	NA	NA	NA	NA
718	p.T123S	D	123	500	0	0	0	0	0	0	0	Low	NA	NA	NA	NA	NA	NA	NA	NA	NA	NA	NA	NA	NA	NA	NA	NA	NA	NA	NA	NA	NA	NA	NA	NA	NA	NA	NA	NA	NA	NA	NA	NA	NA	NA	NA	NA	NA
719	p.C124F	D	124	7.34	68	94.62	22.8187	0.98892	0.596491	0.969269	2.55468	High	HLA-A*11:01	HLA-A*11:02	HLA-B*15:17	HLA-A*34:02	HLA-A*68:01	HLA-C*03:04	HLA-C*03:03	HLA-A*03:01	HLA-C*16:01	HLA-C*16:01	HLA-B*35:01	HLA-C*12:03	HLA-C*03:02	HLA-C*03:02	HLA-A*03:02	HLA-C*12:03	HLA-B*15:03	HLA-B*35:05	HLA-B*15:25	HLA-B*15:17	HLA-B*15:03	HLA-C*12:02	HLA-A*68:02	HLA-B*15:02	HLA-A*30:02	HLA-C*17:01	HLA-C*15:02	HLA-A*02:06	HLA-B*15:01	HLA-A*29:01	HLA-A*29:02	HLA-C*02:02	HLA-C*02:10	HLA-B*15:05	HLA-A*30:01	HLA-A*66:02	HLA-B*15:25
720	p.C124G	B	124	4.87	37	79.2	3.07096	0.993878	0.324561	0.811309	2.12975	High	HLA-A*11:01	HLA-A*11:02	HLA-A*03:01	HLA-A*03:02	HLA-C*12:03	HLA-A*34:02	HLA-C*03:02	HLA-A*30:01	HLA-C*16:01	HLA-B*15:03	HLA-C*12:02	HLA-A*30:02	HLA-B*15:25	HLA-A*26:02	HLA-B*15:02	HLA-B*15:01	HLA-B*35:01	HLA-C*02:02	HLA-C*02:10	HLA-C*16:01	HLA-A*68:02	HLA-A*68:01	HLA-B*15:17	HLA-B*15:17	HLA-B*15:11	HLA-B*35:05	HLA-B*15:08	HLA-A*02:03	HLA-A*02:05	HLA-C*03:04	HLA-C*03:03	HLA-A*30:04	HLA-A*02:06	HLA-B*15:07	HLA-B*15:27	HLA-A*34:01	HLA-A*34:01
721	p.C124R	A	124	5.08	50	85.25	54.0288	0.993456	0.438596	0.873284	2.30534	High	HLA-A*03:01	HLA-A*11:01	HLA-A*11:02	HLA-A*30:01	HLA-A*03:02	HLA-C*12:03	HLA-C*16:01	HLA-B*15:17	HLA-A*30:01	HLA-C*03:02	HLA-A*34:02	HLA-C*16:01	HLA-C*12:02	HLA-A*31:01	HLA-B*07:05	HLA-B*15:03	HLA-B*42:01	HLA-B*15:25	HLA-C*03:04	HLA-C*03:03	HLA-A*74:01	HLA-B*07:02	HLA-C*02:02	HLA-C*02:10	HLA-C*03:02	HLA-B*15:02	HLA-A*68:01	HLA-C*12:03	HLA-B*35:01	HLA-B*15:01	HLA-A*30:01	HLA-B*07:04	HLA-B*35:05	HLA-B*15:11	HLA-B*15:17	HLA-A*68:02	HLA-A*31:01
722	p.C124S	D	124	4.15	55	84.89	11.4615	0.995323	0.482456	0.869596	2.34738	High	HLA-A*11:01	HLA-A*11:02	HLA-A*03:01	HLA-C*12:03	HLA-A*34:02	HLA-A*03:02	HLA-C*03:02	HLA-C*16:01	HLA-C*16:01	HLA-C*03:04	HLA-C*03:03	HLA-A*68:01	HLA-B*15:17	HLA-A*30:01	HLA-C*12:02	HLA-B*15:03	HLA-B*15:25	HLA-B*35:01	HLA-B*15:02	HLA-C*02:02	HLA-C*02:10	HLA-B*15:01	HLA-C*03:02	HLA-B*35:05	HLA-B*15:17	HLA-B*15:11	HLA-A*26:02	HLA-B*15:08	HLA-A*30:02	HLA-A*68:02	HLA-C*17:01	HLA-C*15:02	HLA-C*12:03	HLA-B*15:07	HLA-B*15:27	HLA-C*15:05	HLA-A*02:03
723	p.C124W	D	124	500	0	0	0	0	0	0	0	Low	NA	NA	NA	NA	NA	NA	NA	NA	NA	NA	NA	NA	NA	NA	NA	NA	NA	NA	NA	NA	NA	NA	NA	NA	NA	NA	NA	NA	NA	NA	NA	NA	NA	NA	NA	NA	NA
724	p.C124Y	D	124	5.95	66	87.76	27.3841	0.99171	0.578947	0.898996	2.46965	High	HLA-A*11:01	HLA-A*11:02	HLA-B*15:17	HLA-A*03:01	HLA-C*03:04	HLA-C*03:03	HLA-A*34:02	HLA-C*16:01	HLA-A*68:01	HLA-C*16:01	HLA-A*03:02	HLA-C*03:02	HLA-C*12:03	HLA-B*35:01	HLA-C*03:02	HLA-C*12:03	HLA-B*35:05	HLA-B*15:03	HLA-C*15:02	HLA-B*15:25	HLA-C*17:01	HLA-C*12:02	HLA-B*15:03	HLA-A*30:01	HLA-B*15:02	HLA-A*30:02	HLA-A*68:02	HLA-B*15:17	HLA-C*16:01	HLA-C*15:05	HLA-C*14:03	HLA-C*14:02	HLA-B*15:25	HLA-A*02:06	HLA-B*15:01	HLA-C*02:02	HLA-C*02:10
725	p.T125A	B	125	13.52	49	90.37	1.83901	0.976515	0.429825	0.925732	2.33207	High	HLA-A*24:03	HLA-A*11:01	HLA-A*11:02	HLA-C*14:03	HLA-C*14:02	HLA-C*03:02	HLA-B*35:01	HLA-A*03:01	HLA-C*16:01	HLA-B*15:03	HLA-C*12:03	HLA-B*15:25	HLA-B*15:02	HLA-A*34:02	HLA-C*12:02	HLA-B*15:01	HLA-B*35:05	HLA-A*03:02	HLA-B*15:17	HLA-A*68:01	HLA-A*30:02	HLA-B*15:11	HLA-A*68:02	HLA-B*15:08	HLA-A*26:02	HLA-C*16:01	HLA-C*02:02	HLA-C*02:10	HLA-A*30:01	HLA-B*15:05	HLA-B*15:07	HLA-B*15:27	HLA-A*02:05	HLA-B*35:08	HLA-C*14:03	HLA-C*14:02	HLA-C*03:04
726	p.T125K	A	125	6.06	38	90.16	154.602	0.991489	0.333333	0.923581	2.2484	High	HLA-A*24:03	HLA-C*14:03	HLA-C*14:02	HLA-A*11:01	HLA-A*11:02	HLA-B*15:17	HLA-C*12:03	HLA-C*16:01	HLA-A*03:02	HLA-A*03:01	HLA-A*30:02	HLA-A*24:02	HLA-C*03:02	HLA-B*15:03	HLA-C*12:02	HLA-A*23:01	HLA-B*15:25	HLA-C*16:01	HLA-A*02:03	HLA-A*30:01	HLA-B*15:02	HLA-B*35:01	HLA-A*24:07	HLA-B*15:01	HLA-C*02:02	HLA-C*02:10	HLA-C*07:02	HLA-A*68:01	HLA-A*34:02	HLA-A*26:02	HLA-B*35:05	HLA-A*30:01	HLA-B*15:17	HLA-A*02:05	HLA-A*30:04	HLA-C*03:04	HLA-C*03:03
727	p.T125M	A	125	4.72	49	92.95	19.4235	0.994179	0.429825	0.952161	2.37616	High	HLA-A*03:01	HLA-C*14:03	HLA-C*14:02	HLA-A*24:03	HLA-A*03:02	HLA-A*11:01	HLA-A*11:02	HLA-A*34:02	HLA-C*12:03	HLA-C*16:01	HLA-B*15:17	HLA-C*07:02	HLA-B*15:03	HLA-A*30:02	HLA-B*15:25	HLA-C*03:02	HLA-A*24:02	HLA-C*16:01	HLA-B*15:01	HLA-A*30:01	HLA-B*15:02	HLA-A*68:02	HLA-C*12:02	HLA-A*23:01	HLA-B*15:17	HLA-B*35:01	HLA-A*26:02	HLA-A*24:07	HLA-B*15:17	HLA-A*02:05	HLA-A*02:03	HLA-C*02:02	HLA-C*02:10	HLA-B*35:05	HLA-C*03:04	HLA-C*03:03	HLA-A*02:06
728	p.T125P	A	125	18.98	45	71.88	2.39446	0.965555	0.394737	0.736325	2.09662	High	HLA-B*15:03	HLA-C*03:02	HLA-B*15:25	HLA-C*16:01	HLA-B*35:01	HLA-B*15:02	HLA-B*15:01	HLA-C*12:03	HLA-C*12:02	HLA-B*15:17	HLA-B*35:05	HLA-C*16:01	HLA-A*30:02	HLA-A*68:02	HLA-A*24:03	HLA-B*15:11	HLA-C*03:04	HLA-C*03:03	HLA-B*15:07	HLA-B*15:08	HLA-B*15:05	HLA-A*26:02	HLA-B*15:27	HLA-C*02:02	HLA-C*02:10	HLA-B*15:17	HLA-C*14:03	HLA-C*14:02	HLA-A*30:04	HLA-C*03:02	HLA-B*35:08	HLA-A*02:03	HLA-B*15:32	HLA-A*34:02	HLA-A*02:05	HLA-A*34:01	HLA-C*12:03
729	p.T125R	A	125	4.98	35	84.15	39.4326	0.993657	0.307018	0.862016	2.16269	High	HLA-A*24:03	HLA-C*14:03	HLA-C*14:02	HLA-B*15:17	HLA-A*68:01	HLA-B*27:05	HLA-C*12:03	HLA-A*24:02	HLA-A*30:02	HLA-C*16:01	HLA-A*31:01	HLA-A*23:01	HLA-B*15:03	HLA-C*03:02	HLA-C*07:02	HLA-A*11:01	HLA-A*11:02	HLA-B*15:25	HLA-A*24:07	HLA-C*12:02	HLA-B*15:01	HLA-A*02:03	HLA-C*16:01	HLA-B*15:02	HLA-A*30:01	HLA-A*26:02	HLA-C*02:02	HLA-C*02:10	HLA-B*15:17	HLA-A*30:04	HLA-B*35:01	HLA-A*30:04	HLA-B*35:05	HLA-A*02:05	HLA-A*34:02	NA	NA
730	p.T125S	C	125	500	0	0	0	0	0	0	0	Low	NA	NA	NA	NA	NA	NA	NA	NA	NA	NA	NA	NA	NA	NA	NA	NA	NA	NA	NA	NA	NA	NA	NA	NA	NA	NA	NA	NA	NA	NA	NA	NA	NA	NA	NA	NA	NA
731	p.Y126C	A	126	26.99	12	45.65	0.799215	0.949476	0.105263	0.46763	1.52237	Intermediate	HLA-A*11:01	HLA-A*11:02	HLA-A*03:02	HLA-A*34:02	HLA-A*03:01	HLA-A*68:01	HLA-B*15:17	HLA-A*02:03	HLA-A*68:02	HLA-C*16:01	HLA-A*02:05	HLA-A*02:06	NA	NA	NA	NA	NA	NA	NA	NA	NA	NA	NA	NA	NA	NA	NA	NA	NA	NA	NA	NA	NA	NA	NA	NA	NA
732	p.Y126D	A	126	41.78	6	33.1	0.354645	0.919788	0.0526316	0.33907	1.31149	Intermediate	HLA-A*11:01	HLA-A*11:02	HLA-A*03:02	HLA-A*34:02	HLA-B*15:17	HLA-A*03:01	NA	NA	NA	NA	NA	NA	NA	NA	NA	NA	NA	NA	NA	NA	NA	NA	NA	NA	NA	NA	NA	NA	NA	NA	NA	NA	NA	NA	NA	NA	NA
733	p.Y126F	D	126	500	0	0	0	0	0	0	0	Low	NA	NA	NA	NA	NA	NA	NA	NA	NA	NA	NA	NA	NA	NA	NA	NA	NA	NA	NA	NA	NA	NA	NA	NA	NA	NA	NA	NA	NA	NA	NA	NA	NA	NA	NA	NA	NA
734	p.Y126H	B	126	18.79	19	61.9	15.8728	0.965936	0.166667	0.634091	1.76669	Intermediate	HLA-A*11:01	HLA-A*11:02	HLA-A*03:01	HLA-A*34:02	HLA-A*30:01	HLA-A*03:02	HLA-A*68:01	HLA-C*16:01	HLA-B*15:17	HLA-B*39:01	HLA-C*03:04	HLA-C*03:03	HLA-B*15:18	HLA-B*38:01	HLA-B*38:02	HLA-A*68:02	HLA-B*15:10	HLA-C*03:02	HLA-A*30:01	NA	NA	NA	NA	NA	NA	NA	NA	NA	NA	NA	NA	NA	NA	NA	NA	NA	NA
735	p.Y126N	A	126	13.2	13	58.33	1.63727	0.977157	0.114035	0.597521	1.68871	Intermediate	HLA-A*11:01	HLA-A*11:02	HLA-A*03:01	HLA-A*03:02	HLA-A*34:02	HLA-A*68:01	HLA-C*16:01	HLA-B*15:17	HLA-A*30:01	HLA-C*03:04	HLA-C*03:03	HLA-A*68:02	HLA-C*03:02	NA	NA	NA	NA	NA	NA	NA	NA	NA	NA	NA	NA	NA	NA	NA	NA	NA	NA	NA	NA	NA	NA	NA	NA
736	p.Y126S	A	126	13.94	20	63.88	31.719	0.975671	0.175439	0.654374	1.80548	Intermediate	HLA-A*11:01	HLA-A*11:02	HLA-A*03:01	HLA-A*34:02	HLA-A*03:02	HLA-A*68:01	HLA-C*16:01	HLA-B*15:17	HLA-B*15:17	HLA-C*12:03	HLA-C*03:02	HLA-C*16:01	HLA-C*03:04	HLA-C*03:03	HLA-A*68:02	HLA-A*30:01	HLA-A*26:02	HLA-C*03:04	HLA-C*03:03	HLA-A*02:03	NA	NA	NA	NA	NA	NA	NA	NA	NA	NA	NA	NA	NA	NA	NA	NA	NA
737	p.S127A	C	127	500	0	0	0	0	0	0	0	Low	NA	NA	NA	NA	NA	NA	NA	NA	NA	NA	NA	NA	NA	NA	NA	NA	NA	NA	NA	NA	NA	NA	NA	NA	NA	NA	NA	NA	NA	NA	NA	NA	NA	NA	NA	NA	NA
738	p.S127C	A	127	11.31	18	67.67	1.47894	0.980951	0.157895	0.693198	1.83204	Intermediate	HLA-A*11:01	HLA-A*11:02	HLA-A*03:01	HLA-A*24:03	HLA-A*34:02	HLA-A*03:02	HLA-A*68:01	HLA-C*14:03	HLA-C*14:02	HLA-A*30:01	HLA-A*02:06	HLA-A*68:02	HLA-A*02:05	HLA-A*02:03	HLA-A*23:01	HLA-A*24:02	HLA-C*16:01	HLA-A*30:01	NA	NA	NA	NA	NA	NA	NA	NA	NA	NA	NA	NA	NA	NA	NA	NA	NA	NA	NA
739	p.S127F	A	127	7.58	37	76.99	287.982	0.988438	0.324561	0.78867	2.10167	High	HLA-C*14:03	HLA-C*14:02	HLA-B*15:03	HLA-A*24:03	HLA-A*11:01	HLA-A*11:02	HLA-A*24:03	HLA-A*03:01	HLA-C*14:03	HLA-C*14:02	HLA-A*34:02	HLA-A*68:01	HLA-A*03:02	HLA-A*68:02	HLA-A*02:06	HLA-B*54:01	HLA-A*23:01	HLA-C*07:02	HLA-A*30:01	HLA-A*23:01	HLA-A*02:05	HLA-A*24:02	HLA-B*15:17	HLA-A*24:02	HLA-C*16:01	HLA-C*07:02	HLA-A*24:07	HLA-B*55:02	HLA-A*02:06	HLA-A*02:02	HLA-B*67:01	HLA-A*02:03	HLA-A*24:07	HLA-A*30:01	HLA-B*42:01	HLA-B*39:10	HLA-A*66:02
740	p.S127P	A	127	7.21	24	82.63	10.955	0.989181	0.210526	0.846445	2.04615	High	HLA-A*11:01	HLA-A*11:02	HLA-A*03:01	HLA-A*24:03	HLA-C*14:03	HLA-C*14:02	HLA-A*34:02	HLA-A*03:02	HLA-A*68:01	HLA-A*30:01	HLA-C*16:01	HLA-A*02:06	HLA-B*15:17	HLA-C*07:02	HLA-A*24:02	HLA-B*42:01	HLA-A*30:01	HLA-A*68:02	HLA-A*23:01	HLA-A*66:02	HLA-A*31:01	HLA-A*02:05	HLA-C*03:04	HLA-C*03:03	NA	NA	NA	NA	NA	NA	NA	NA	NA	NA	NA	NA	NA
741	p.S127T	A	127	8.24	25	81.82	6.82292	0.987113	0.219298	0.838148	2.04456	High	HLA-A*11:01	HLA-A*11:02	HLA-A*03:01	HLA-C*14:03	HLA-C*14:02	HLA-A*24:03	HLA-A*34:02	HLA-A*03:02	HLA-A*68:01	HLA-A*30:01	HLA-B*15:17	HLA-C*16:01	HLA-A*26:02	HLA-A*68:02	HLA-C*07:02	HLA-A*02:06	HLA-A*02:05	HLA-C*03:04	HLA-C*03:03	HLA-A*02:03	HLA-A*24:02	HLA-A*24:03	HLA-C*03:02	HLA-B*15:17	HLA-A*23:01	NA	NA	NA	NA	NA	NA	NA	NA	NA	NA	NA	NA
742	p.S127Y	A	127	3.82	37	77.94	199.184	0.995985	0.324561	0.798402	2.11895	High	HLA-A*24:03	HLA-C*14:03	HLA-C*14:02	HLA-A*24:03	HLA-A*11:01	HLA-A*11:02	HLA-A*03:01	HLA-C*14:03	HLA-C*14:02	HLA-B*15:03	HLA-A*34:02	HLA-A*68:01	HLA-A*03:02	HLA-A*68:02	HLA-A*24:02	HLA-A*23:01	HLA-C*07:02	HLA-C*07:02	HLA-A*02:06	HLA-A*23:01	HLA-A*30:01	HLA-A*02:05	HLA-A*24:02	HLA-A*24:07	HLA-B*54:01	HLA-B*15:17	HLA-A*30:02	HLA-A*24:07	HLA-C*16:01	HLA-B*42:01	HLA-B*67:01	HLA-A*02:02	HLA-A*02:03	HLA-B*55:02	HLA-A*66:02	HLA-A*30:01	HLA-B*39:10
743	p.P128A	D	128	7.54	43	88.64	45.5501	0.988518	0.377193	0.908011	2.27372	High	HLA-B*15:17	HLA-A*11:01	HLA-A*11:02	HLA-A*03:01	HLA-C*14:03	HLA-C*14:02	HLA-A*24:03	HLA-A*34:02	HLA-C*03:02	HLA-A*03:02	HLA-C*16:01	HLA-A*68:01	HLA-B*15:03	HLA-A*30:01	HLA-B*58:01	HLA-B*57:03	HLA-C*12:03	HLA-A*30:01	HLA-C*02:02	HLA-C*02:10	HLA-B*15:17	HLA-B*15:25	HLA-C*12:02	HLA-C*16:01	HLA-B*15:16	HLA-B*57:02	HLA-C*03:04	HLA-C*03:03	HLA-C*03:04	HLA-C*03:03	HLA-B*15:01	HLA-A*68:02	HLA-B*15:05	HLA-A*26:02	HLA-C*07:02	HLA-B*57:01	HLA-A*24:02
744	p.P128H	D	128	500	0	0	0	0	0	0	0	Low	NA	NA	NA	NA	NA	NA	NA	NA	NA	NA	NA	NA	NA	NA	NA	NA	NA	NA	NA	NA	NA	NA	NA	NA	NA	NA	NA	NA	NA	NA	NA	NA	NA	NA	NA	NA	NA
745	p.P128L	C	128	7.37	55	88.07	192.979	0.988859	0.482456	0.902172	2.37349	High	HLA-B*15:17	HLA-A*11:01	HLA-A*11:02	HLA-B*15:17	HLA-A*03:01	HLA-C*14:03	HLA-C*14:02	HLA-A*34:02	HLA-A*03:02	HLA-A*24:03	HLA-A*68:01	HLA-B*58:01	HLA-C*03:02	HLA-B*57:03	HLA-B*15:17	HLA-B*57:03	HLA-B*58:01	HLA-B*15:03	HLA-C*16:01	HLA-C*16:01	HLA-C*16:01	HLA-A*32:01	HLA-A*30:01	HLA-B*15:25	HLA-B*15:16	HLA-B*57:01	HLA-B*57:01	HLA-A*68:02	HLA-B*57:02	HLA-C*15:02	HLA-B*15:03	HLA-C*15:02	HLA-C*03:04	HLA-C*03:03	HLA-C*03:04	HLA-C*03:03	HLA-C*03:02
746	p.P128R	C	128	500	0	0	0	0	0	0	0	Low	NA	NA	NA	NA	NA	NA	NA	NA	NA	NA	NA	NA	NA	NA	NA	NA	NA	NA	NA	NA	NA	NA	NA	NA	NA	NA	NA	NA	NA	NA	NA	NA	NA	NA	NA	NA	NA
747	p.P128S	D	128	7.55	39	88.4	41.9351	0.988498	0.342105	0.905552	2.23616	High	HLA-A*11:01	HLA-A*11:02	HLA-B*15:17	HLA-A*03:01	HLA-C*14:03	HLA-C*14:02	HLA-A*34:02	HLA-A*24:03	HLA-A*03:02	HLA-C*16:01	HLA-C*03:02	HLA-A*68:01	HLA-B*58:01	HLA-A*30:01	HLA-B*57:03	HLA-B*15:03	HLA-C*12:03	HLA-C*16:01	HLA-C*02:02	HLA-C*02:10	HLA-B*15:17	HLA-B*57:02	HLA-B*15:16	HLA-C*12:02	HLA-C*03:04	HLA-C*03:03	HLA-B*15:25	HLA-C*07:02	HLA-C*03:04	HLA-C*03:03	HLA-B*57:01	HLA-C*03:02	HLA-A*68:02	HLA-B*57:04	HLA-A*24:02	HLA-A*02:03	HLA-A*66:02
748	p.P128T	D	128	500	0	0	0	0	0	0	0	Low	NA	NA	NA	NA	NA	NA	NA	NA	NA	NA	NA	NA	NA	NA	NA	NA	NA	NA	NA	NA	NA	NA	NA	NA	NA	NA	NA	NA	NA	NA	NA	NA	NA	NA	NA	NA	NA
749	p.A129D	D	129	16.3	14	58.31	2.31666	0.970934	0.122807	0.597316	1.69106	Intermediate	HLA-A*11:01	HLA-A*11:02	HLA-A*03:01	HLA-A*68:01	HLA-A*24:03	HLA-C*14:03	HLA-C*14:02	HLA-A*34:02	HLA-A*03:02	HLA-B*08:01	HLA-A*30:01	HLA-C*03:02	HLA-C*16:01	HLA-C*12:03	NA	NA	NA	NA	NA	NA	NA	NA	NA	NA	NA	NA	NA	NA	NA	NA	NA	NA	NA	NA	NA	NA	NA
750	p.A129G	D	129	8.17	22	89.55	1.24356	0.987254	0.192982	0.917333	2.09757	High	HLA-A*11:01	HLA-A*11:02	HLA-A*03:01	HLA-C*14:03	HLA-C*14:02	HLA-A*34:02	HLA-A*24:03	HLA-A*02:02	HLA-A*03:02	HLA-A*02:03	HLA-A*68:01	HLA-A*30:01	HLA-A*02:01	HLA-A*02:05	HLA-B*15:17	HLA-C*07:02	HLA-A*66:02	HLA-A*02:06	HLA-A*31:01	HLA-A*24:02	HLA-A*34:01	HLA-C*03:02	NA	NA	NA	NA	NA	NA	NA	NA	NA	NA	NA	NA	NA	NA	NA
751	p.A129P	D	129	500	0	0	0	0	0	0	0	Low	NA	NA	NA	NA	NA	NA	NA	NA	NA	NA	NA	NA	NA	NA	NA	NA	NA	NA	NA	NA	NA	NA	NA	NA	NA	NA	NA	NA	NA	NA	NA	NA	NA	NA	NA	NA	NA
752	p.A129S	D	129	500	0	0	0	0	0	0	0	Low	NA	NA	NA	NA	NA	NA	NA	NA	NA	NA	NA	NA	NA	NA	NA	NA	NA	NA	NA	NA	NA	NA	NA	NA	NA	NA	NA	NA	NA	NA	NA	NA	NA	NA	NA	NA	NA
753	p.A129T	D	129	6.15	30	94.4	2.98916	0.991308	0.263158	0.967015	2.22148	High	HLA-A*11:01	HLA-A*11:02	HLA-A*03:01	HLA-C*14:03	HLA-C*14:02	HLA-A*24:03	HLA-A*34:02	HLA-A*03:02	HLA-A*68:01	HLA-A*02:02	HLA-A*02:03	HLA-B*15:17	HLA-A*30:01	HLA-A*02:05	HLA-C*07:02	HLA-C*16:01	HLA-A*02:01	HLA-B*08:01	HLA-A*66:02	HLA-A*24:02	HLA-A*31:01	HLA-A*23:01	HLA-A*02:06	HLA-B*57:03	HLA-A*34:01	HLA-C*16:01	HLA-C*03:04	HLA-C*03:03	HLA-A*66:01	HLA-A*24:07	NA	NA	NA	NA	NA	NA	NA
754	p.A129V	D	129	6.97	37	94.71	8.3596	0.989662	0.324561	0.970191	2.28441	High	HLA-A*11:01	HLA-A*11:02	HLA-A*24:03	HLA-A*03:01	HLA-C*14:03	HLA-C*14:02	HLA-A*68:02	HLA-A*34:02	HLA-A*03:02	HLA-A*02:02	HLA-A*68:01	HLA-A*02:03	HLA-A*02:03	HLA-A*02:06	HLA-A*02:05	HLA-A*30:01	HLA-B*15:17	HLA-A*24:02	HLA-C*07:02	HLA-C*16:01	HLA-A*02:01	HLA-A*02:05	HLA-A*23:01	HLA-A*02:02	HLA-A*24:07	HLA-A*66:02	HLA-A*02:06	HLA-A*34:01	HLA-A*31:01	HLA-B*15:25	HLA-B*08:01	HLA-C*03:04	HLA-C*03:03	HLA-A*26:02	HLA-C*16:01	HLA-A*02:01	HLA-A*34:01
755	p.L130F	B	130	5.81	41	86.7	24.0537	0.991991	0.359649	0.888138	2.23978	High	HLA-A*11:01	HLA-A*11:02	HLA-A*24:03	HLA-C*14:03	HLA-C*14:02	HLA-A*68:01	HLA-A*03:01	HLA-B*15:17	HLA-A*03:02	HLA-A*34:02	HLA-C*14:03	HLA-C*14:02	HLA-B*15:25	HLA-B*15:03	HLA-C*07:02	HLA-A*24:02	HLA-A*30:01	HLA-A*24:03	HLA-C*03:02	HLA-A*31:01	HLA-A*23:01	HLA-C*16:01	HLA-C*16:01	HLA-B*15:17	HLA-A*24:07	HLA-C*12:03	HLA-C*03:02	HLA-B*57:03	HLA-B*15:05	HLA-C*14:03	HLA-C*14:02	HLA-C*01:02	HLA-B*15:16	HLA-A*33:03	HLA-A*24:03	HLA-A*66:02	HLA-B*07:05
756	p.L130H	A	130	7.99	29	82.93	11.7163	0.987615	0.254386	0.849519	2.09152	High	HLA-C*14:03	HLA-C*14:02	HLA-A*11:01	HLA-A*11:02	HLA-A*68:01	HLA-A*03:01	HLA-A*34:02	HLA-A*24:03	HLA-A*03:02	HLA-A*30:01	HLA-C*07:02	HLA-C*01:02	HLA-C*16:01	HLA-A*31:01	HLA-A*66:02	HLA-C*03:02	HLA-B*39:01	HLA-C*12:03	HLA-C*14:03	HLA-C*14:02	HLA-B*15:17	HLA-A*24:02	HLA-A*34:01	HLA-B*07:05	HLA-A*33:03	HLA-A*30:01	HLA-A*66:01	HLA-A*24:07	HLA-B*42:01	NA	NA	NA	NA	NA	NA	NA	NA
757	p.L130I	B	130	500	0	0	0	0	0	0	0	Low	NA	NA	NA	NA	NA	NA	NA	NA	NA	NA	NA	NA	NA	NA	NA	NA	NA	NA	NA	NA	NA	NA	NA	NA	NA	NA	NA	NA	NA	NA	NA	NA	NA	NA	NA	NA	NA
758	p.L130P	A	130	10.56	30	76.33	173.152	0.982456	0.263158	0.781909	2.02752	High	HLA-B*42:01	HLA-A*11:01	HLA-A*11:02	HLA-B*07:05	HLA-C*14:03	HLA-C*14:02	HLA-A*03:01	HLA-B*07:02	HLA-A*34:02	HLA-B*67:01	HLA-A*03:02	HLA-A*24:03	HLA-A*68:01	HLA-A*30:01	HLA-B*39:10	HLA-B*07:04	HLA-B*42:02	HLA-B*81:01	HLA-C*07:02	HLA-C*01:02	HLA-C*03:02	HLA-B*07:05	HLA-C*16:01	HLA-B*42:01	HLA-B*15:17	HLA-C*14:03	HLA-C*14:02	HLA-A*31:01	HLA-C*12:03	HLA-A*66:02	NA	NA	NA	NA	NA	NA	NA
759	p.L130R	A	130	9.91	31	82.15	63.8163	0.983761	0.27193	0.841528	2.09722	High	HLA-C*14:03	HLA-C*14:02	HLA-A*03:01	HLA-A*11:01	HLA-A*11:02	HLA-A*34:02	HLA-B*27:05	HLA-A*24:03	HLA-A*68:01	HLA-A*30:01	HLA-A*31:01	HLA-A*30:01	HLA-A*03:02	HLA-A*33:03	HLA-A*68:01	HLA-C*07:02	HLA-C*16:01	HLA-C*01:02	HLA-C*07:01	HLA-B*07:05	HLA-A*31:01	HLA-A*34:02	HLA-A*11:01	HLA-A*11:02	HLA-A*66:02	HLA-B*42:01	HLA-C*14:03	HLA-C*14:02	HLA-A*33:01	HLA-C*12:03	HLA-C*03:02	NA	NA	NA	NA	NA	NA
760	p.L130V	B	130	8.25	26	82.62	3.69777	0.987093	0.22807	0.846343	2.06151	High	HLA-A*11:01	HLA-A*11:02	HLA-C*14:03	HLA-C*14:02	HLA-A*03:01	HLA-A*24:03	HLA-A*68:01	HLA-A*34:02	HLA-A*03:02	HLA-A*30:01	HLA-C*07:02	HLA-A*02:06	HLA-C*16:01	HLA-A*02:05	HLA-A*66:02	HLA-C*03:02	HLA-B*15:17	HLA-C*12:03	HLA-A*31:01	HLA-A*24:02	HLA-C*16:01	HLA-A*34:01	HLA-A*23:01	HLA-C*14:03	HLA-C*14:02	HLA-C*01:02	NA	NA	NA	NA	NA	NA	NA	NA	NA	NA	NA
761	p.N131D	C	131	500	0	0	0	0	0	0	0	Low	NA	NA	NA	NA	NA	NA	NA	NA	NA	NA	NA	NA	NA	NA	NA	NA	NA	NA	NA	NA	NA	NA	NA	NA	NA	NA	NA	NA	NA	NA	NA	NA	NA	NA	NA	NA	NA
762	p.N131H	C	131	7.7	37	96.02	6.0324	0.988197	0.324561	0.98361	2.29637	High	HLA-A*11:01	HLA-A*11:02	HLA-A*24:03	HLA-A*03:01	HLA-C*14:03	HLA-C*14:02	HLA-A*34:02	HLA-A*03:02	HLA-A*68:01	HLA-A*02:03	HLA-A*02:02	HLA-A*30:01	HLA-C*07:02	HLA-A*24:02	HLA-B*42:01	HLA-A*23:01	HLA-B*07:05	HLA-C*16:01	HLA-A*24:07	HLA-B*08:01	HLA-C*03:02	HLA-A*02:01	HLA-A*02:05	HLA-C*12:03	HLA-A*24:03	HLA-B*15:17	HLA-B*27:05	HLA-B*15:25	HLA-C*14:03	HLA-C*14:02	HLA-A*66:02	HLA-A*02:06	HLA-B*07:02	HLA-A*31:01	HLA-C*01:02	HLA-B*39:06	HLA-B*15:01
763	p.N131I	A	131	10.91	30	92.38	6.68684	0.981754	0.263158	0.946322	2.19123	High	HLA-A*11:01	HLA-A*11:02	HLA-A*03:01	HLA-A*24:03	HLA-C*14:03	HLA-C*14:02	HLA-A*34:02	HLA-A*02:02	HLA-A*02:03	HLA-A*03:02	HLA-A*02:06	HLA-A*02:01	HLA-A*68:01	HLA-A*02:05	HLA-A*30:01	HLA-C*07:02	HLA-C*12:03	HLA-B*15:25	HLA-B*42:01	HLA-A*24:02	HLA-A*23:01	HLA-A*24:03	HLA-C*16:01	HLA-B*15:17	HLA-A*26:02	HLA-C*03:02	HLA-B*15:01	HLA-A*02:03	HLA-A*24:07	HLA-A*30:01	NA	NA	NA	NA	NA	NA	NA
764	p.N131K	B	131	9.4	23	68.46	10.7748	0.984785	0.201754	0.701291	1.88783	Intermediate	HLA-A*11:01	HLA-A*11:02	HLA-A*03:01	HLA-C*14:03	HLA-C*14:02	HLA-A*34:02	HLA-A*03:02	HLA-A*68:01	HLA-A*24:03	HLA-B*08:01	HLA-A*02:03	HLA-A*02:02	HLA-A*30:01	HLA-B*42:01	HLA-B*27:05	HLA-C*07:02	HLA-B*07:05	HLA-A*02:05	HLA-A*30:01	HLA-B*15:07	HLA-B*15:01	HLA-A*66:02	HLA-B*15:25	NA	NA	NA	NA	NA	NA	NA	NA	NA	NA	NA	NA	NA	NA
765	p.N131S	B	131	7.42	33	93.87	9.21167	0.988759	0.289474	0.961586	2.23982	High	HLA-A*11:01	HLA-A*11:02	HLA-C*14:03	HLA-C*14:02	HLA-A*03:01	HLA-A*02:02	HLA-A*24:03	HLA-A*34:02	HLA-A*03:02	HLA-A*02:03	HLA-A*68:01	HLA-A*30:01	HLA-A*02:05	HLA-A*02:01	HLA-A*30:01	HLA-C*07:02	HLA-A*02:06	HLA-C*03:02	HLA-C*16:01	HLA-B*42:01	HLA-A*66:02	HLA-B*15:17	HLA-B*07:05	HLA-C*12:03	HLA-A*24:02	HLA-C*01:02	HLA-A*34:01	HLA-C*14:03	HLA-C*14:02	HLA-A*24:03	HLA-A*23:01	HLA-A*31:01	HLA-A*66:01	NA	NA	NA	NA
766	p.N131T	B	131	8.01	32	92.71	9.56657	0.987575	0.280702	0.949703	2.21798	High	HLA-A*11:01	HLA-A*11:02	HLA-C*14:03	HLA-C*14:02	HLA-A*03:01	HLA-A*24:03	HLA-A*34:02	HLA-A*03:02	HLA-A*02:02	HLA-A*68:01	HLA-A*30:01	HLA-A*02:03	HLA-A*30:01	HLA-A*02:05	HLA-C*07:02	HLA-A*02:01	HLA-C*16:01	HLA-C*03:02	HLA-C*12:03	HLA-A*02:06	HLA-B*42:01	HLA-B*15:17	HLA-B*07:05	HLA-A*66:02	HLA-A*24:03	HLA-C*14:03	HLA-C*14:02	HLA-A*24:02	HLA-C*01:02	HLA-A*34:01	HLA-A*23:01	HLA-A*26:02	NA	NA	NA	NA	NA
767	p.N131Y	A	131	4.3	45	96.72	6.52257	0.995022	0.394737	0.990781	2.38054	High	HLA-A*11:01	HLA-A*11:02	HLA-A*24:03	HLA-A*03:01	HLA-A*34:02	HLA-A*68:01	HLA-A*03:02	HLA-C*14:03	HLA-C*14:02	HLA-A*02:03	HLA-A*02:02	HLA-A*30:01	HLA-A*02:01	HLA-A*23:01	HLA-A*24:02	HLA-C*07:02	HLA-A*24:03	HLA-A*24:07	HLA-A*31:01	HLA-A*02:06	HLA-A*66:02	HLA-A*02:05	HLA-B*15:25	HLA-B*42:01	HLA-A*34:01	HLA-C*12:03	HLA-A*74:01	HLA-A*23:01	HLA-C*16:01	HLA-A*32:01	HLA-B*15:03	HLA-B*15:17	HLA-B*27:05	HLA-C*03:02	HLA-A*33:03	HLA-A*66:01	HLA-A*24:02
768	p.K132E	A	132	5.36	15	71.51	7.87818	0.992894	0.131579	0.732534	1.85701	Intermediate	HLA-A*02:02	HLA-C*14:03	HLA-C*14:02	HLA-A*02:03	HLA-A*24:03	HLA-A*02:01	HLA-A*02:05	HLA-A*02:06	HLA-C*07:02	HLA-A*24:03	HLA-A*24:02	HLA-B*15:17	HLA-B*15:25	HLA-C*03:02	HLA-B*13:01	NA	NA	NA	NA	NA	NA	NA	NA	NA	NA	NA	NA	NA	NA	NA	NA	NA	NA	NA	NA	NA	NA
769	p.K132M	A	132	9.49	65	97.62	230.663	0.984604	0.570175	1	2.55478	High	HLA-B*15:17	HLA-C*14:03	HLA-C*14:02	HLA-A*24:03	HLA-A*03:02	HLA-A*02:03	HLA-A*02:02	HLA-A*11:01	HLA-A*11:02	HLA-A*34:02	HLA-A*03:01	HLA-A*02:02	HLA-A*02:03	HLA-B*15:17	HLA-C*03:02	HLA-C*03:02	HLA-A*24:03	HLA-A*68:01	HLA-B*15:16	HLA-A*02:01	HLA-C*16:01	HLA-A*02:01	HLA-C*07:02	HLA-C*12:03	HLA-A*02:06	HLA-A*02:05	HLA-C*16:01	HLA-A*02:05	HLA-B*15:03	HLA-B*15:03	HLA-A*26:02	HLA-C*03:04	HLA-C*03:03	HLA-C*15:02	HLA-B*15:25	HLA-C*12:03	HLA-A*26:02
770	p.K132N	A	132	8.66	28	87.83	10.5684	0.98627	0.245614	0.899713	2.1316	High	HLA-C*14:03	HLA-C*14:02	HLA-A*02:02	HLA-A*24:03	HLA-A*02:03	HLA-A*02:01	HLA-A*02:05	HLA-A*02:06	HLA-A*02:03	HLA-C*07:02	HLA-A*24:03	HLA-A*68:01	HLA-C*03:02	HLA-A*24:02	HLA-C*01:02	HLA-A*34:02	HLA-B*15:17	HLA-C*16:01	HLA-A*11:01	HLA-A*11:02	HLA-A*26:02	HLA-A*02:02	HLA-B*15:25	HLA-A*23:01	HLA-C*14:03	HLA-C*14:02	HLA-C*12:03	HLA-A*24:07	NA	NA	NA	NA	NA	NA	NA	NA	NA
771	p.K132Q	A	132	7.72	33	92.3	48.0648	0.988157	0.289474	0.945503	2.22313	High	HLA-C*14:03	HLA-C*14:02	HLA-A*24:03	HLA-A*02:02	HLA-A*02:03	HLA-A*11:01	HLA-A*11:02	HLA-A*03:02	HLA-C*07:02	HLA-A*02:01	HLA-A*02:03	HLA-A*02:05	HLA-A*24:03	HLA-C*03:02	HLA-B*15:17	HLA-A*34:02	HLA-C*16:01	HLA-A*02:06	HLA-A*03:01	HLA-C*01:02	HLA-A*02:02	HLA-A*24:02	HLA-C*12:03	HLA-C*14:03	HLA-C*14:02	HLA-A*68:01	HLA-B*15:25	HLA-A*26:02	HLA-B*57:03	HLA-A*23:01	HLA-B*15:03	HLA-B*57:02	HLA-C*12:02	NA	NA	NA	NA
772	p.K132R	A	132	10.62	45	96.72	37.0846	0.982336	0.394737	0.990781	2.36785	High	HLA-A*68:01	HLA-C*14:03	HLA-C*14:02	HLA-A*24:03	HLA-A*02:02	HLA-A*11:01	HLA-A*11:02	HLA-A*34:02	HLA-B*27:05	HLA-A*02:03	HLA-A*02:03	HLA-A*31:01	HLA-A*33:03	HLA-A*03:01	HLA-A*03:02	HLA-B*07:05	HLA-A*02:02	HLA-B*42:01	HLA-A*33:01	HLA-A*02:05	HLA-C*16:01	HLA-C*07:02	HLA-A*02:01	HLA-C*03:02	HLA-B*15:17	HLA-B*07:02	HLA-A*02:06	HLA-C*12:03	HLA-A*02:01	HLA-A*66:02	HLA-A*24:02	HLA-A*74:01	HLA-A*34:01	HLA-C*14:03	HLA-C*14:02	HLA-A*02:06	HLA-C*01:02
773	p.K132T	A	132	4.96	47	96.2	216.352	0.993697	0.412281	0.985454	2.39143	High	HLA-C*14:03	HLA-C*14:02	HLA-A*24:03	HLA-A*11:01	HLA-A*11:02	HLA-A*68:01	HLA-A*34:02	HLA-A*02:02	HLA-A*02:03	HLA-A*03:02	HLA-A*02:03	HLA-A*03:01	HLA-C*07:02	HLA-A*02:01	HLA-A*02:05	HLA-A*24:02	HLA-B*15:17	HLA-C*03:02	HLA-A*02:02	HLA-A*02:06	HLA-A*24:03	HLA-A*23:01	HLA-A*33:03	HLA-C*16:01	HLA-C*01:02	HLA-A*24:07	HLA-A*34:01	HLA-A*66:02	HLA-C*14:03	HLA-C*14:02	HLA-A*26:02	HLA-B*15:03	HLA-C*12:03	HLA-A*30:01	HLA-B*07:05	HLA-B*42:01	HLA-A*02:01
774	p.M133I	D	133	7.4	20	74.35	5.99083	0.988799	0.175439	0.761627	1.92586	Intermediate	HLA-A*24:03	HLA-A*02:02	HLA-A*02:03	HLA-A*24:02	HLA-A*23:01	HLA-A*02:05	HLA-A*24:07	HLA-A*02:01	HLA-C*14:03	HLA-C*14:02	HLA-C*16:01	HLA-C*03:02	HLA-A*02:06	HLA-C*12:03	HLA-A*02:03	HLA-B*15:17	HLA-C*01:02	HLA-C*14:03	HLA-C*14:02	HLA-A*02:06	NA	NA	NA	NA	NA	NA	NA	NA	NA	NA	NA	NA	NA	NA	NA	NA	NA
775	p.M133K	A	133	43.48	7	50.16	9.16933	0.916376	0.0614035	0.513829	1.49161	Intermediate	HLA-A*02:03	HLA-A*02:02	HLA-B*08:01	HLA-A*02:05	HLA-A*02:01	HLA-C*16:01	HLA-B*15:17	NA	NA	NA	NA	NA	NA	NA	NA	NA	NA	NA	NA	NA	NA	NA	NA	NA	NA	NA	NA	NA	NA	NA	NA	NA	NA	NA	NA	NA	NA
776	p.M133L	D	133	7.31	27	81.33	2.75143	0.98898	0.236842	0.833128	2.05895	High	HLA-A*24:03	HLA-A*02:02	HLA-C*14:03	HLA-C*14:02	HLA-A*02:03	HLA-A*02:03	HLA-A*02:02	HLA-A*24:02	HLA-A*02:01	HLA-A*02:05	HLA-A*02:01	HLA-A*02:06	HLA-A*23:01	HLA-B*15:17	HLA-A*24:07	HLA-C*16:01	HLA-A*02:06	HLA-C*07:02	HLA-A*24:03	HLA-C*03:02	HLA-C*12:03	HLA-A*02:05	HLA-C*14:03	HLA-C*14:02	HLA-C*01:02	HLA-B*57:03	HLA-B*15:25	NA	NA	NA	NA	NA	NA	NA	NA	NA	NA
777	p.M133R	A	133	25.71	13	60.69	21.4515	0.952045	0.114035	0.621696	1.68778	Intermediate	HLA-B*08:01	HLA-A*02:03	HLA-A*02:02	HLA-A*33:03	HLA-A*33:01	HLA-A*31:01	HLA-B*27:05	HLA-A*02:05	HLA-A*02:01	HLA-B*15:17	HLA-B*42:01	HLA-B*07:05	HLA-C*16:01	NA	NA	NA	NA	NA	NA	NA	NA	NA	NA	NA	NA	NA	NA	NA	NA	NA	NA	NA	NA	NA	NA	NA	NA
778	p.M133T	B	133	33.54	22	76.51	3.18952	0.936328	0.192982	0.783753	1.91306	Intermediate	HLA-A*02:02	HLA-A*02:03	HLA-C*16:01	HLA-C*03:02	HLA-C*12:03	HLA-A*02:01	HLA-C*01:02	HLA-A*02:05	HLA-B*15:17	HLA-C*14:03	HLA-C*14:02	HLA-A*24:03	HLA-B*15:25	HLA-A*02:06	HLA-B*07:05	HLA-B*15:03	HLA-B*42:01	HLA-C*03:04	HLA-C*03:03	HLA-B*15:01	HLA-A*30:01	HLA-C*12:02	NA	NA	NA	NA	NA	NA	NA	NA	NA	NA	NA	NA	NA	NA	NA
779	p.M133V	D	133	15.53	24	80.57	4.59938	0.97248	0.210526	0.825343	2.00835	High	HLA-A*02:02	HLA-A*02:03	HLA-A*24:03	HLA-C*16:01	HLA-C*03:02	HLA-A*02:05	HLA-A*02:01	HLA-C*12:03	HLA-A*02:06	HLA-C*14:03	HLA-C*14:02	HLA-C*14:03	HLA-C*14:02	HLA-C*01:02	HLA-A*24:02	HLA-B*15:17	HLA-B*15:03	HLA-C*12:02	HLA-C*03:04	HLA-C*03:03	HLA-A*02:06	HLA-B*42:01	HLA-B*15:25	HLA-A*24:07	NA	NA	NA	NA	NA	NA	NA	NA	NA	NA	NA	NA	NA
780	p.F134C	A	134	40.57	6	42.32	0.902582	0.922217	0.0526316	0.433518	1.40837	Intermediate	HLA-A*02:02	HLA-A*02:03	HLA-A*02:01	HLA-B*42:01	HLA-B*07:05	HLA-A*02:05	NA	NA	NA	NA	NA	NA	NA	NA	NA	NA	NA	NA	NA	NA	NA	NA	NA	NA	NA	NA	NA	NA	NA	NA	NA	NA	NA	NA	NA	NA	NA
781	p.F134I	A	134	17.01	13	49.7	1.63613	0.969509	0.114035	0.509117	1.59266	Intermediate	HLA-A*02:02	HLA-A*02:03	HLA-A*02:03	HLA-A*02:01	HLA-A*02:02	HLA-A*02:05	HLA-A*02:06	HLA-B*07:05	HLA-B*42:01	HLA-A*02:05	HLA-C*01:02	HLA-A*02:06	HLA-A*02:01	NA	NA	NA	NA	NA	NA	NA	NA	NA	NA	NA	NA	NA	NA	NA	NA	NA	NA	NA	NA	NA	NA	NA	NA
782	p.F134L	A	134	14.94	12	52.22	7.97594	0.973664	0.105263	0.534931	1.61386	Intermediate	HLA-A*02:02	HLA-A*02:03	HLA-C*01:02	HLA-A*02:01	HLA-A*02:05	HLA-A*02:06	HLA-A*02:03	HLA-A*02:06	HLA-B*07:05	HLA-B*42:01	HLA-A*02:01	HLA-C*16:01	NA	NA	NA	NA	NA	NA	NA	NA	NA	NA	NA	NA	NA	NA	NA	NA	NA	NA	NA	NA	NA	NA	NA	NA	NA
783	p.F134S	A	134	25.03	11	50.75	5.7017	0.95341	0.0964912	0.519873	1.56977	Intermediate	HLA-A*02:02	HLA-A*02:03	HLA-B*07:05	HLA-B*42:01	HLA-B*07:02	HLA-A*02:03	HLA-A*02:01	HLA-B*67:01	HLA-A*02:05	HLA-A*02:02	HLA-B*15:25	NA	NA	NA	NA	NA	NA	NA	NA	NA	NA	NA	NA	NA	NA	NA	NA	NA	NA	NA	NA	NA	NA	NA	NA	NA	NA
784	p.F134V	A	134	19.39	12	56.3	3.56363	0.964732	0.105263	0.576726	1.64672	Intermediate	HLA-A*02:02	HLA-A*02:03	HLA-A*02:01	HLA-B*07:05	HLA-A*02:03	HLA-B*42:01	HLA-A*02:05	HLA-B*07:02	HLA-B*67:01	HLA-A*02:02	HLA-C*01:02	HLA-A*02:06	NA	NA	NA	NA	NA	NA	NA	NA	NA	NA	NA	NA	NA	NA	NA	NA	NA	NA	NA	NA	NA	NA	NA	NA	NA
785	p.F134Y	C	134	500	0	0	0	0	0	0	0	Low	NA	NA	NA	NA	NA	NA	NA	NA	NA	NA	NA	NA	NA	NA	NA	NA	NA	NA	NA	NA	NA	NA	NA	NA	NA	NA	NA	NA	NA	NA	NA	NA	NA	NA	NA	NA	NA
786	p.C135F	A	135	2.82	43	84.28	15.2567	0.997993	0.377193	0.863348	2.23853	High	HLA-A*02:06	HLA-A*02:02	HLA-A*02:05	HLA-A*02:03	HLA-A*02:01	HLA-A*02:02	HLA-A*02:01	HLA-B*15:03	HLA-A*02:03	HLA-A*02:05	HLA-B*07:05	HLA-A*02:03	HLA-B*42:01	HLA-A*02:06	HLA-B*07:02	HLA-B*39:01	HLA-B*15:25	HLA-B*67:01	HLA-A*02:02	HLA-B*08:01	HLA-A*32:01	HLA-B*35:01	HLA-B*15:05	HLA-B*39:10	HLA-A*02:01	HLA-B*13:01	HLA-B*35:05	HLA-C*12:03	HLA-C*14:03	HLA-C*14:02	HLA-B*15:01	HLA-B*53:01	HLA-C*16:01	HLA-B*42:02	HLA-B*39:06	HLA-B*07:04	HLA-A*02:06
787	p.C135G	B	135	16.67	15	44.33	1.87637	0.970191	0.131579	0.454108	1.55588	Intermediate	HLA-A*02:06	HLA-A*02:03	HLA-A*02:03	HLA-A*02:02	HLA-A*02:02	HLA-A*02:03	HLA-B*15:03	HLA-A*02:01	HLA-A*02:05	HLA-A*02:01	HLA-A*02:06	HLA-A*02:02	HLA-A*02:05	HLA-A*02:05	HLA-B*15:25	NA	NA	NA	NA	NA	NA	NA	NA	NA	NA	NA	NA	NA	NA	NA	NA	NA	NA	NA	NA	NA	NA
788	p.C135R	A	135	13.65	27	65.49	24.4923	0.976254	0.236842	0.670867	1.88396	Intermediate	HLA-A*02:06	HLA-B*15:03	HLA-A*02:03	HLA-A*02:03	HLA-A*02:02	HLA-A*02:05	HLA-A*02:03	HLA-A*02:01	HLA-B*15:25	HLA-A*68:01	HLA-B*13:01	HLA-A*02:02	HLA-A*30:01	HLA-A*33:03	HLA-B*41:02	HLA-B*48:01	HLA-B*13:02	HLA-B*15:01	HLA-A*02:02	HLA-A*30:01	HLA-B*15:05	HLA-B*15:07	HLA-A*02:05	HLA-B*48:03	HLA-B*40:12	HLA-B*27:05	HLA-A*02:01	NA	NA	NA	NA	NA	NA	NA	NA	NA	NA
789	p.C135S	B	135	9.45	25	60.27	2.58099	0.984684	0.219298	0.617394	1.82138	Intermediate	HLA-A*02:06	HLA-A*02:03	HLA-A*02:02	HLA-A*02:03	HLA-B*15:03	HLA-A*02:05	HLA-A*02:03	HLA-A*02:05	HLA-A*02:01	HLA-A*02:02	HLA-A*02:02	HLA-A*02:01	HLA-B*15:25	HLA-A*02:01	HLA-A*02:06	HLA-B*13:01	HLA-A*02:06	HLA-B*08:01	HLA-B*39:01	HLA-B*15:01	HLA-B*41:02	HLA-A*02:05	HLA-B*15:25	HLA-B*15:05	HLA-A*30:01	NA	NA	NA	NA	NA	NA	NA	NA	NA	NA	NA	NA
790	p.C135W	C	135	6.15	36	69.07	64.5548	0.991308	0.315789	0.707539	2.01464	High	HLA-A*02:06	HLA-A*02:02	HLA-A*02:01	HLA-A*02:05	HLA-A*02:03	HLA-B*15:03	HLA-A*02:03	HLA-A*02:06	HLA-A*02:03	HLA-A*02:05	HLA-A*02:01	HLA-A*02:02	HLA-B*53:01	HLA-A*02:02	HLA-B*39:01	HLA-A*02:01	HLA-A*32:01	HLA-B*15:25	HLA-B*08:01	HLA-A*02:06	HLA-B*13:01	HLA-B*15:05	HLA-B*39:06	HLA-B*41:02	HLA-B*13:01	HLA-B*15:01	HLA-A*02:05	HLA-B*13:02	HLA-A*30:01	HLA-B*14:03	HLA-B*48:01	HLA-B*15:07	HLA-B*47:03	HLA-B*40:02	HLA-B*48:03	HLA-B*40:12	NA
791	p.C135Y	A	135	2.95	42	77.38	39.8126	0.997732	0.368421	0.792665	2.15882	High	HLA-A*02:06	HLA-A*02:02	HLA-A*02:05	HLA-A*02:01	HLA-A*02:03	HLA-A*02:02	HLA-B*15:03	HLA-A*02:01	HLA-A*02:03	HLA-A*02:05	HLA-A*02:03	HLA-B*39:01	HLA-B*15:25	HLA-A*02:06	HLA-B*35:01	HLA-A*32:01	HLA-B*13:01	HLA-B*08:01	HLA-A*02:02	HLA-B*15:05	HLA-B*35:05	HLA-B*15:01	HLA-C*14:03	HLA-C*14:02	HLA-B*35:08	HLA-B*39:06	HLA-A*02:01	HLA-B*15:07	HLA-B*41:02	HLA-C*12:03	HLA-C*16:01	HLA-B*13:02	HLA-B*14:03	HLA-B*15:27	HLA-B*13:01	HLA-B*48:01	HLA-A*02:06
792	p.Q136E	A	136	13	19	54.99	17.9685	0.977558	0.166667	0.563307	1.70753	Intermediate	HLA-A*02:02	HLA-A*02:03	HLA-A*02:03	HLA-B*41:02	HLA-A*02:02	HLA-A*02:05	HLA-A*02:01	HLA-A*02:01	HLA-B*40:02	HLA-A*02:06	HLA-B*41:01	HLA-A*02:06	HLA-B*49:01	HLA-A*02:05	HLA-B*15:25	HLA-B*50:01	HLA-B*45:01	HLA-B*15:01	HLA-B*37:01	NA	NA	NA	NA	NA	NA	NA	NA	NA	NA	NA	NA	NA	NA	NA	NA	NA	NA
793	p.Q136H	B	136	12.3	14	50.37	2.58965	0.978963	0.122807	0.51598	1.61775	Intermediate	HLA-A*02:03	HLA-A*02:02	HLA-A*02:03	HLA-A*02:02	HLA-A*02:06	HLA-A*02:01	HLA-A*02:05	HLA-A*02:01	HLA-A*02:05	HLA-A*02:06	HLA-B*15:25	HLA-B*15:01	HLA-B*39:01	HLA-B*39:06	NA	NA	NA	NA	NA	NA	NA	NA	NA	NA	NA	NA	NA	NA	NA	NA	NA	NA	NA	NA	NA	NA	NA
794	p.Q136K	D	136	21.15	10	43.43	1.50604	0.961199	0.0877193	0.444888	1.49381	Intermediate	HLA-A*02:03	HLA-A*02:02	HLA-A*02:03	HLA-A*02:02	HLA-A*02:01	HLA-A*02:06	HLA-A*02:05	HLA-A*02:01	HLA-B*15:03	HLA-A*02:05	NA	NA	NA	NA	NA	NA	NA	NA	NA	NA	NA	NA	NA	NA	NA	NA	NA	NA	NA	NA	NA	NA	NA	NA	NA	NA	NA
795	p.Q136L	C	136	7.21	18	50.85	9.60957	0.989181	0.157895	0.520897	1.66797	Intermediate	HLA-A*02:03	HLA-A*02:01	HLA-A*02:02	HLA-A*02:02	HLA-A*02:06	HLA-A*02:03	HLA-A*02:03	HLA-A*02:05	HLA-A*02:02	HLA-B*08:01	HLA-A*02:01	HLA-A*02:05	HLA-A*02:01	HLA-A*02:06	HLA-A*02:06	HLA-A*02:05	HLA-B*13:01	HLA-B*15:25	NA	NA	NA	NA	NA	NA	NA	NA	NA	NA	NA	NA	NA	NA	NA	NA	NA	NA	NA
796	p.Q136P	A	136	13.86	34	71.11	113.299	0.975832	0.298246	0.728437	2.00251	High	HLA-A*02:02	HLA-A*02:03	HLA-B*42:01	HLA-B*07:05	HLA-A*02:03	HLA-A*02:01	HLA-B*67:01	HLA-A*02:05	HLA-B*54:01	HLA-B*07:02	HLA-B*39:10	HLA-A*02:06	HLA-B*15:25	HLA-B*08:01	HLA-B*42:02	HLA-B*55:02	HLA-A*02:02	HLA-B*07:04	HLA-B*15:01	HLA-A*02:06	HLA-B*08:01	HLA-A*02:01	HLA-B*15:03	HLA-B*56:01	HLA-B*15:07	HLA-B*15:05	HLA-B*55:01	HLA-A*32:01	HLA-B*78:01	HLA-A*02:05	HLA-B*15:27	HLA-B*35:05	HLA-B*13:01	HLA-A*30:01	NA	NA	NA
797	p.Q136R	D	136	21.25	11	48.84	10.561	0.960998	0.0964912	0.500307	1.5578	Intermediate	HLA-A*02:03	HLA-A*02:02	HLA-A*02:03	HLA-A*02:02	HLA-B*27:05	HLA-A*02:01	HLA-A*02:05	HLA-A*02:06	HLA-A*02:01	HLA-A*02:05	HLA-A*33:03	NA	NA	NA	NA	NA	NA	NA	NA	NA	NA	NA	NA	NA	NA	NA	NA	NA	NA	NA	NA	NA	NA	NA	NA	NA	NA
798	p.L137M	C	137	8.31	44	81.67	6.79647	0.986973	0.385965	0.836611	2.20955	High	HLA-A*02:06	HLA-A*02:03	HLA-A*02:05	HLA-A*02:02	HLA-C*16:01	HLA-B*15:03	HLA-A*02:01	HLA-C*12:03	HLA-A*02:03	HLA-B*15:25	HLA-C*03:04	HLA-C*03:03	HLA-B*08:01	HLA-C*03:02	HLA-B*15:25	HLA-B*15:01	HLA-A*02:02	HLA-C*12:02	HLA-B*15:01	HLA-B*15:03	HLA-A*02:03	HLA-A*02:02	HLA-B*13:01	HLA-B*15:07	HLA-B*42:01	HLA-B*15:07	HLA-B*39:01	HLA-B*15:05	HLA-B*15:05	HLA-B*15:27	HLA-B*13:02	HLA-A*02:01	HLA-B*15:27	HLA-A*02:06	HLA-C*02:02	HLA-C*02:10	HLA-B*14:03
799	p.L137P	C	137	93.27	6	4.61	0.623537	0.816432	0.0526316	0.0472239	0.916287	Low	HLA-A*02:05	HLA-A*02:06	HLA-A*02:03	HLA-A*02:03	HLA-A*02:02	HLA-A*02:02	NA	NA	NA	NA	NA	NA	NA	NA	NA	NA	NA	NA	NA	NA	NA	NA	NA	NA	NA	NA	NA	NA	NA	NA	NA	NA	NA	NA	NA	NA	NA
800	p.L137Q	C	137	98.45	9	19.87	0.797982	0.806034	0.0789474	0.203544	1.08853	Intermediate	HLA-A*02:06	HLA-A*02:03	HLA-B*15:03	HLA-A*02:05	HLA-C*16:01	HLA-A*02:02	HLA-A*02:03	HLA-A*02:02	HLA-B*08:01	NA	NA	NA	NA	NA	NA	NA	NA	NA	NA	NA	NA	NA	NA	NA	NA	NA	NA	NA	NA	NA	NA	NA	NA	NA	NA	NA	NA
801	p.L137R	D	137	500	0	0	0	0	0	0	0	Low	NA	NA	NA	NA	NA	NA	NA	NA	NA	NA	NA	NA	NA	NA	NA	NA	NA	NA	NA	NA	NA	NA	NA	NA	NA	NA	NA	NA	NA	NA	NA	NA	NA	NA	NA	NA	NA
802	p.L137V	C	137	5.11	22	67.38	7.63514	0.993396	0.192982	0.690227	1.87661	Intermediate	HLA-A*02:03	HLA-A*02:02	HLA-A*02:01	HLA-A*02:06	HLA-A*02:03	HLA-A*02:06	HLA-A*02:05	HLA-A*02:05	HLA-A*02:03	HLA-C*16:01	HLA-B*15:03	HLA-A*02:02	HLA-A*02:02	HLA-C*12:03	HLA-A*02:01	HLA-A*02:01	HLA-B*15:25	HLA-C*03:04	HLA-C*03:03	HLA-B*15:01	HLA-A*02:06	HLA-C*03:02	NA	NA	NA	NA	NA	NA	NA	NA	NA	NA	NA	NA	NA	NA	NA
803	p.A138D	C	138	9.08	9	44.79	2.81752	0.985427	0.0789474	0.45882	1.52319	Intermediate	HLA-A*02:06	HLA-A*02:05	HLA-A*02:03	HLA-A*02:02	HLA-A*02:01	HLA-B*15:03	HLA-A*02:02	HLA-A*02:03	HLA-B*13:01	NA	NA	NA	NA	NA	NA	NA	NA	NA	NA	NA	NA	NA	NA	NA	NA	NA	NA	NA	NA	NA	NA	NA	NA	NA	NA	NA	NA
804	p.A138G	B	138	500	0	0	0	0	0	0	0	Low	NA	NA	NA	NA	NA	NA	NA	NA	NA	NA	NA	NA	NA	NA	NA	NA	NA	NA	NA	NA	NA	NA	NA	NA	NA	NA	NA	NA	NA	NA	NA	NA	NA	NA	NA	NA	NA
805	p.A138P	A	138	13.93	20	54.15	52.2371	0.975692	0.175439	0.554702	1.70583	Intermediate	HLA-B*42:01	HLA-A*02:06	HLA-B*07:05	HLA-A*02:05	HLA-B*07:02	HLA-B*67:01	HLA-B*15:03	HLA-A*02:03	HLA-A*02:03	HLA-A*02:06	HLA-A*02:01	HLA-B*39:10	HLA-B*42:02	HLA-B*07:04	HLA-A*02:02	HLA-A*02:01	HLA-A*02:02	HLA-B*81:01	HLA-B*15:25	HLA-B*35:05	NA	NA	NA	NA	NA	NA	NA	NA	NA	NA	NA	NA	NA	NA	NA	NA	NA
806	p.A138S	D	138	17.7	15	54.14	3.64026	0.968124	0.131579	0.554599	1.6543	Intermediate	HLA-A*02:06	HLA-A*02:03	HLA-A*02:03	HLA-A*02:05	HLA-B*15:03	HLA-A*02:02	HLA-A*02:01	HLA-A*02:02	HLA-C*16:01	HLA-B*15:17	HLA-B*15:25	HLA-A*02:06	HLA-A*02:01	HLA-B*08:01	HLA-B*13:01	NA	NA	NA	NA	NA	NA	NA	NA	NA	NA	NA	NA	NA	NA	NA	NA	NA	NA	NA	NA	NA	NA
807	p.A138T	C	138	28.16	15	54.57	3.38913	0.947128	0.131579	0.559004	1.63771	Intermediate	HLA-A*02:06	HLA-A*02:03	HLA-B*15:03	HLA-A*02:03	HLA-A*02:05	HLA-A*02:02	HLA-A*02:06	HLA-A*02:02	HLA-A*02:01	HLA-A*02:01	HLA-B*15:17	HLA-A*30:01	HLA-B*08:01	HLA-C*16:01	HLA-A*02:05	NA	NA	NA	NA	NA	NA	NA	NA	NA	NA	NA	NA	NA	NA	NA	NA	NA	NA	NA	NA	NA	NA
808	p.A138V	C	138	45.14	12	49.44	1.67907	0.913043	0.105263	0.506454	1.52476	Intermediate	HLA-A*02:06	HLA-A*02:03	HLA-A*02:02	HLA-A*02:01	HLA-A*02:06	HLA-B*15:03	HLA-A*02:05	HLA-A*02:03	HLA-B*08:01	HLA-A*02:01	HLA-A*02:02	HLA-A*02:05	NA	NA	NA	NA	NA	NA	NA	NA	NA	NA	NA	NA	NA	NA	NA	NA	NA	NA	NA	NA	NA	NA	NA	NA	NA
809	p.K139E	C	139	5.23	25	71.23	305.483	0.993155	0.219298	0.729666	1.94212	Intermediate	HLA-B*44:02	HLA-B*44:03	HLA-A*02:06	HLA-A*02:03	HLA-A*68:02	HLA-A*02:02	HLA-A*02:01	HLA-A*02:05	HLA-A*02:06	HLA-A*02:01	HLA-B*15:03	HLA-B*44:05	HLA-A*02:02	HLA-A*02:03	HLA-A*02:05	HLA-B*44:10	HLA-C*03:04	HLA-C*03:03	HLA-B*13:01	HLA-C*08:02	HLA-B*15:25	HLA-C*05:01	HLA-C*16:01	HLA-B*15:05	HLA-C*08:04	NA	NA	NA	NA	NA	NA	NA	NA	NA	NA	NA	NA
810	p.K139M	C	139	500	0	0	0	0	0	0	0	Low	NA	NA	NA	NA	NA	NA	NA	NA	NA	NA	NA	NA	NA	NA	NA	NA	NA	NA	NA	NA	NA	NA	NA	NA	NA	NA	NA	NA	NA	NA	NA	NA	NA	NA	NA	NA	NA
811	p.K139N	B	139	11.36	28	74.77	21.4967	0.98085	0.245614	0.765929	1.99239	Intermediate	HLA-A*02:06	HLA-A*02:03	HLA-C*16:01	HLA-C*03:04	HLA-C*03:03	HLA-B*15:03	HLA-A*02:05	HLA-A*68:02	HLA-A*02:02	HLA-A*02:01	HLA-A*02:03	HLA-C*03:02	HLA-A*02:06	HLA-A*02:01	HLA-A*02:02	HLA-C*12:03	HLA-C*17:01	HLA-B*15:25	HLA-A*02:05	HLA-C*12:02	HLA-B*13:01	HLA-B*15:05	HLA-C*15:02	HLA-A*02:06	HLA-C*08:04	HLA-B*58:01	HLA-C*15:02	HLA-B*15:01	NA	NA	NA	NA	NA	NA	NA	NA	NA
812	p.K139Q	C	139	14.9	27	76.19	8.45969	0.973744	0.236842	0.780475	1.99106	Intermediate	HLA-A*02:06	HLA-A*02:03	HLA-A*02:02	HLA-C*16:01	HLA-B*15:03	HLA-A*02:05	HLA-A*02:01	HLA-C*03:04	HLA-C*03:03	HLA-A*02:06	HLA-A*02:03	HLA-A*02:01	HLA-A*68:02	HLA-A*02:02	HLA-C*03:02	HLA-A*02:05	HLA-B*15:25	HLA-B*44:02	HLA-B*58:01	HLA-B*13:01	HLA-C*15:02	HLA-C*17:01	HLA-B*15:03	HLA-A*02:06	HLA-B*44:03	HLA-C*12:03	HLA-B*13:02	NA	NA	NA	NA	NA	NA	NA	NA	NA	NA
813	p.K139R	D	139	17.5	34	79.83	4.56675	0.968525	0.298246	0.817763	2.08453	High	HLA-A*02:06	HLA-A*02:03	HLA-C*16:01	HLA-B*15:03	HLA-A*02:03	HLA-C*15:02	HLA-A*02:05	HLA-A*02:02	HLA-C*12:03	HLA-A*02:06	HLA-C*03:04	HLA-C*03:03	HLA-A*02:01	HLA-B*58:01	HLA-A*02:02	HLA-C*03:02	HLA-A*02:01	HLA-B*08:01	HLA-B*15:17	HLA-A*02:06	HLA-B*15:25	HLA-B*42:01	HLA-C*15:05	HLA-B*07:05	HLA-B*57:03	HLA-C*12:02	HLA-A*02:05	HLA-B*15:17	HLA-A*30:01	HLA-B*57:01	HLA-A*32:01	HLA-A*02:05	HLA-B*15:16	HLA-B*15:01	NA	NA	NA
814	p.K139T	C	139	10.08	32	76.42	161.364	0.98342	0.280702	0.782831	2.04695	High	HLA-A*02:06	HLA-B*15:17	HLA-A*02:03	HLA-B*58:01	HLA-B*15:03	HLA-B*57:03	HLA-B*57:01	HLA-C*03:04	HLA-C*03:03	HLA-A*02:02	HLA-B*57:04	HLA-B*57:02	HLA-C*16:01	HLA-A*02:05	HLA-A*02:01	HLA-A*02:01	HLA-A*68:02	HLA-A*02:06	HLA-A*02:03	HLA-A*02:02	HLA-C*03:02	HLA-B*15:25	HLA-A*02:05	HLA-C*15:02	HLA-B*13:01	HLA-B*15:05	HLA-C*17:01	HLA-C*12:03	HLA-B*15:01	HLA-B*13:02	HLA-A*02:06	HLA-B*15:16	NA	NA	NA	NA	NA
815	p.T140A	B	140	500	0	0	0	0	0	0	0	Low	NA	NA	NA	NA	NA	NA	NA	NA	NA	NA	NA	NA	NA	NA	NA	NA	NA	NA	NA	NA	NA	NA	NA	NA	NA	NA	NA	NA	NA	NA	NA	NA	NA	NA	NA	NA	NA
816	p.T140I	C	140	6.07	30	73.85	69.0806	0.991469	0.263158	0.756505	2.01113	High	HLA-A*02:03	HLA-A*02:06	HLA-A*02:02	HLA-A*02:01	HLA-A*02:03	HLA-A*02:06	HLA-A*02:05	HLA-A*02:01	HLA-A*32:01	HLA-A*02:02	HLA-A*02:05	HLA-A*02:06	HLA-A*02:01	HLA-C*16:01	HLA-B*15:03	HLA-A*02:02	HLA-A*02:03	HLA-C*12:03	HLA-B*15:03	HLA-B*13:01	HLA-B*13:01	HLA-A*02:05	HLA-B*13:02	HLA-B*15:25	HLA-C*03:02	HLA-C*03:04	HLA-C*03:03	HLA-B*08:01	HLA-B*13:02	HLA-A*30:01	NA	NA	NA	NA	NA	NA	NA
817	p.T140N	C	140	44.99	12	65.33	1.39879	0.913345	0.105263	0.669228	1.68784	Intermediate	HLA-A*02:06	HLA-C*16:01	HLA-C*12:03	HLA-B*15:03	HLA-C*03:04	HLA-C*03:03	HLA-A*02:05	HLA-C*03:02	HLA-A*02:03	HLA-A*02:01	HLA-C*12:02	HLA-A*02:02	NA	NA	NA	NA	NA	NA	NA	NA	NA	NA	NA	NA	NA	NA	NA	NA	NA	NA	NA	NA	NA	NA	NA	NA	NA
818	p.T140P	C	140	500	0	0	0	0	0	0	0	Low	NA	NA	NA	NA	NA	NA	NA	NA	NA	NA	NA	NA	NA	NA	NA	NA	NA	NA	NA	NA	NA	NA	NA	NA	NA	NA	NA	NA	NA	NA	NA	NA	NA	NA	NA	NA	NA
819	p.T140S	C	140	500	0	0	0	0	0	0	0	Low	NA	NA	NA	NA	NA	NA	NA	NA	NA	NA	NA	NA	NA	NA	NA	NA	NA	NA	NA	NA	NA	NA	NA	NA	NA	NA	NA	NA	NA	NA	NA	NA	NA	NA	NA	NA	NA
820	p.C141F	C	141	4.46	47	90.48	40.3877	0.994701	0.412281	0.926859	2.33384	High	HLA-A*02:06	HLA-A*02:06	HLA-A*02:01	HLA-C*15:02	HLA-A*02:05	HLA-B*15:17	HLA-C*16:01	HLA-A*02:01	HLA-C*12:03	HLA-A*02:05	HLA-A*02:02	HLA-A*02:02	HLA-A*02:03	HLA-A*02:03	HLA-B*54:01	HLA-B*58:01	HLA-C*15:05	HLA-A*24:03	HLA-A*68:02	HLA-A*30:01	HLA-B*57:03	HLA-C*03:04	HLA-C*03:03	HLA-A*32:01	HLA-B*15:03	HLA-C*14:03	HLA-C*14:02	HLA-B*15:16	HLA-B*13:01	HLA-C*03:02	HLA-B*13:02	HLA-B*57:01	HLA-C*12:03	HLA-C*17:01	HLA-C*12:02	HLA-B*55:02	HLA-B*35:01
821	p.C141G	A	141	42.03	21	69.45	2.25546	0.919286	0.184211	0.711432	1.81493	Intermediate	HLA-C*16:01	HLA-A*02:03	HLA-A*02:06	HLA-C*15:02	HLA-C*12:03	HLA-C*03:04	HLA-C*03:03	HLA-A*02:06	HLA-B*15:03	HLA-A*02:05	HLA-C*03:02	HLA-B*58:01	HLA-B*15:17	HLA-C*15:05	HLA-A*02:05	HLA-A*02:02	HLA-A*02:01	HLA-A*02:02	HLA-B*57:03	HLA-A*02:03	HLA-A*30:01	NA	NA	NA	NA	NA	NA	NA	NA	NA	NA	NA	NA	NA	NA	NA	NA
822	p.C141R	A	141	5.26	22	60.38	77.1072	0.993095	0.192982	0.618521	1.8046	Intermediate	HLA-A*30:01	HLA-B*08:01	HLA-C*16:01	HLA-C*15:02	HLA-A*02:06	HLA-C*12:03	HLA-A*33:01	HLA-A*02:03	HLA-B*15:17	HLA-A*33:03	HLA-B*15:03	HLA-A*31:01	HLA-A*02:05	HLA-C*15:05	HLA-B*57:01	HLA-B*15:16	HLA-B*42:01	HLA-B*57:03	HLA-C*03:04	HLA-C*03:03	HLA-C*03:02	HLA-A*02:03	NA	NA	NA	NA	NA	NA	NA	NA	NA	NA	NA	NA	NA	NA	NA
823	p.C141S	C	141	15.12	35	81.54	6.79611	0.973303	0.307018	0.83528	2.1156	High	HLA-A*02:06	HLA-C*15:02	HLA-A*02:03	HLA-A*02:06	HLA-C*16:01	HLA-A*02:05	HLA-B*15:03	HLA-B*15:17	HLA-C*15:05	HLA-B*58:01	HLA-A*02:05	HLA-C*12:03	HLA-A*02:02	HLA-A*02:02	HLA-C*03:04	HLA-C*03:03	HLA-A*02:03	HLA-A*02:01	HLA-A*02:01	HLA-C*03:02	HLA-B*57:03	HLA-A*30:01	HLA-A*68:02	HLA-B*15:25	HLA-C*17:01	HLA-B*15:16	HLA-B*57:01	HLA-B*57:02	HLA-C*16:01	HLA-B*15:01	HLA-B*57:04	HLA-B*08:01	HLA-C*12:02	HLA-A*32:01	HLA-B*13:01	NA	NA
824	p.C141W	A	141	3.28	38	81.86	18.0095	0.997069	0.333333	0.838558	2.16896	High	HLA-A*02:06	HLA-A*02:01	HLA-A*02:06	HLA-A*02:05	HLA-A*02:02	HLA-A*02:03	HLA-A*02:01	HLA-C*16:01	HLA-C*12:03	HLA-C*15:02	HLA-B*15:17	HLA-B*58:01	HLA-B*13:01	HLA-A*02:05	HLA-B*57:03	HLA-A*02:02	HLA-A*32:01	HLA-C*03:04	HLA-C*03:03	HLA-B*57:01	HLA-C*03:02	HLA-B*13:02	HLA-B*15:03	HLA-C*15:05	HLA-B*15:16	HLA-A*30:01	HLA-A*02:03	HLA-B*08:01	HLA-B*39:01	HLA-B*54:01	HLA-A*24:03	HLA-C*12:02	HLA-A*68:02	HLA-B*15:25	HLA-C*17:01	HLA-B*15:05	HLA-A*30:04
825	p.C141Y	A	141	5.33	45	85.76	38.0957	0.992954	0.394737	0.878509	2.2662	High	HLA-A*02:06	HLA-A*02:06	HLA-C*15:02	HLA-A*02:01	HLA-A*02:05	HLA-C*16:01	HLA-B*15:17	HLA-A*02:02	HLA-A*02:01	HLA-C*12:03	HLA-A*02:03	HLA-A*02:03	HLA-A*02:05	HLA-C*15:05	HLA-A*02:02	HLA-A*30:01	HLA-A*29:01	HLA-A*29:02	HLA-B*58:01	HLA-C*03:04	HLA-C*03:03	HLA-B*15:03	HLA-A*32:01	HLA-B*54:01	HLA-B*15:16	HLA-B*57:03	HLA-C*14:03	HLA-C*14:02	HLA-C*03:02	HLA-A*68:02	HLA-C*12:03	HLA-B*13:01	HLA-B*13:02	HLA-C*17:01	HLA-B*57:01	HLA-C*16:01	HLA-C*12:02
826	p.P142A	C	142	27.87	20	73.72	1.08962	0.94771	0.175439	0.755173	1.87832	Intermediate	HLA-A*02:06	HLA-B*15:03	HLA-C*16:01	HLA-A*02:03	HLA-A*02:05	HLA-A*02:06	HLA-C*12:03	HLA-B*58:01	HLA-A*02:02	HLA-C*15:02	HLA-C*03:04	HLA-C*03:03	HLA-A*02:01	HLA-C*03:02	HLA-B*08:01	HLA-B*15:25	HLA-A*02:05	HLA-A*30:01	HLA-C*12:02	HLA-A*02:01	NA	NA	NA	NA	NA	NA	NA	NA	NA	NA	NA	NA	NA	NA	NA	NA	NA
827	p.P142H	D	142	44.88	17	72.16	3.01068	0.913565	0.149123	0.739193	1.80188	Intermediate	HLA-C*16:01	HLA-A*02:06	HLA-A*02:03	HLA-C*12:03	HLA-A*02:05	HLA-A*02:06	HLA-B*15:03	HLA-C*03:02	HLA-C*03:04	HLA-C*03:03	HLA-C*15:02	HLA-A*02:02	HLA-B*58:01	HLA-B*42:01	HLA-C*12:02	HLA-A*02:01	HLA-B*08:01	NA	NA	NA	NA	NA	NA	NA	NA	NA	NA	NA	NA	NA	NA	NA	NA	NA	NA	NA	NA
828	p.P142L	C	142	39.46	13	57.77	0.889529	0.924445	0.114035	0.591784	1.63026	Intermediate	HLA-A*02:06	HLA-C*16:01	HLA-A*02:03	HLA-A*02:05	HLA-C*12:03	HLA-A*02:02	HLA-A*02:01	HLA-B*15:03	HLA-A*02:06	HLA-B*58:01	HLA-C*03:02	HLA-B*13:01	HLA-C*12:02	NA	NA	NA	NA	NA	NA	NA	NA	NA	NA	NA	NA	NA	NA	NA	NA	NA	NA	NA	NA	NA	NA	NA	NA
829	p.P142R	C	142	500	0	0	0	0	0	0	0	Low	NA	NA	NA	NA	NA	NA	NA	NA	NA	NA	NA	NA	NA	NA	NA	NA	NA	NA	NA	NA	NA	NA	NA	NA	NA	NA	NA	NA	NA	NA	NA	NA	NA	NA	NA	NA	NA
830	p.P142S	C	142	30.39	21	74.2	1.63884	0.942651	0.184211	0.76009	1.88695	Intermediate	HLA-A*02:06	HLA-C*16:01	HLA-A*02:03	HLA-B*15:03	HLA-A*02:05	HLA-C*03:04	HLA-C*03:03	HLA-C*12:03	HLA-A*02:06	HLA-C*15:02	HLA-C*03:02	HLA-A*02:02	HLA-B*58:01	HLA-A*02:01	HLA-B*08:01	HLA-C*12:02	HLA-B*15:25	HLA-A*02:05	HLA-A*30:01	HLA-B*42:01	HLA-B*15:17	NA	NA	NA	NA	NA	NA	NA	NA	NA	NA	NA	NA	NA	NA	NA	NA
831	p.P142T	C	142	35.4	17	69.54	1.91098	0.932595	0.149123	0.712354	1.79407	Intermediate	HLA-A*02:06	HLA-C*16:01	HLA-C*12:03	HLA-B*15:03	HLA-A*02:03	HLA-A*02:05	HLA-C*03:04	HLA-C*03:03	HLA-C*03:02	HLA-C*15:02	HLA-A*02:06	HLA-A*02:02	HLA-B*58:01	HLA-C*12:02	HLA-A*02:01	HLA-B*42:01	HLA-B*13:01	NA	NA	NA	NA	NA	NA	NA	NA	NA	NA	NA	NA	NA	NA	NA	NA	NA	NA	NA	NA
832	p.V143A	A	143	85.45	17	50.6	0.987351	0.832129	0.149123	0.518336	1.49959	Intermediate	HLA-C*16:01	HLA-C*15:02	HLA-A*02:06	HLA-B*15:03	HLA-C*12:03	HLA-A*02:06	HLA-C*03:04	HLA-C*03:03	HLA-C*03:02	HLA-B*58:01	HLA-A*02:05	HLA-A*02:03	HLA-B*15:17	HLA-C*15:05	HLA-A*30:01	HLA-B*57:03	HLA-C*12:02	NA	NA	NA	NA	NA	NA	NA	NA	NA	NA	NA	NA	NA	NA	NA	NA	NA	NA	NA	NA
833	p.V143E	A	143	199.03	4	13.88	0.343161	0.604139	0.0350877	0.142184	0.781411	Low	HLA-C*16:01	HLA-C*15:02	HLA-A*02:06	HLA-B*58:01	NA	NA	NA	NA	NA	NA	NA	NA	NA	NA	NA	NA	NA	NA	NA	NA	NA	NA	NA	NA	NA	NA	NA	NA	NA	NA	NA	NA	NA	NA	NA	NA	NA
834	p.V143G	A	143	121.06	8	25.48	0.719385	0.760649	0.0701754	0.261012	1.09184	Intermediate	HLA-C*15:02	HLA-A*02:06	HLA-C*16:01	HLA-C*12:03	HLA-B*15:03	HLA-C*15:05	HLA-B*15:17	HLA-B*58:01	NA	NA	NA	NA	NA	NA	NA	NA	NA	NA	NA	NA	NA	NA	NA	NA	NA	NA	NA	NA	NA	NA	NA	NA	NA	NA	NA	NA	NA
835	p.V143L	C	143	13.11	28	64	5.35164	0.977338	0.245614	0.655603	1.87855	Intermediate	HLA-B*15:03	HLA-C*16:01	HLA-B*15:25	HLA-A*02:06	HLA-C*12:03	HLA-A*02:06	HLA-C*15:02	HLA-B*15:01	HLA-B*08:01	HLA-B*58:01	HLA-C*03:02	HLA-B*15:05	HLA-C*03:04	HLA-C*03:03	HLA-A*02:05	HLA-B*13:01	HLA-B*39:01	HLA-B*15:07	HLA-B*15:27	HLA-B*15:17	HLA-B*57:03	HLA-A*02:02	HLA-C*12:02	HLA-B*57:01	HLA-B*48:01	HLA-B*14:03	HLA-A*02:05	HLA-B*15:17	NA	NA	NA	NA	NA	NA	NA	NA	NA
836	p.V143M	A	143	5.51	30	67.37	19.9654	0.992593	0.263158	0.690125	1.94588	Intermediate	HLA-B*15:03	HLA-B*15:25	HLA-B*15:01	HLA-C*16:01	HLA-B*15:05	HLA-C*12:03	HLA-B*15:07	HLA-B*15:27	HLA-C*15:02	HLA-A*02:06	HLA-C*03:02	HLA-C*03:04	HLA-C*03:03	HLA-B*58:01	HLA-B*54:01	HLA-B*15:02	HLA-A*02:06	HLA-B*15:32	HLA-B*08:01	HLA-B*15:17	HLA-C*12:02	HLA-C*14:03	HLA-C*14:02	HLA-B*57:03	HLA-B*55:02	HLA-B*13:01	HLA-B*57:01	HLA-B*47:03	HLA-A*30:01	HLA-C*15:05	NA	NA	NA	NA	NA	NA	NA
837	p.Q144E	D	144	500	0	0	0	0	0	0	0	Low	NA	NA	NA	NA	NA	NA	NA	NA	NA	NA	NA	NA	NA	NA	NA	NA	NA	NA	NA	NA	NA	NA	NA	NA	NA	NA	NA	NA	NA	NA	NA	NA	NA	NA	NA	NA	NA
838	p.Q144H	C	144	56.9	15	51.55	2.35408	0.889438	0.131579	0.528068	1.54908	Intermediate	HLA-C*15:02	HLA-A*02:06	HLA-C*16:01	HLA-C*12:03	HLA-A*30:01	HLA-B*58:01	HLA-B*15:17	HLA-C*15:05	HLA-B*57:03	HLA-C*03:04	HLA-C*03:03	HLA-A*02:05	HLA-C*03:02	HLA-A*32:01	HLA-B*57:01	NA	NA	NA	NA	NA	NA	NA	NA	NA	NA	NA	NA	NA	NA	NA	NA	NA	NA	NA	NA	NA	NA
839	p.Q144K	C	144	109.55	7	37.21	14.0241	0.783753	0.0614035	0.381172	1.22633	Intermediate	HLA-C*16:01	HLA-C*15:02	HLA-A*03:02	HLA-C*12:03	HLA-A*03:01	HLA-A*30:01	HLA-A*02:06	NA	NA	NA	NA	NA	NA	NA	NA	NA	NA	NA	NA	NA	NA	NA	NA	NA	NA	NA	NA	NA	NA	NA	NA	NA	NA	NA	NA	NA	NA
840	p.Q144L	C	144	18.82	23	72.08	36.0571	0.965876	0.201754	0.738373	1.906	Intermediate	HLA-A*02:06	HLA-C*16:01	HLA-A*02:02	HLA-A*02:05	HLA-C*15:02	HLA-C*12:03	HLA-A*02:01	HLA-A*02:03	HLA-B*58:01	HLA-A*02:02	HLA-A*02:03	HLA-C*03:02	HLA-C*03:04	HLA-C*03:03	HLA-A*02:01	HLA-B*57:03	HLA-B*15:17	HLA-B*57:01	HLA-B*15:25	HLA-C*12:02	HLA-C*15:05	HLA-A*30:01	HLA-A*02:05	NA	NA	NA	NA	NA	NA	NA	NA	NA	NA	NA	NA	NA	NA
841	p.Q144P	A	144	24.17	19	69.68	4.93014	0.955137	0.166667	0.713788	1.83559	Intermediate	HLA-C*16:01	HLA-C*03:04	HLA-C*03:03	HLA-C*03:02	HLA-C*15:02	HLA-C*12:03	HLA-A*02:06	HLA-C*12:02	HLA-B*58:01	HLA-B*42:01	HLA-B*15:03	HLA-C*15:05	HLA-B*07:05	HLA-B*54:01	HLA-A*02:05	HLA-B*15:17	HLA-B*39:10	HLA-B*57:03	HLA-A*02:01	NA	NA	NA	NA	NA	NA	NA	NA	NA	NA	NA	NA	NA	NA	NA	NA	NA	NA
842	p.Q144R	C	144	84.37	7	24.83	3.60039	0.834297	0.0614035	0.254354	1.15005	Intermediate	HLA-C*15:02	HLA-A*30:01	HLA-C*16:01	HLA-A*02:06	HLA-C*12:03	HLA-C*15:05	HLA-B*15:17	NA	NA	NA	NA	NA	NA	NA	NA	NA	NA	NA	NA	NA	NA	NA	NA	NA	NA	NA	NA	NA	NA	NA	NA	NA	NA	NA	NA	NA	NA
843	p.L145M	D	145	35.16	22	76.48	3.22709	0.933076	0.192982	0.783446	1.9095	Intermediate	HLA-C*16:01	HLA-A*02:06	HLA-C*12:03	HLA-C*03:02	HLA-C*15:02	HLA-A*02:05	HLA-B*58:01	HLA-C*12:02	HLA-A*02:02	HLA-A*30:01	HLA-C*03:04	HLA-C*03:03	HLA-A*02:01	HLA-B*15:17	HLA-B*57:03	HLA-C*15:05	HLA-B*15:03	HLA-A*02:03	HLA-B*57:01	HLA-C*02:02	HLA-C*02:10	HLA-A*68:02	NA	NA	NA	NA	NA	NA	NA	NA	NA	NA	NA	NA	NA	NA	NA
844	p.L145P	A	145	96.95	7	15.97	3.43251	0.809045	0.0614035	0.163594	1.03404	Intermediate	HLA-A*02:06	HLA-C*15:02	HLA-B*15:03	HLA-A*30:01	HLA-B*57:03	HLA-A*02:05	HLA-B*58:01	NA	NA	NA	NA	NA	NA	NA	NA	NA	NA	NA	NA	NA	NA	NA	NA	NA	NA	NA	NA	NA	NA	NA	NA	NA	NA	NA	NA	NA	NA
845	p.L145Q	A	145	223.07	5	11.3	0.801701	0.555883	0.0438596	0.115755	0.715498	Low	HLA-C*15:02	HLA-A*02:06	HLA-B*58:01	HLA-A*02:05	HLA-B*57:03	NA	NA	NA	NA	NA	NA	NA	NA	NA	NA	NA	NA	NA	NA	NA	NA	NA	NA	NA	NA	NA	NA	NA	NA	NA	NA	NA	NA	NA	NA	NA	NA
846	p.L145R	A	145	67.9	6	24.2	42.7206	0.867357	0.0526316	0.2479	1.16789	Intermediate	HLA-A*31:01	HLA-A*33:03	HLA-A*68:01	HLA-C*15:02	HLA-A*30:01	HLA-A*33:01	NA	NA	NA	NA	NA	NA	NA	NA	NA	NA	NA	NA	NA	NA	NA	NA	NA	NA	NA	NA	NA	NA	NA	NA	NA	NA	NA	NA	NA	NA	NA
847	p.L145V	D	145	79.11	10	55.39	1.40969	0.844855	0.0877193	0.567404	1.49998	Intermediate	HLA-A*02:06	HLA-C*12:03	HLA-C*15:02	HLA-A*02:05	HLA-C*16:01	HLA-B*58:01	HLA-B*54:01	HLA-A*02:02	HLA-B*57:03	HLA-A*02:01	NA	NA	NA	NA	NA	NA	NA	NA	NA	NA	NA	NA	NA	NA	NA	NA	NA	NA	NA	NA	NA	NA	NA	NA	NA	NA	NA
848	p.W146C	D	146	111.09	5	10.9	0.734388	0.780662	0.0438596	0.111657	0.936179	Low	HLA-C*15:02	HLA-A*02:06	HLA-B*58:01	HLA-B*15:17	HLA-C*15:05	NA	NA	NA	NA	NA	NA	NA	NA	NA	NA	NA	NA	NA	NA	NA	NA	NA	NA	NA	NA	NA	NA	NA	NA	NA	NA	NA	NA	NA	NA	NA	NA
849	p.W146G	A	146	84.11	9	20.14	1.3939	0.834819	0.0789474	0.20631	1.12008	Intermediate	HLA-A*02:06	HLA-C*15:02	HLA-B*15:17	HLA-A*02:05	HLA-B*58:01	HLA-A*32:01	HLA-A*30:01	HLA-B*57:03	HLA-C*15:05	NA	NA	NA	NA	NA	NA	NA	NA	NA	NA	NA	NA	NA	NA	NA	NA	NA	NA	NA	NA	NA	NA	NA	NA	NA	NA	NA	NA
850	p.W146L	D	146	500	0	0	0	0	0	0	0	Low	NA	NA	NA	NA	NA	NA	NA	NA	NA	NA	NA	NA	NA	NA	NA	NA	NA	NA	NA	NA	NA	NA	NA	NA	NA	NA	NA	NA	NA	NA	NA	NA	NA	NA	NA	NA	NA
851	p.W146R	C	146	62.24	9	22.38	1.31078	0.878719	0.0789474	0.229256	1.18692	Intermediate	HLA-C*15:02	HLA-B*15:17	HLA-B*58:01	HLA-C*15:05	HLA-A*02:06	HLA-B*57:03	HLA-A*30:01	HLA-A*32:01	HLA-B*57:01	NA	NA	NA	NA	NA	NA	NA	NA	NA	NA	NA	NA	NA	NA	NA	NA	NA	NA	NA	NA	NA	NA	NA	NA	NA	NA	NA	NA
852	p.W146S	C	146	47.83	12	27.39	4.07932	0.907644	0.105263	0.280578	1.29348	Intermediate	HLA-C*15:02	HLA-B*15:17	HLA-A*02:06	HLA-A*32:01	HLA-B*58:01	HLA-B*57:03	HLA-C*15:05	HLA-A*30:01	HLA-B*15:16	HLA-A*02:05	HLA-B*57:01	HLA-C*16:01	NA	NA	NA	NA	NA	NA	NA	NA	NA	NA	NA	NA	NA	NA	NA	NA	NA	NA	NA	NA	NA	NA	NA	NA	NA
853	p.V147A	B	147	288.95	1	3.89	1.40365	0.423642	0.00877193	0.0398484	0.472262	Low	HLA-A*30:01	NA	NA	NA	NA	NA	NA	NA	NA	NA	NA	NA	NA	NA	NA	NA	NA	NA	NA	NA	NA	NA	NA	NA	NA	NA	NA	NA	NA	NA	NA	NA	NA	NA	NA	NA	NA
854	p.V147D	A	147	500	0	0	0	0	0	0	0	Low	NA	NA	NA	NA	NA	NA	NA	NA	NA	NA	NA	NA	NA	NA	NA	NA	NA	NA	NA	NA	NA	NA	NA	NA	NA	NA	NA	NA	NA	NA	NA	NA	NA	NA	NA	NA	NA
855	p.V147F	D	147	6.73	13	19.98	30.8204	0.990144	0.114035	0.204671	1.30885	Intermediate	HLA-B*58:01	HLA-B*15:17	HLA-B*57:03	HLA-B*57:01	HLA-B*57:02	HLA-A*32:01	HLA-B*57:04	HLA-B*15:16	HLA-B*58:02	HLA-A*30:04	HLA-B*15:25	HLA-A*30:02	HLA-A*24:03	NA	NA	NA	NA	NA	NA	NA	NA	NA	NA	NA	NA	NA	NA	NA	NA	NA	NA	NA	NA	NA	NA	NA	NA
856	p.V147G	A	147	343.57	1	3.42	0.38312	0.314003	0.00877193	0.0350338	0.357809	Low	HLA-B*58:01	NA	NA	NA	NA	NA	NA	NA	NA	NA	NA	NA	NA	NA	NA	NA	NA	NA	NA	NA	NA	NA	NA	NA	NA	NA	NA	NA	NA	NA	NA	NA	NA	NA	NA	NA	NA
857	p.V147I	C	147	30	11	19.72	5.05646	0.943434	0.0964912	0.202008	1.24193	Intermediate	HLA-B*58:01	HLA-B*57:03	HLA-B*15:17	HLA-B*57:01	HLA-C*15:02	HLA-A*32:01	HLA-B*15:16	HLA-B*57:02	HLA-B*57:04	HLA-A*02:06	HLA-C*15:05	NA	NA	NA	NA	NA	NA	NA	NA	NA	NA	NA	NA	NA	NA	NA	NA	NA	NA	NA	NA	NA	NA	NA	NA	NA	NA
858	p.V147L	A	147	500	0	0	0	0	0	0	0	Low	NA	NA	NA	NA	NA	NA	NA	NA	NA	NA	NA	NA	NA	NA	NA	NA	NA	NA	NA	NA	NA	NA	NA	NA	NA	NA	NA	NA	NA	NA	NA	NA	NA	NA	NA	NA	NA
859	p.D148A	D	148	500	0	0	0	0	0	0	0	Low	NA	NA	NA	NA	NA	NA	NA	NA	NA	NA	NA	NA	NA	NA	NA	NA	NA	NA	NA	NA	NA	NA	NA	NA	NA	NA	NA	NA	NA	NA	NA	NA	NA	NA	NA	NA	NA
860	p.D148E	D	148	27.77	5	12.61	4.89628	0.94791	0.0438596	0.129174	1.12094	Intermediate	HLA-A*68:01	HLA-B*54:01	HLA-A*33:03	HLA-B*55:02	HLA-A*66:02	NA	NA	NA	NA	NA	NA	NA	NA	NA	NA	NA	NA	NA	NA	NA	NA	NA	NA	NA	NA	NA	NA	NA	NA	NA	NA	NA	NA	NA	NA	NA	NA
861	p.D148G	C	148	175.53	1	1.11	3.02067	0.651311	0.00877193	0.0113706	0.671453	Low	HLA-B*54:01	NA	NA	NA	NA	NA	NA	NA	NA	NA	NA	NA	NA	NA	NA	NA	NA	NA	NA	NA	NA	NA	NA	NA	NA	NA	NA	NA	NA	NA	NA	NA	NA	NA	NA	NA	NA
862	p.D148H	D	148	46.12	5	16.94	5.59898	0.911076	0.0438596	0.17353	1.12847	Intermediate	HLA-A*68:01	HLA-B*54:01	HLA-A*33:03	HLA-A*31:01	HLA-A*34:02	NA	NA	NA	NA	NA	NA	NA	NA	NA	NA	NA	NA	NA	NA	NA	NA	NA	NA	NA	NA	NA	NA	NA	NA	NA	NA	NA	NA	NA	NA	NA	NA
863	p.D148N	D	148	40.89	3	11.47	2.3859	0.921575	0.0263158	0.117496	1.06539	Intermediate	HLA-A*68:01	HLA-B*54:01	HLA-A*33:03	NA	NA	NA	NA	NA	NA	NA	NA	NA	NA	NA	NA	NA	NA	NA	NA	NA	NA	NA	NA	NA	NA	NA	NA	NA	NA	NA	NA	NA	NA	NA	NA	NA	NA
864	p.D148V	C	148	70.54	4	13.06	7.51655	0.862058	0.0350877	0.133784	1.03093	Intermediate	HLA-B*54:01	HLA-B*55:02	HLA-A*68:01	HLA-A*31:01	NA	NA	NA	NA	NA	NA	NA	NA	NA	NA	NA	NA	NA	NA	NA	NA	NA	NA	NA	NA	NA	NA	NA	NA	NA	NA	NA	NA	NA	NA	NA	NA	NA
865	p.D148Y	D	148	42.58	5	12.98	4.24378	0.918182	0.0438596	0.132965	1.09501	Intermediate	HLA-A*68:01	HLA-B*54:01	HLA-A*33:03	HLA-A*34:02	HLA-B*55:02	NA	NA	NA	NA	NA	NA	NA	NA	NA	NA	NA	NA	NA	NA	NA	NA	NA	NA	NA	NA	NA	NA	NA	NA	NA	NA	NA	NA	NA	NA	NA	NA
866	p.S149A	D	149	500	0	0	0	0	0	0	0	Low	NA	NA	NA	NA	NA	NA	NA	NA	NA	NA	NA	NA	NA	NA	NA	NA	NA	NA	NA	NA	NA	NA	NA	NA	NA	NA	NA	NA	NA	NA	NA	NA	NA	NA	NA	NA	NA
867	p.S149C	D	149	500	0	0	0	0	0	0	0	Low	NA	NA	NA	NA	NA	NA	NA	NA	NA	NA	NA	NA	NA	NA	NA	NA	NA	NA	NA	NA	NA	NA	NA	NA	NA	NA	NA	NA	NA	NA	NA	NA	NA	NA	NA	NA	NA
868	p.S149F	D	149	58.7	16	45.05	27.6781	0.885824	0.140351	0.461483	1.48766	Intermediate	HLA-A*68:02	HLA-B*35:01	HLA-B*53:01	HLA-B*35:05	HLA-A*02:05	HLA-A*33:01	HLA-C*01:02	HLA-A*02:06	HLA-C*12:03	HLA-A*33:03	HLA-C*17:01	HLA-A*02:03	HLA-C*15:02	HLA-A*02:02	HLA-C*15:05	HLA-B*67:01	NA	NA	NA	NA	NA	NA	NA	NA	NA	NA	NA	NA	NA	NA	NA	NA	NA	NA	NA	NA	NA
869	p.S149P	C	149	500	0	0	0	0	0	0	0	Low	NA	NA	NA	NA	NA	NA	NA	NA	NA	NA	NA	NA	NA	NA	NA	NA	NA	NA	NA	NA	NA	NA	NA	NA	NA	NA	NA	NA	NA	NA	NA	NA	NA	NA	NA	NA	NA
870	p.S149T	D	149	28.43	9	25.9	2.53876	0.946586	0.0789474	0.265314	1.29085	Intermediate	HLA-A*68:01	HLA-A*68:02	HLA-A*33:03	HLA-A*33:01	HLA-A*66:01	HLA-A*66:02	HLA-C*01:02	HLA-B*54:01	HLA-A*34:01	NA	NA	NA	NA	NA	NA	NA	NA	NA	NA	NA	NA	NA	NA	NA	NA	NA	NA	NA	NA	NA	NA	NA	NA	NA	NA	NA	NA
871	p.S149Y	D	149	22.77	15	45	72.5238	0.957947	0.131579	0.460971	1.5505	Intermediate	HLA-B*35:01	HLA-B*35:05	HLA-A*68:02	HLA-C*01:02	HLA-A*02:05	HLA-C*12:03	HLA-B*53:01	HLA-A*33:01	HLA-A*02:06	HLA-B*35:08	HLA-C*17:01	HLA-A*33:03	HLA-C*15:02	HLA-A*02:03	HLA-C*15:05	NA	NA	NA	NA	NA	NA	NA	NA	NA	NA	NA	NA	NA	NA	NA	NA	NA	NA	NA	NA	NA	NA
872	p.T150A	D	150	21.09	10	35.37	3.82677	0.961319	0.0877193	0.362323	1.41136	Intermediate	HLA-A*68:01	HLA-C*01:02	HLA-C*12:03	HLA-A*33:03	HLA-A*33:01	HLA-A*66:02	HLA-A*66:01	HLA-A*34:01	HLA-A*34:02	HLA-C*16:01	NA	NA	NA	NA	NA	NA	NA	NA	NA	NA	NA	NA	NA	NA	NA	NA	NA	NA	NA	NA	NA	NA	NA	NA	NA	NA	NA
873	p.T150I	D	150	21.1	11	27.22	3.31082	0.961299	0.0964912	0.278836	1.33663	Intermediate	HLA-A*68:01	HLA-A*33:03	HLA-A*33:01	HLA-C*01:02	HLA-A*66:01	HLA-A*66:02	HLA-A*34:01	HLA-A*02:05	HLA-A*02:03	HLA-A*34:02	HLA-A*68:02	NA	NA	NA	NA	NA	NA	NA	NA	NA	NA	NA	NA	NA	NA	NA	NA	NA	NA	NA	NA	NA	NA	NA	NA	NA	NA
874	p.T150K	D	150	197.01	3	12.15	2.00989	0.608194	0.0263158	0.124462	0.758972	Low	HLA-A*33:03	HLA-A*68:01	HLA-A*33:01	NA	NA	NA	NA	NA	NA	NA	NA	NA	NA	NA	NA	NA	NA	NA	NA	NA	NA	NA	NA	NA	NA	NA	NA	NA	NA	NA	NA	NA	NA	NA	NA	NA	NA
875	p.T150P	D	150	500	0	0	0	0	0	0	0	Low	NA	NA	NA	NA	NA	NA	NA	NA	NA	NA	NA	NA	NA	NA	NA	NA	NA	NA	NA	NA	NA	NA	NA	NA	NA	NA	NA	NA	NA	NA	NA	NA	NA	NA	NA	NA	NA
876	p.T150R	D	150	175.2	4	25.78	6.8436	0.651973	0.0350877	0.264085	0.951146	Low	HLA-A*33:03	HLA-A*33:01	HLA-C*06:02	HLA-A*68:01	NA	NA	NA	NA	NA	NA	NA	NA	NA	NA	NA	NA	NA	NA	NA	NA	NA	NA	NA	NA	NA	NA	NA	NA	NA	NA	NA	NA	NA	NA	NA	NA	NA
877	p.T150S	D	150	500	0	0	0	0	0	0	0	Low	NA	NA	NA	NA	NA	NA	NA	NA	NA	NA	NA	NA	NA	NA	NA	NA	NA	NA	NA	NA	NA	NA	NA	NA	NA	NA	NA	NA	NA	NA	NA	NA	NA	NA	NA	NA	NA
878	p.P151A	A	151	17.97	13	37.67	9.34112	0.967582	0.114035	0.385884	1.4675	Intermediate	HLA-A*68:02	HLA-A*68:01	HLA-C*15:02	HLA-C*15:05	HLA-B*15:03	HLA-A*02:05	HLA-C*12:03	HLA-C*17:01	HLA-A*33:03	HLA-C*16:01	HLA-A*02:06	HLA-A*02:03	HLA-A*33:01	NA	NA	NA	NA	NA	NA	NA	NA	NA	NA	NA	NA	NA	NA	NA	NA	NA	NA	NA	NA	NA	NA	NA	NA
879	p.P151H	A	151	70.4	11	35.14	20.2174	0.862339	0.0964912	0.359967	1.3188	Intermediate	HLA-B*15:03	HLA-A*68:01	HLA-A*68:02	HLA-C*15:02	HLA-C*12:03	HLA-C*15:05	HLA-A*30:01	HLA-B*15:25	HLA-A*33:03	HLA-C*16:01	HLA-B*15:05	NA	NA	NA	NA	NA	NA	NA	NA	NA	NA	NA	NA	NA	NA	NA	NA	NA	NA	NA	NA	NA	NA	NA	NA	NA	NA
880	p.P151L	C	151	24.68	18	34.78	57.6704	0.954113	0.157895	0.356279	1.46829	Intermediate	HLA-B*15:03	HLA-A*68:01	HLA-C*15:02	HLA-A*68:02	HLA-A*02:06	HLA-B*48:03	HLA-B*40:12	HLA-B*15:25	HLA-B*15:05	HLA-B*13:01	HLA-C*15:05	HLA-B*15:17	HLA-B*48:01	HLA-A*02:06	HLA-A*33:03	HLA-A*33:01	HLA-B*54:01	HLA-B*15:01	NA	NA	NA	NA	NA	NA	NA	NA	NA	NA	NA	NA	NA	NA	NA	NA	NA	NA	NA
881	p.P151R	A	151	22.08	9	40.93	98.1935	0.959332	0.0789474	0.419279	1.45756	Intermediate	HLA-A*30:01	HLA-A*31:01	HLA-A*68:01	HLA-B*07:05	HLA-B*07:02	HLA-C*15:02	HLA-B*42:01	HLA-C*12:03	HLA-A*33:03	NA	NA	NA	NA	NA	NA	NA	NA	NA	NA	NA	NA	NA	NA	NA	NA	NA	NA	NA	NA	NA	NA	NA	NA	NA	NA	NA	NA
882	p.P151S	A	151	51.18	8	32.64	7.39004	0.900919	0.0701754	0.334358	1.30545	Intermediate	HLA-A*68:02	HLA-A*68:01	HLA-C*15:02	HLA-C*15:05	HLA-A*33:03	HLA-C*12:03	HLA-C*17:01	HLA-C*16:01	NA	NA	NA	NA	NA	NA	NA	NA	NA	NA	NA	NA	NA	NA	NA	NA	NA	NA	NA	NA	NA	NA	NA	NA	NA	NA	NA	NA	NA
883	p.P151T	B	151	82.19	6	17.53	6.8662	0.838673	0.0526316	0.179574	1.07088	Intermediate	HLA-A*68:01	HLA-A*68:02	HLA-C*15:02	HLA-C*15:05	HLA-A*68:01	HLA-A*33:03	NA	NA	NA	NA	NA	NA	NA	NA	NA	NA	NA	NA	NA	NA	NA	NA	NA	NA	NA	NA	NA	NA	NA	NA	NA	NA	NA	NA	NA	NA	NA
884	p.P152A	B	152	6.83	15	65.13	96.3186	0.989943	0.131579	0.667179	1.7887	Intermediate	HLA-B*07:05	HLA-B*42:01	HLA-B*07:02	HLA-B*07:04	HLA-B*42:02	HLA-A*68:01	HLA-A*68:02	HLA-B*08:01	HLA-A*02:01	HLA-B*67:01	HLA-A*02:02	HLA-C*01:02	HLA-A*02:06	HLA-A*02:03	HLA-B*39:10	NA	NA	NA	NA	NA	NA	NA	NA	NA	NA	NA	NA	NA	NA	NA	NA	NA	NA	NA	NA	NA	NA
885	p.P152L	B	152	8	22	72.82	59.4471	0.987595	0.192982	0.745954	1.92653	Intermediate	HLA-B*42:01	HLA-B*07:05	HLA-B*07:02	HLA-B*07:04	HLA-A*02:01	HLA-B*08:01	HLA-B*42:02	HLA-A*68:01	HLA-A*02:02	HLA-B*67:01	HLA-B*15:25	HLA-B*35:05	HLA-B*39:10	HLA-A*02:06	HLA-B*15:03	HLA-B*15:05	HLA-A*33:01	HLA-A*33:03	HLA-B*35:01	HLA-A*68:02	HLA-A*02:03	HLA-C*01:02	NA	NA	NA	NA	NA	NA	NA	NA	NA	NA	NA	NA	NA	NA	NA
886	p.P152Q	B	152	15.68	10	38.31	30.3301	0.972179	0.0877193	0.39244	1.45234	Intermediate	HLA-B*42:01	HLA-B*07:05	HLA-B*07:02	HLA-B*07:04	HLA-B*42:02	HLA-B*08:01	HLA-A*68:01	HLA-B*67:01	HLA-C*01:02	HLA-A*68:02	NA	NA	NA	NA	NA	NA	NA	NA	NA	NA	NA	NA	NA	NA	NA	NA	NA	NA	NA	NA	NA	NA	NA	NA	NA	NA	NA
887	p.P152R	A	152	3.38	17	46.68	253.919	0.996869	0.149123	0.478181	1.62417	Intermediate	HLA-B*07:05	HLA-B*07:02	HLA-B*42:01	HLA-B*07:04	HLA-B*42:02	HLA-B*08:01	HLA-B*67:01	HLA-A*31:01	HLA-B*39:10	HLA-A*33:03	HLA-A*68:01	HLA-A*33:01	HLA-A*33:03	HLA-A*68:01	HLA-C*01:02	HLA-B*81:01	HLA-A*68:02	NA	NA	NA	NA	NA	NA	NA	NA	NA	NA	NA	NA	NA	NA	NA	NA	NA	NA	NA	NA
888	p.P152S	B	152	6.67	11	38.43	95.4257	0.990265	0.0964912	0.393669	1.48043	Intermediate	HLA-B*07:05	HLA-B*42:01	HLA-B*07:02	HLA-B*07:04	HLA-B*42:02	HLA-B*08:01	HLA-A*68:01	HLA-B*67:01	HLA-A*68:02	HLA-B*39:10	HLA-C*01:02	NA	NA	NA	NA	NA	NA	NA	NA	NA	NA	NA	NA	NA	NA	NA	NA	NA	NA	NA	NA	NA	NA	NA	NA	NA	NA
889	p.P152T	B	152	11.14	12	41.5	42.6909	0.981292	0.105263	0.425118	1.51167	Intermediate	HLA-B*42:01	HLA-B*07:05	HLA-B*07:02	HLA-B*07:04	HLA-B*42:02	HLA-A*68:01	HLA-B*08:01	HLA-B*67:01	HLA-B*39:10	HLA-A*68:02	HLA-C*01:02	HLA-A*33:03	NA	NA	NA	NA	NA	NA	NA	NA	NA	NA	NA	NA	NA	NA	NA	NA	NA	NA	NA	NA	NA	NA	NA	NA	NA
890	p.P153A	D	153	39.81	5	23.49	1.62182	0.923742	0.0438596	0.240627	1.20823	Intermediate	HLA-A*68:01	HLA-C*01:02	HLA-A*68:02	HLA-A*33:03	HLA-A*33:01	NA	NA	NA	NA	NA	NA	NA	NA	NA	NA	NA	NA	NA	NA	NA	NA	NA	NA	NA	NA	NA	NA	NA	NA	NA	NA	NA	NA	NA	NA	NA	NA
891	p.P153H	C	153	37.42	8	36	4.81171	0.92854	0.0701754	0.368777	1.36749	Intermediate	HLA-A*68:01	HLA-A*33:03	HLA-A*33:01	HLA-C*01:02	HLA-A*68:02	HLA-C*15:02	HLA-C*12:03	HLA-A*02:05	NA	NA	NA	NA	NA	NA	NA	NA	NA	NA	NA	NA	NA	NA	NA	NA	NA	NA	NA	NA	NA	NA	NA	NA	NA	NA	NA	NA	NA
892	p.P153L	C	153	17.8	12	28.93	138.823	0.967923	0.105263	0.296353	1.36954	Intermediate	HLA-C*14:03	HLA-C*14:02	HLA-A*68:01	HLA-A*24:03	HLA-A*33:03	HLA-A*33:01	HLA-A*68:02	HLA-C*01:02	HLA-A*34:01	HLA-A*66:02	HLA-A*66:01	HLA-A*34:02	NA	NA	NA	NA	NA	NA	NA	NA	NA	NA	NA	NA	NA	NA	NA	NA	NA	NA	NA	NA	NA	NA	NA	NA	NA
893	p.P153R	C	153	500	0	0	0	0	0	0	0	Low	NA	NA	NA	NA	NA	NA	NA	NA	NA	NA	NA	NA	NA	NA	NA	NA	NA	NA	NA	NA	NA	NA	NA	NA	NA	NA	NA	NA	NA	NA	NA	NA	NA	NA	NA	NA	NA
894	p.P153S	C	153	36.14	5	23.49	1.78652	0.931109	0.0438596	0.240627	1.2156	Intermediate	HLA-A*68:01	HLA-C*01:02	HLA-A*33:03	HLA-A*68:02	HLA-A*33:01	NA	NA	NA	NA	NA	NA	NA	NA	NA	NA	NA	NA	NA	NA	NA	NA	NA	NA	NA	NA	NA	NA	NA	NA	NA	NA	NA	NA	NA	NA	NA	NA
895	p.P153T	C	153	26.93	8	25.07	2.3975	0.949597	0.0701754	0.256812	1.27658	Intermediate	HLA-A*68:01	HLA-A*33:03	HLA-A*33:01	HLA-C*01:02	HLA-A*68:02	HLA-A*66:02	HLA-A*66:01	HLA-A*34:01	NA	NA	NA	NA	NA	NA	NA	NA	NA	NA	NA	NA	NA	NA	NA	NA	NA	NA	NA	NA	NA	NA	NA	NA	NA	NA	NA	NA	NA
896	p.G154A	B	154	10.99	19	49.66	5.49078	0.981593	0.166667	0.508707	1.65697	Intermediate	HLA-A*30:01	HLA-A*68:01	HLA-A*68:02	HLA-B*07:05	HLA-B*08:01	HLA-B*42:01	HLA-A*33:03	HLA-A*33:01	HLA-B*42:01	HLA-B*07:02	HLA-B*07:05	HLA-B*07:04	HLA-B*15:17	HLA-C*01:02	HLA-B*07:02	HLA-C*16:01	HLA-A*02:05	HLA-A*02:06	HLA-B*42:02	NA	NA	NA	NA	NA	NA	NA	NA	NA	NA	NA	NA	NA	NA	NA	NA	NA	NA
897	p.G154C	B	154	42.22	10	36.41	4.26435	0.918905	0.0877193	0.372977	1.3796	Intermediate	HLA-A*30:01	HLA-A*68:01	HLA-B*08:01	HLA-A*68:02	HLA-A*33:03	HLA-C*01:02	HLA-B*42:01	HLA-A*33:01	HLA-A*02:05	HLA-B*15:17	NA	NA	NA	NA	NA	NA	NA	NA	NA	NA	NA	NA	NA	NA	NA	NA	NA	NA	NA	NA	NA	NA	NA	NA	NA	NA	NA
898	p.G154D	C	154	62.08	4	18.68	4.35021	0.87904	0.0350877	0.191354	1.10548	Intermediate	HLA-B*08:01	HLA-A*68:01	HLA-A*68:02	HLA-B*07:05	NA	NA	NA	NA	NA	NA	NA	NA	NA	NA	NA	NA	NA	NA	NA	NA	NA	NA	NA	NA	NA	NA	NA	NA	NA	NA	NA	NA	NA	NA	NA	NA	NA
899	p.G154R	B	154	4.63	24	55.54	22.6307	0.994359	0.210526	0.568941	1.77383	Intermediate	HLA-A*30:01	HLA-B*15:17	HLA-B*07:04	HLA-B*42:01	HLA-B*07:05	HLA-B*08:01	HLA-B*07:02	HLA-B*07:05	HLA-B*42:01	HLA-B*07:02	HLA-B*07:04	HLA-A*68:01	HLA-C*15:02	HLA-C*16:01	HLA-A*68:02	HLA-A*68:01	HLA-A*32:01	HLA-B*42:02	HLA-C*01:02	HLA-A*34:02	HLA-B*15:16	HLA-B*08:01	HLA-C*12:03	HLA-B*42:02	NA	NA	NA	NA	NA	NA	NA	NA	NA	NA	NA	NA	NA
900	p.G154S	B	154	11.8	20	56.6	9.07916	0.979967	0.175439	0.579799	1.7352	Intermediate	HLA-A*30:01	HLA-B*08:01	HLA-A*68:01	HLA-A*68:02	HLA-B*42:01	HLA-C*16:01	HLA-B*07:04	HLA-B*07:05	HLA-C*01:02	HLA-B*15:17	HLA-B*42:01	HLA-B*07:05	HLA-B*07:02	HLA-A*33:03	HLA-B*42:02	HLA-C*12:03	HLA-A*33:01	HLA-A*02:05	HLA-B*07:02	HLA-C*15:02	NA	NA	NA	NA	NA	NA	NA	NA	NA	NA	NA	NA	NA	NA	NA	NA	NA
901	p.G154V	A	154	23.68	31	79.96	110.196	0.95612	0.27193	0.819094	2.04714	High	HLA-A*02:06	HLA-A*30:01	HLA-A*68:01	HLA-A*68:02	HLA-A*02:01	HLA-C*05:01	HLA-B*08:01	HLA-C*08:02	HLA-B*15:17	HLA-A*02:02	HLA-A*02:05	HLA-A*02:05	HLA-C*16:01	HLA-B*42:01	HLA-A*33:03	HLA-B*42:01	HLA-C*08:04	HLA-A*33:01	HLA-C*01:02	HLA-A*02:06	HLA-B*07:05	HLA-A*02:03	HLA-C*04:03	HLA-B*07:04	HLA-B*07:05	HLA-A*68:02	HLA-C*12:03	HLA-C*12:03	HLA-C*17:01	HLA-A*02:03	HLA-B*07:02	NA	NA	NA	NA	NA	NA
902	p.T155A	D	155	38.94	17	51.75	4.11553	0.925489	0.149123	0.530117	1.60473	Intermediate	HLA-B*15:03	HLA-A*68:01	HLA-A*68:02	HLA-B*08:01	HLA-A*30:01	HLA-C*01:02	HLA-B*27:05	HLA-B*42:01	HLA-A*33:03	HLA-B*07:04	HLA-A*33:01	HLA-B*07:05	HLA-C*16:01	HLA-B*42:01	HLA-B*07:05	HLA-A*02:05	HLA-B*07:02	NA	NA	NA	NA	NA	NA	NA	NA	NA	NA	NA	NA	NA	NA	NA	NA	NA	NA	NA	NA
903	p.T155I	B	155	33.64	11	49.73	4.37488	0.936128	0.0964912	0.509424	1.54204	Intermediate	HLA-B*15:03	HLA-B*08:01	HLA-A*68:02	HLA-A*68:01	HLA-A*30:01	HLA-C*01:02	HLA-C*07:02	HLA-B*27:05	HLA-B*07:04	HLA-B*42:01	HLA-B*42:01	NA	NA	NA	NA	NA	NA	NA	NA	NA	NA	NA	NA	NA	NA	NA	NA	NA	NA	NA	NA	NA	NA	NA	NA	NA	NA
904	p.T155N	A	155	75.08	9	49.44	1.81468	0.852945	0.0789474	0.506454	1.43835	Intermediate	HLA-A*68:01	HLA-A*68:02	HLA-B*08:01	HLA-B*15:03	HLA-C*01:02	HLA-B*15:18	HLA-A*33:03	HLA-A*30:01	HLA-C*07:02	NA	NA	NA	NA	NA	NA	NA	NA	NA	NA	NA	NA	NA	NA	NA	NA	NA	NA	NA	NA	NA	NA	NA	NA	NA	NA	NA	NA
905	p.T155P	A	155	5.48	15	43.29	143.827	0.992653	0.131579	0.443454	1.56769	Intermediate	HLA-B*07:05	HLA-B*07:02	HLA-B*42:01	HLA-B*07:04	HLA-B*42:02	HLA-A*68:01	HLA-B*08:01	HLA-A*33:03	HLA-A*68:02	HLA-A*33:01	HLA-C*01:02	HLA-B*42:01	HLA-B*07:05	HLA-B*67:01	HLA-B*81:01	NA	NA	NA	NA	NA	NA	NA	NA	NA	NA	NA	NA	NA	NA	NA	NA	NA	NA	NA	NA	NA	NA
906	p.T155S	D	155	35.13	12	53.54	1.80591	0.933137	0.105263	0.548453	1.58685	Intermediate	HLA-B*15:03	HLA-A*30:01	HLA-A*68:01	HLA-A*68:02	HLA-C*01:02	HLA-B*27:05	HLA-B*08:01	HLA-A*33:03	HLA-C*07:02	HLA-B*42:01	HLA-B*07:05	HLA-A*33:01	NA	NA	NA	NA	NA	NA	NA	NA	NA	NA	NA	NA	NA	NA	NA	NA	NA	NA	NA	NA	NA	NA	NA	NA	NA
907	p.R156C	C	156	9.47	11	55.27	6.32455	0.984644	0.0964912	0.566175	1.64731	Intermediate	HLA-A*30:01	HLA-A*03:01	HLA-A*11:01	HLA-A*11:02	HLA-A*34:02	HLA-A*03:02	HLA-A*68:01	HLA-A*31:01	HLA-C*01:02	HLA-A*68:02	HLA-A*33:03	NA	NA	NA	NA	NA	NA	NA	NA	NA	NA	NA	NA	NA	NA	NA	NA	NA	NA	NA	NA	NA	NA	NA	NA	NA	NA
908	p.R156G	A	156	5.8	17	58.92	8.41323	0.992011	0.149123	0.603565	1.7447	Intermediate	HLA-A*30:01	HLA-A*03:01	HLA-A*11:01	HLA-A*11:02	HLA-A*03:02	HLA-A*68:02	HLA-A*31:01	HLA-A*34:02	HLA-A*30:02	HLA-B*15:03	HLA-C*01:02	HLA-B*15:25	HLA-B*15:17	HLA-A*02:05	HLA-B*15:01	HLA-A*02:06	HLA-C*03:02	NA	NA	NA	NA	NA	NA	NA	NA	NA	NA	NA	NA	NA	NA	NA	NA	NA	NA	NA	NA
909	p.R156H	C	156	3.57	19	60.47	18.4781	0.996487	0.166667	0.619443	1.7826	Intermediate	HLA-A*30:01	HLA-A*03:01	HLA-A*34:02	HLA-A*68:01	HLA-A*11:01	HLA-A*11:02	HLA-B*15:03	HLA-A*31:01	HLA-A*03:02	HLA-B*15:18	HLA-A*33:03	HLA-A*30:01	HLA-C*01:02	HLA-A*68:02	HLA-A*66:02	HLA-A*34:01	HLA-C*15:02	HLA-B*15:17	HLA-A*30:02	NA	NA	NA	NA	NA	NA	NA	NA	NA	NA	NA	NA	NA	NA	NA	NA	NA	NA
910	p.R156L	D	156	5.98	34	76.39	91.8531	0.99165	0.298246	0.782524	2.07242	High	HLA-A*30:01	HLA-B*15:25	HLA-A*03:01	HLA-A*26:02	HLA-A*11:01	HLA-A*11:02	HLA-B*15:01	HLA-A*34:02	HLA-A*03:02	HLA-B*15:02	HLA-B*15:03	HLA-A*68:01	HLA-A*31:01	HLA-A*68:02	HLA-B*15:27	HLA-B*15:05	HLA-A*30:02	HLA-A*29:01	HLA-A*29:02	HLA-B*15:07	HLA-C*01:02	HLA-B*15:17	HLA-A*80:01	HLA-A*26:01	HLA-B*15:32	HLA-A*33:03	HLA-C*15:02	HLA-A*30:01	HLA-A*34:01	HLA-A*02:05	HLA-B*15:17	HLA-A*32:01	HLA-C*12:03	HLA-C*15:02	NA	NA	NA
911	p.R156P	A	156	16.45	21	70.02	163.622	0.970633	0.184211	0.717271	1.87211	Intermediate	HLA-B*35:01	HLA-A*30:01	HLA-A*68:02	HLA-C*01:02	HLA-B*35:05	HLA-B*15:11	HLA-B*35:08	HLA-B*15:02	HLA-A*26:02	HLA-B*15:08	HLA-A*34:02	HLA-C*12:03	HLA-A*02:06	HLA-A*02:05	HLA-C*16:01	HLA-A*03:01	HLA-A*11:01	HLA-A*11:02	HLA-C*03:04	HLA-C*03:03	HLA-C*01:02	NA	NA	NA	NA	NA	NA	NA	NA	NA	NA	NA	NA	NA	NA	NA	NA
912	p.R156S	C	156	3.39	43	80.3	417.388	0.996849	0.377193	0.822577	2.19662	High	HLA-A*30:01	HLA-B*15:17	HLA-A*11:01	HLA-A*11:02	HLA-A*03:01	HLA-A*03:02	HLA-A*26:02	HLA-A*34:02	HLA-A*31:01	HLA-A*68:01	HLA-C*01:02	HLA-C*03:02	HLA-A*30:02	HLA-B*15:25	HLA-B*15:03	HLA-A*68:02	HLA-B*15:01	HLA-C*16:01	HLA-C*12:03	HLA-A*26:01	HLA-A*33:03	HLA-C*12:03	HLA-B*58:01	HLA-B*15:05	HLA-B*15:02	HLA-A*30:04	HLA-B*15:16	HLA-C*12:02	HLA-C*16:01	HLA-C*15:02	HLA-A*29:01	HLA-A*29:02	HLA-B*15:27	HLA-A*02:05	HLA-A*66:02	HLA-B*15:32	HLA-B*15:17
913	p.V157F	A	156	3.23	23	79.52	10.237	0.99717	0.201754	0.814587	2.01351	High	HLA-A*30:01	HLA-A*31:01	HLA-A*30:01	HLA-B*15:03	HLA-A*03:01	HLA-A*03:02	HLA-B*27:05	HLA-B*15:17	HLA-C*07:02	HLA-B*42:01	HLA-B*08:01	HLA-C*01:02	HLA-C*07:01	HLA-A*26:02	HLA-C*14:03	HLA-C*14:02	HLA-A*11:01	HLA-A*11:02	HLA-B*07:05	HLA-B*15:18	HLA-C*03:02	HLA-A*33:03	HLA-C*16:01	NA	NA	NA	NA	NA	NA	NA	NA	NA	NA	NA	NA	NA	NA
914	p.R158C	C	157	7.17	13	47.76	2.0965	0.989261	0.114035	0.489244	1.59254	Intermediate	HLA-A*11:01	HLA-A*11:02	HLA-A*03:02	HLA-A*03:01	HLA-A*30:01	HLA-A*30:01	HLA-A*31:01	HLA-B*15:03	HLA-A*74:01	HLA-A*34:02	HLA-A*68:01	HLA-B*15:18	HLA-B*15:17	NA	NA	NA	NA	NA	NA	NA	NA	NA	NA	NA	NA	NA	NA	NA	NA	NA	NA	NA	NA	NA	NA	NA	NA
915	p.V157A	A	157	2.38	16	68.45	1.8093	0.998876	0.140351	0.701188	1.84042	Intermediate	HLA-A*30:01	HLA-A*30:01	HLA-A*31:01	HLA-A*03:01	HLA-A*11:01	HLA-A*11:02	HLA-B*15:03	HLA-A*03:02	HLA-C*07:02	HLA-A*34:02	HLA-C*07:01	HLA-B*15:18	HLA-B*07:05	HLA-B*07:04	HLA-B*08:01	HLA-B*15:17	NA	NA	NA	NA	NA	NA	NA	NA	NA	NA	NA	NA	NA	NA	NA	NA	NA	NA	NA	NA	NA
916	p.V157D	A	157	38.62	3	5.17	0.617763	0.926131	0.0263158	0.0529605	1.00541	Intermediate	HLA-A*30:01	HLA-A*30:01	HLA-B*15:03	NA	NA	NA	NA	NA	NA	NA	NA	NA	NA	NA	NA	NA	NA	NA	NA	NA	NA	NA	NA	NA	NA	NA	NA	NA	NA	NA	NA	NA	NA	NA	NA	NA	NA
917	p.V157G	A	157	4.07	10	41.11	1.53655	0.995484	0.0877193	0.421123	1.50433	Intermediate	HLA-A*30:01	HLA-A*30:01	HLA-A*31:01	HLA-A*03:01	HLA-A*03:02	HLA-A*11:01	HLA-A*11:02	HLA-B*15:03	HLA-B*07:05	HLA-B*07:05	NA	NA	NA	NA	NA	NA	NA	NA	NA	NA	NA	NA	NA	NA	NA	NA	NA	NA	NA	NA	NA	NA	NA	NA	NA	NA	NA
918	p.V157I	C	157	2.48	15	66.62	1.59421	0.998675	0.131579	0.682442	1.8127	Intermediate	HLA-A*30:01	HLA-A*03:01	HLA-A*03:02	HLA-A*31:01	HLA-A*11:01	HLA-A*11:02	HLA-A*30:01	HLA-B*15:03	HLA-A*34:02	HLA-A*74:01	HLA-C*01:02	HLA-B*08:01	HLA-B*27:05	HLA-C*07:02	HLA-B*15:18	NA	NA	NA	NA	NA	NA	NA	NA	NA	NA	NA	NA	NA	NA	NA	NA	NA	NA	NA	NA	NA	NA
919	p.V157L	B	157	3.07	14	56.99	4.32828	0.997491	0.122807	0.583794	1.70409	Intermediate	HLA-A*30:01	HLA-A*03:01	HLA-A*03:02	HLA-A*31:01	HLA-A*30:01	HLA-A*11:01	HLA-A*11:02	HLA-C*01:02	HLA-B*15:03	HLA-A*74:01	HLA-B*08:01	HLA-A*34:02	HLA-B*27:05	HLA-B*42:01	NA	NA	NA	NA	NA	NA	NA	NA	NA	NA	NA	NA	NA	NA	NA	NA	NA	NA	NA	NA	NA	NA	NA
920	p.R158G	A	158	6.53	15	59.33	2.31556	0.990546	0.131579	0.607765	1.72989	Intermediate	HLA-A*11:01	HLA-A*11:02	HLA-A*03:02	HLA-A*03:01	HLA-A*30:01	HLA-A*30:01	HLA-B*15:03	HLA-A*31:01	HLA-A*34:02	HLA-B*15:17	HLA-A*74:01	HLA-B*15:18	HLA-C*07:02	HLA-B*07:05	HLA-A*68:01	NA	NA	NA	NA	NA	NA	NA	NA	NA	NA	NA	NA	NA	NA	NA	NA	NA	NA	NA	NA	NA	NA
921	p.R158H	B	158	3.85	14	59.09	2.9454	0.995925	0.122807	0.605306	1.72404	Intermediate	HLA-A*30:01	HLA-A*11:01	HLA-A*11:02	HLA-A*03:01	HLA-A*03:02	HLA-A*30:01	HLA-A*31:01	HLA-B*15:03	HLA-A*34:02	HLA-A*74:01	HLA-A*68:01	HLA-B*15:17	HLA-B*42:01	HLA-C*07:02	NA	NA	NA	NA	NA	NA	NA	NA	NA	NA	NA	NA	NA	NA	NA	NA	NA	NA	NA	NA	NA	NA	NA
922	p.R158L	B	158	4.73	20	55.38	46.5338	0.994159	0.175439	0.567302	1.7369	Intermediate	HLA-A*11:01	HLA-A*11:02	HLA-A*03:02	HLA-A*03:01	HLA-A*30:01	HLA-A*31:01	HLA-A*30:01	HLA-B*07:05	HLA-B*42:01	HLA-B*15:03	HLA-B*07:02	HLA-A*34:02	HLA-A*74:01	HLA-B*67:01	HLA-B*39:10	HLA-A*68:01	HLA-B*15:17	HLA-B*07:04	HLA-B*07:05	HLA-B*42:01	NA	NA	NA	NA	NA	NA	NA	NA	NA	NA	NA	NA	NA	NA	NA	NA	NA
923	p.R158P	A	158	8.19	16	68.27	2.94591	0.987213	0.140351	0.699344	1.82691	Intermediate	HLA-A*11:01	HLA-A*11:02	HLA-A*30:01	HLA-A*03:02	HLA-A*03:01	HLA-A*30:01	HLA-B*15:03	HLA-A*31:01	HLA-A*34:02	HLA-A*68:01	HLA-C*07:02	HLA-B*15:17	HLA-B*15:18	HLA-C*07:01	HLA-A*74:01	HLA-B*42:01	NA	NA	NA	NA	NA	NA	NA	NA	NA	NA	NA	NA	NA	NA	NA	NA	NA	NA	NA	NA	NA
924	p.R158S	B	158	4.57	17	68.55	5.46912	0.99448	0.149123	0.702213	1.84582	Intermediate	HLA-A*11:01	HLA-A*11:02	HLA-A*03:02	HLA-A*03:01	HLA-A*30:01	HLA-A*30:01	HLA-B*15:03	HLA-A*31:01	HLA-A*34:02	HLA-A*68:01	HLA-A*74:01	HLA-B*15:17	HLA-C*07:02	HLA-B*07:05	HLA-B*15:18	HLA-B*42:01	HLA-C*07:01	NA	NA	NA	NA	NA	NA	NA	NA	NA	NA	NA	NA	NA	NA	NA	NA	NA	NA	NA	NA
925	p.A159D	A	159	2.45	11	47.02	1.46099	0.998735	0.0964912	0.481664	1.57689	Intermediate	HLA-A*30:01	HLA-A*03:01	HLA-A*11:01	HLA-A*11:02	HLA-A*31:01	HLA-A*03:02	HLA-A*30:01	HLA-A*34:02	HLA-B*15:03	HLA-A*74:01	HLA-A*68:01	NA	NA	NA	NA	NA	NA	NA	NA	NA	NA	NA	NA	NA	NA	NA	NA	NA	NA	NA	NA	NA	NA	NA	NA	NA	NA
926	p.A159G	B	159	500	0	0	0	0	0	0	0	Low	NA	NA	NA	NA	NA	NA	NA	NA	NA	NA	NA	NA	NA	NA	NA	NA	NA	NA	NA	NA	NA	NA	NA	NA	NA	NA	NA	NA	NA	NA	NA	NA	NA	NA	NA	NA	NA
927	p.A159P	A	159	2.15	17	63.1	10.663	0.999338	0.149123	0.646384	1.79484	Intermediate	HLA-A*30:01	HLA-A*03:01	HLA-A*31:01	HLA-A*11:01	HLA-A*11:02	HLA-A*03:02	HLA-A*30:01	HLA-A*34:02	HLA-B*15:03	HLA-A*74:01	HLA-B*07:05	HLA-B*42:01	HLA-B*55:02	HLA-A*68:01	HLA-B*08:01	HLA-A*33:03	HLA-B*07:02	NA	NA	NA	NA	NA	NA	NA	NA	NA	NA	NA	NA	NA	NA	NA	NA	NA	NA	NA	NA
928	p.A159S	D	159	2.16	18	64	3.1556	0.999318	0.157895	0.655603	1.81282	Intermediate	HLA-A*30:01	HLA-A*03:01	HLA-A*31:01	HLA-A*11:01	HLA-A*11:02	HLA-A*03:02	HLA-A*30:01	HLA-A*30:01	HLA-B*15:03	HLA-A*34:02	HLA-A*74:01	HLA-B*08:01	HLA-A*68:01	HLA-B*42:01	HLA-B*07:04	HLA-B*15:18	HLA-C*07:02	HLA-B*07:05	NA	NA	NA	NA	NA	NA	NA	NA	NA	NA	NA	NA	NA	NA	NA	NA	NA	NA	NA
929	p.A159T	D	159	2.28	17	52.95	4.86507	0.999077	0.149123	0.542409	1.69061	Intermediate	HLA-A*30:01	HLA-A*03:01	HLA-A*31:01	HLA-A*11:01	HLA-A*11:02	HLA-A*30:01	HLA-A*03:02	HLA-A*30:01	HLA-B*15:03	HLA-A*34:02	HLA-A*74:01	HLA-B*08:01	HLA-B*42:01	HLA-B*07:04	HLA-B*27:05	HLA-B*15:18	HLA-B*07:05	NA	NA	NA	NA	NA	NA	NA	NA	NA	NA	NA	NA	NA	NA	NA	NA	NA	NA	NA	NA
930	p.A159V	A	159	2.43	13	51.35	2.12031	0.998776	0.114035	0.526019	1.63883	Intermediate	HLA-A*30:01	HLA-A*03:01	HLA-A*31:01	HLA-A*30:01	HLA-A*11:01	HLA-A*11:02	HLA-A*03:02	HLA-A*30:01	HLA-B*15:03	HLA-A*34:02	HLA-B*08:01	HLA-A*74:01	HLA-B*27:05	NA	NA	NA	NA	NA	NA	NA	NA	NA	NA	NA	NA	NA	NA	NA	NA	NA	NA	NA	NA	NA	NA	NA	NA
931	p.M160I	C	160	2.3	15	62.97	2.12731	0.999036	0.131579	0.645052	1.77567	Intermediate	HLA-A*30:01	HLA-A*03:01	HLA-A*31:01	HLA-A*11:01	HLA-A*11:02	HLA-A*03:02	HLA-A*30:01	HLA-B*15:03	HLA-A*74:01	HLA-A*34:02	HLA-A*68:01	HLA-C*07:02	HLA-A*33:03	HLA-B*27:05	HLA-A*30:01	NA	NA	NA	NA	NA	NA	NA	NA	NA	NA	NA	NA	NA	NA	NA	NA	NA	NA	NA	NA	NA	NA
932	p.M160K	B	160	2.54	11	42.65	4.04977	0.998555	0.0964912	0.436898	1.53194	Intermediate	HLA-A*30:01	HLA-A*03:01	HLA-A*31:01	HLA-A*03:02	HLA-A*30:01	HLA-A*11:01	HLA-A*11:02	HLA-A*34:02	HLA-B*15:03	HLA-A*30:01	HLA-A*74:01	NA	NA	NA	NA	NA	NA	NA	NA	NA	NA	NA	NA	NA	NA	NA	NA	NA	NA	NA	NA	NA	NA	NA	NA	NA	NA
933	p.M160L	D	160	2.39	17	65.67	1.55697	0.998856	0.149123	0.672711	1.82069	Intermediate	HLA-A*30:01	HLA-A*03:01	HLA-A*31:01	HLA-A*11:01	HLA-A*11:02	HLA-A*03:02	HLA-A*30:01	HLA-B*15:03	HLA-A*34:02	HLA-A*74:01	HLA-B*42:01	HLA-B*27:05	HLA-A*68:01	HLA-C*07:02	HLA-B*07:05	HLA-B*08:01	HLA-B*15:17	NA	NA	NA	NA	NA	NA	NA	NA	NA	NA	NA	NA	NA	NA	NA	NA	NA	NA	NA	NA
934	p.M160R	B	160	2.32	12	46.23	7.50641	0.998996	0.105263	0.473571	1.57783	Intermediate	HLA-A*30:01	HLA-A*03:01	HLA-A*31:01	HLA-A*30:01	HLA-A*03:02	HLA-A*11:01	HLA-A*11:02	HLA-B*15:03	HLA-A*34:02	HLA-A*30:01	HLA-A*74:01	HLA-A*33:03	NA	NA	NA	NA	NA	NA	NA	NA	NA	NA	NA	NA	NA	NA	NA	NA	NA	NA	NA	NA	NA	NA	NA	NA	NA
935	p.M160T	D	160	2.25	13	60.1	1.64275	0.999137	0.114035	0.615653	1.72882	Intermediate	HLA-A*30:01	HLA-A*03:01	HLA-A*31:01	HLA-A*11:01	HLA-A*11:02	HLA-A*03:02	HLA-B*15:03	HLA-A*30:01	HLA-A*34:02	HLA-A*74:01	HLA-B*15:18	HLA-C*07:02	HLA-B*08:01	NA	NA	NA	NA	NA	NA	NA	NA	NA	NA	NA	NA	NA	NA	NA	NA	NA	NA	NA	NA	NA	NA	NA	NA
936	p.M160V	D	160	2.29	13	61.1	1.85816	0.999057	0.114035	0.625896	1.73899	Intermediate	HLA-A*30:01	HLA-A*03:01	HLA-A*31:01	HLA-A*11:01	HLA-A*11:02	HLA-A*03:02	HLA-A*30:01	HLA-B*15:03	HLA-A*34:02	HLA-A*74:01	HLA-A*68:01	HLA-C*07:02	HLA-A*33:03	NA	NA	NA	NA	NA	NA	NA	NA	NA	NA	NA	NA	NA	NA	NA	NA	NA	NA	NA	NA	NA	NA	NA	NA
937	p.A161D	A	161	2.76	13	51.3	18.5315	0.998113	0.114035	0.525507	1.63766	Intermediate	HLA-A*30:01	HLA-A*31:01	HLA-A*03:01	HLA-A*03:02	HLA-A*11:01	HLA-A*11:02	HLA-A*26:02	HLA-A*30:01	HLA-B*15:03	HLA-A*74:01	HLA-A*34:02	HLA-A*68:01	HLA-A*26:01	NA	NA	NA	NA	NA	NA	NA	NA	NA	NA	NA	NA	NA	NA	NA	NA	NA	NA	NA	NA	NA	NA	NA	NA
938	p.A161G	B	161	2.32	14	48.4	0.973796	0.998996	0.122807	0.4958	1.6176	Intermediate	HLA-A*30:01	HLA-A*03:01	HLA-A*31:01	HLA-A*11:01	HLA-A*11:02	HLA-A*03:02	HLA-A*30:01	HLA-A*34:02	HLA-B*15:03	HLA-B*15:25	HLA-A*74:01	HLA-B*15:03	HLA-A*30:01	HLA-B*15:01	NA	NA	NA	NA	NA	NA	NA	NA	NA	NA	NA	NA	NA	NA	NA	NA	NA	NA	NA	NA	NA	NA	NA
939	p.A161P	B	161	2.22	14	51.92	3.00353	0.999197	0.122807	0.531858	1.65386	Intermediate	HLA-A*30:01	HLA-A*03:01	HLA-A*31:01	HLA-A*30:01	HLA-A*11:01	HLA-A*11:02	HLA-A*03:02	HLA-B*15:03	HLA-A*74:01	HLA-A*34:02	HLA-A*30:01	HLA-B*08:01	HLA-B*35:05	HLA-B*27:05	NA	NA	NA	NA	NA	NA	NA	NA	NA	NA	NA	NA	NA	NA	NA	NA	NA	NA	NA	NA	NA	NA	NA
940	p.A161S	B	161	1.99	27	80.69	3.50762	0.999659	0.236842	0.826572	2.06307	High	HLA-A*30:01	HLA-A*03:01	HLA-A*31:01	HLA-A*11:01	HLA-A*11:02	HLA-A*03:02	HLA-A*30:01	HLA-B*15:03	HLA-B*15:25	HLA-A*34:02	HLA-B*15:03	HLA-A*74:01	HLA-C*03:02	HLA-A*30:01	HLA-B*15:01	HLA-A*26:02	HLA-B*15:17	HLA-B*15:02	HLA-C*03:04	HLA-C*03:03	HLA-B*08:01	HLA-C*14:03	HLA-C*14:02	HLA-A*68:01	HLA-B*15:18	HLA-C*07:02	HLA-C*12:03	NA	NA	NA	NA	NA	NA	NA	NA	NA	NA
941	p.A161T	B	161	1.97	23	67.32	4.2093	0.999699	0.201754	0.689613	1.89107	Intermediate	HLA-A*30:01	HLA-A*03:01	HLA-A*31:01	HLA-A*11:01	HLA-A*11:02	HLA-A*03:02	HLA-A*30:01	HLA-B*15:03	HLA-A*34:02	HLA-A*74:01	HLA-B*15:25	HLA-B*15:03	HLA-A*26:02	HLA-C*03:02	HLA-A*30:01	HLA-B*15:02	HLA-A*68:01	HLA-B*15:17	HLA-A*33:03	HLA-B*15:01	HLA-A*34:02	HLA-C*07:02	HLA-B*15:17	NA	NA	NA	NA	NA	NA	NA	NA	NA	NA	NA	NA	NA	NA
942	p.A161V	C	161	2.17	22	70.66	2.37654	0.999297	0.192982	0.723827	1.91611	Intermediate	HLA-A*30:01	HLA-A*03:01	HLA-A*31:01	HLA-A*11:01	HLA-A*11:02	HLA-A*03:02	HLA-A*30:01	HLA-B*15:25	HLA-B*15:03	HLA-A*74:01	HLA-B*15:03	HLA-A*34:02	HLA-B*15:17	HLA-C*03:02	HLA-B*15:01	HLA-C*03:04	HLA-C*03:03	HLA-A*30:01	HLA-A*68:01	HLA-B*15:02	HLA-A*33:03	HLA-C*12:03	NA	NA	NA	NA	NA	NA	NA	NA	NA	NA	NA	NA	NA	NA	NA
943	p.I162F	B	162	2.31	31	78.67	83.2453	0.999016	0.27193	0.80588	2.07683	High	HLA-A*30:01	HLA-A*31:01	HLA-A*03:01	HLA-C*14:03	HLA-C*14:02	HLA-A*03:02	HLA-A*11:01	HLA-A*11:02	HLA-B*15:17	HLA-A*74:01	HLA-A*30:01	HLA-A*34:02	HLA-B*15:25	HLA-A*30:01	HLA-B*15:03	HLA-A*24:03	HLA-B*15:01	HLA-A*33:03	HLA-A*68:01	HLA-B*15:03	HLA-B*15:03	HLA-C*03:02	HLA-B*27:05	HLA-B*15:07	HLA-C*12:03	HLA-C*16:01	HLA-B*15:03	HLA-B*08:01	HLA-C*07:02	HLA-C*16:01	HLA-A*30:02	NA	NA	NA	NA	NA	NA
944	p.I162L	C	162	500	0	0	0	0	0	0	0	Low	NA	NA	NA	NA	NA	NA	NA	NA	NA	NA	NA	NA	NA	NA	NA	NA	NA	NA	NA	NA	NA	NA	NA	NA	NA	NA	NA	NA	NA	NA	NA	NA	NA	NA	NA	NA	NA
945	p.I162M	C	162	1.96	38	74.57	14.0012	0.999719	0.333333	0.76388	2.09693	High	HLA-A*30:01	HLA-A*03:01	HLA-B*15:03	HLA-B*15:25	HLA-A*31:01	HLA-A*03:02	HLA-A*11:01	HLA-A*11:02	HLA-B*15:01	HLA-A*30:01	HLA-A*34:02	HLA-B*15:27	HLA-B*15:07	HLA-A*74:01	HLA-A*02:03	HLA-B*15:05	HLA-B*15:03	HLA-B*15:32	HLA-B*07:05	HLA-B*08:01	HLA-B*15:02	HLA-A*30:01	HLA-A*02:02	HLA-B*07:02	HLA-B*15:17	HLA-B*42:01	HLA-C*03:02	HLA-C*14:03	HLA-C*14:02	HLA-B*07:04	HLA-A*68:01	HLA-C*16:01	HLA-B*27:05	HLA-A*33:03	HLA-C*03:02	HLA-B*15:17	HLA-C*16:01
946	p.I162N	A	162	2.17	12	42.65	0.985542	0.999297	0.105263	0.436898	1.54146	Intermediate	HLA-A*30:01	HLA-A*03:01	HLA-A*31:01	HLA-A*03:02	HLA-A*11:01	HLA-A*11:02	HLA-A*34:02	HLA-B*15:03	HLA-A*30:01	HLA-A*74:01	HLA-B*15:03	HLA-A*30:01	NA	NA	NA	NA	NA	NA	NA	NA	NA	NA	NA	NA	NA	NA	NA	NA	NA	NA	NA	NA	NA	NA	NA	NA	NA
947	p.I162S	B	162	2.21	27	80.7	27.807	0.999217	0.236842	0.826675	2.06273	High	HLA-A*30:01	HLA-A*03:01	HLA-B*15:17	HLA-A*31:01	HLA-A*03:02	HLA-A*11:01	HLA-A*11:02	HLA-B*15:03	HLA-A*30:01	HLA-B*15:03	HLA-A*34:02	HLA-C*16:01	HLA-B*15:25	HLA-C*03:02	HLA-A*30:01	HLA-C*03:04	HLA-C*03:03	HLA-C*12:03	HLA-A*74:01	HLA-C*15:02	HLA-B*15:16	HLA-B*15:18	HLA-B*15:01	HLA-C*07:02	HLA-B*27:05	HLA-A*68:01	HLA-C*15:05	NA	NA	NA	NA	NA	NA	NA	NA	NA	NA
948	p.I162T	B	162	500	0	0	0	0	0	0	0	Low	NA	NA	NA	NA	NA	NA	NA	NA	NA	NA	NA	NA	NA	NA	NA	NA	NA	NA	NA	NA	NA	NA	NA	NA	NA	NA	NA	NA	NA	NA	NA	NA	NA	NA	NA	NA	NA
949	p.I162V	C	162	2.14	25	80.35	3.77165	0.999358	0.219298	0.82309	2.04175	High	HLA-A*30:01	HLA-A*03:01	HLA-A*31:01	HLA-A*03:02	HLA-A*11:01	HLA-A*11:02	HLA-A*30:01	HLA-B*15:03	HLA-B*15:25	HLA-B*15:17	HLA-B*15:03	HLA-A*34:02	HLA-A*74:01	HLA-A*30:01	HLA-C*03:02	HLA-B*15:01	HLA-B*15:18	HLA-C*07:02	HLA-B*08:01	HLA-C*03:04	HLA-C*03:03	HLA-A*68:01	HLA-A*26:02	HLA-A*33:03	HLA-C*12:03	NA	NA	NA	NA	NA	NA	NA	NA	NA	NA	NA	NA
950	p.Y163H	A	162	2.82	11	47.66	0.796717	0.997993	0.0964912	0.48822	1.5827	Intermediate	HLA-A*30:01	HLA-A*03:01	HLA-A*31:01	HLA-A*11:01	HLA-A*11:02	HLA-A*03:02	HLA-A*30:01	HLA-A*34:02	HLA-B*15:25	HLA-A*74:01	HLA-B*15:01	NA	NA	NA	NA	NA	NA	NA	NA	NA	NA	NA	NA	NA	NA	NA	NA	NA	NA	NA	NA	NA	NA	NA	NA	NA	NA
951	p.Y163C	A	163	3.68	7	40.19	0.581149	0.996266	0.0614035	0.411698	1.46937	Intermediate	HLA-A*30:01	HLA-A*03:01	HLA-A*31:01	HLA-A*03:02	HLA-A*11:01	HLA-A*11:02	HLA-A*34:02	NA	NA	NA	NA	NA	NA	NA	NA	NA	NA	NA	NA	NA	NA	NA	NA	NA	NA	NA	NA	NA	NA	NA	NA	NA	NA	NA	NA	NA	NA
952	p.Y163D	A	163	4.37	9	48.66	15.3305	0.994881	0.0789474	0.498463	1.57229	Intermediate	HLA-A*30:01	HLA-A*03:01	HLA-A*03:02	HLA-A*31:01	HLA-C*05:01	HLA-A*11:01	HLA-A*11:02	HLA-C*03:02	HLA-C*08:02	NA	NA	NA	NA	NA	NA	NA	NA	NA	NA	NA	NA	NA	NA	NA	NA	NA	NA	NA	NA	NA	NA	NA	NA	NA	NA	NA	NA
953	p.Y163F	D	163	500	0	0	0	0	0	0	0	Low	NA	NA	NA	NA	NA	NA	NA	NA	NA	NA	NA	NA	NA	NA	NA	NA	NA	NA	NA	NA	NA	NA	NA	NA	NA	NA	NA	NA	NA	NA	NA	NA	NA	NA	NA	NA	NA
954	p.Y163N	A	163	2.85	10	42.79	0.750395	0.997932	0.0877193	0.438332	1.52398	Intermediate	HLA-A*30:01	HLA-A*03:01	HLA-A*31:01	HLA-A*03:02	HLA-A*11:01	HLA-A*11:02	HLA-A*34:02	HLA-A*74:01	HLA-A*30:01	HLA-B*15:25	NA	NA	NA	NA	NA	NA	NA	NA	NA	NA	NA	NA	NA	NA	NA	NA	NA	NA	NA	NA	NA	NA	NA	NA	NA	NA	NA
955	p.Y163S	A	163	2.69	10	43.61	1.09939	0.998254	0.0877193	0.446732	1.53271	Intermediate	HLA-A*30:01	HLA-A*03:01	HLA-A*31:01	HLA-A*03:02	HLA-A*11:01	HLA-A*11:02	HLA-A*34:02	HLA-A*30:01	HLA-A*74:01	HLA-C*03:02	NA	NA	NA	NA	NA	NA	NA	NA	NA	NA	NA	NA	NA	NA	NA	NA	NA	NA	NA	NA	NA	NA	NA	NA	NA	NA	NA
956	p.K164E	A	164	14.93	20	49.08	3.85299	0.973684	0.175439	0.502766	1.65189	Intermediate	HLA-A*30:01	HLA-B*15:25	HLA-B*15:03	HLA-A*02:05	HLA-C*03:02	HLA-B*15:01	HLA-C*03:04	HLA-C*03:03	HLA-A*02:03	HLA-A*26:02	HLA-A*02:03	HLA-B*15:17	HLA-A*02:06	HLA-A*02:02	HLA-C*12:03	HLA-A*02:05	HLA-B*15:02	HLA-C*03:02	HLA-C*14:03	HLA-C*14:02	NA	NA	NA	NA	NA	NA	NA	NA	NA	NA	NA	NA	NA	NA	NA	NA	NA
957	p.K164M	B	164	3.81	42	81.14	76.5504	0.996005	0.368421	0.831182	2.19561	High	HLA-A*30:01	HLA-A*02:03	HLA-A*02:05	HLA-A*02:06	HLA-A*02:02	HLA-B*15:03	HLA-B*15:17	HLA-B*15:25	HLA-A*30:01	HLA-B*15:25	HLA-B*15:03	HLA-A*02:01	HLA-B*07:05	HLA-C*12:03	HLA-B*15:03	HLA-B*15:01	HLA-B*07:02	HLA-B*42:01	HLA-A*32:01	HLA-B*15:07	HLA-B*15:01	HLA-C*03:02	HLA-B*39:01	HLA-A*30:02	HLA-C*03:02	HLA-B*15:25	HLA-B*07:04	HLA-B*15:01	HLA-B*13:01	HLA-B*15:17	HLA-C*12:02	HLA-C*02:02	HLA-C*02:10	HLA-C*16:01	HLA-C*16:01	HLA-B*13:02	HLA-B*15:03
958	p.K164N	B	164	9.08	14	24.68	2.32377	0.985427	0.122807	0.252817	1.36105	Intermediate	HLA-A*30:01	HLA-A*02:05	HLA-A*02:03	HLA-B*15:25	HLA-A*02:06	HLA-B*15:03	HLA-A*30:01	HLA-A*02:02	HLA-C*03:02	HLA-B*15:01	HLA-C*03:02	HLA-B*15:17	HLA-C*14:03	HLA-C*14:02	NA	NA	NA	NA	NA	NA	NA	NA	NA	NA	NA	NA	NA	NA	NA	NA	NA	NA	NA	NA	NA	NA	NA
959	p.K164Q	C	164	10.09	15	37.75	1.39844	0.9834	0.131579	0.386704	1.50168	Intermediate	HLA-A*30:01	HLA-A*02:05	HLA-A*02:03	HLA-B*15:25	HLA-A*02:06	HLA-B*15:03	HLA-A*02:02	HLA-A*30:01	HLA-B*15:01	HLA-C*03:02	HLA-B*15:03	HLA-B*15:17	HLA-C*03:02	HLA-C*03:04	HLA-C*03:03	NA	NA	NA	NA	NA	NA	NA	NA	NA	NA	NA	NA	NA	NA	NA	NA	NA	NA	NA	NA	NA	NA
960	p.K164R	C	164	3.46	27	83.5	14.9246	0.996708	0.236842	0.855358	2.08891	High	HLA-A*31:01	HLA-A*30:01	HLA-A*02:06	HLA-A*02:05	HLA-A*02:03	HLA-A*33:03	HLA-B*15:03	HLA-A*03:01	HLA-A*74:01	HLA-A*03:02	HLA-A*02:02	HLA-A*30:01	HLA-A*11:01	HLA-A*11:02	HLA-B*15:25	HLA-A*68:01	HLA-A*34:02	HLA-B*15:03	HLA-A*33:01	HLA-B*15:01	HLA-B*15:17	HLA-B*13:01	HLA-B*13:02	HLA-B*15:25	HLA-B*15:01	HLA-A*02:01	HLA-C*03:02	NA	NA	NA	NA	NA	NA	NA	NA	NA	NA
961	p.K164T	C	164	5.36	14	21.58	2.33527	0.992894	0.122807	0.221061	1.33676	Intermediate	HLA-A*30:01	HLA-A*02:05	HLA-A*02:03	HLA-A*02:06	HLA-A*02:02	HLA-B*15:25	HLA-A*30:01	HLA-B*15:03	HLA-C*03:02	HLA-B*15:03	HLA-B*15:01	HLA-C*03:02	HLA-B*15:03	HLA-B*15:17	NA	NA	NA	NA	NA	NA	NA	NA	NA	NA	NA	NA	NA	NA	NA	NA	NA	NA	NA	NA	NA	NA	NA
962	p.Q165E	C	165	47.15	14	35.07	24.9458	0.909009	0.122807	0.35925	1.39107	Intermediate	HLA-B*41:02	HLA-B*15:25	HLA-B*41:01	HLA-B*40:02	HLA-B*15:03	HLA-A*68:02	HLA-B*40:01	HLA-B*15:01	HLA-A*30:01	HLA-B*45:01	HLA-B*49:01	HLA-B*50:01	HLA-B*15:17	HLA-C*03:02	NA	NA	NA	NA	NA	NA	NA	NA	NA	NA	NA	NA	NA	NA	NA	NA	NA	NA	NA	NA	NA	NA	NA
963	p.Q165H	D	165	28.63	26	59.22	3.21072	0.946184	0.22807	0.606638	1.78089	Intermediate	HLA-B*15:25	HLA-B*15:03	HLA-B*15:01	HLA-C*03:02	HLA-A*30:01	HLA-B*15:17	HLA-C*03:04	HLA-C*03:03	HLA-B*15:07	HLA-C*03:02	HLA-B*15:27	HLA-C*12:03	HLA-A*26:02	HLA-C*16:01	HLA-C*14:03	HLA-C*14:02	HLA-C*16:01	HLA-B*15:02	HLA-C*12:02	HLA-A*02:03	HLA-C*16:01	HLA-B*15:32	HLA-B*15:05	HLA-C*02:02	HLA-C*02:10	HLA-C*12:03	NA	NA	NA	NA	NA	NA	NA	NA	NA	NA	NA
964	p.Q165K	C	165	500	0	0	0	0	0	0	0	Low	NA	NA	NA	NA	NA	NA	NA	NA	NA	NA	NA	NA	NA	NA	NA	NA	NA	NA	NA	NA	NA	NA	NA	NA	NA	NA	NA	NA	NA	NA	NA	NA	NA	NA	NA	NA	NA
965	p.Q165L	C	165	2.85	20	83.57	24.3371	0.997932	0.175439	0.856075	2.02945	High	HLA-A*02:03	HLA-A*02:02	HLA-A*02:01	HLA-A*02:05	HLA-A*02:06	HLA-B*15:25	HLA-A*30:01	HLA-B*15:03	HLA-C*07:01	HLA-B*27:05	HLA-C*06:02	HLA-B*15:01	HLA-C*07:02	HLA-C*03:02	HLA-B*39:01	HLA-B*15:17	HLA-C*16:01	HLA-C*03:02	HLA-B*15:07	HLA-C*12:03	NA	NA	NA	NA	NA	NA	NA	NA	NA	NA	NA	NA	NA	NA	NA	NA	NA
966	p.Q165P	C	165	10.73	17	48.25	227.406	0.982115	0.149123	0.494263	1.6255	Intermediate	HLA-B*07:05	HLA-B*07:02	HLA-B*42:01	HLA-B*15:25	HLA-A*30:01	HLA-B*67:01	HLA-B*07:04	HLA-B*15:03	HLA-B*39:10	HLA-C*03:02	HLA-C*03:04	HLA-C*03:03	HLA-B*15:17	HLA-B*15:01	HLA-C*03:02	HLA-B*42:02	HLA-C*16:01	NA	NA	NA	NA	NA	NA	NA	NA	NA	NA	NA	NA	NA	NA	NA	NA	NA	NA	NA	NA
967	p.Q165R	C	165	71.75	20	66.92	14.1607	0.859629	0.175439	0.685515	1.72058	Intermediate	HLA-B*15:25	HLA-C*06:02	HLA-B*15:03	HLA-A*30:01	HLA-B*27:05	HLA-B*15:01	HLA-C*07:01	HLA-C*15:02	HLA-B*15:17	HLA-B*08:01	HLA-C*03:02	HLA-C*16:01	HLA-B*15:17	HLA-B*15:07	HLA-C*16:01	HLA-A*30:01	HLA-B*27:05	HLA-C*12:03	HLA-C*14:03	HLA-C*14:02	NA	NA	NA	NA	NA	NA	NA	NA	NA	NA	NA	NA	NA	NA	NA	NA	NA
968	p.S166A	D	166	5.65	18	61.91	3.82398	0.992312	0.157895	0.634194	1.7844	Intermediate	HLA-A*02:06	HLA-A*02:05	HLA-A*02:03	HLA-A*02:02	HLA-A*30:01	HLA-A*02:01	HLA-B*15:03	HLA-B*15:25	HLA-B*15:03	HLA-B*15:01	HLA-B*13:01	HLA-B*15:25	HLA-B*15:01	HLA-B*15:17	HLA-B*13:02	HLA-C*03:02	HLA-A*31:01	HLA-C*15:02	NA	NA	NA	NA	NA	NA	NA	NA	NA	NA	NA	NA	NA	NA	NA	NA	NA	NA	NA
969	p.S166L	C	166	4	40	82.08	74.8909	0.995624	0.350877	0.840811	2.18731	High	HLA-A*02:06	HLA-A*02:05	HLA-A*02:03	HLA-C*16:01	HLA-A*02:01	HLA-B*15:17	HLA-B*15:03	HLA-A*02:02	HLA-C*03:04	HLA-C*03:03	HLA-C*12:03	HLA-A*02:02	HLA-B*15:25	HLA-B*42:01	HLA-A*30:01	HLA-C*15:02	HLA-A*02:03	HLA-C*03:02	HLA-B*07:05	HLA-B*13:02	HLA-B*15:17	HLA-B*15:03	HLA-A*32:01	HLA-B*13:01	HLA-B*15:01	HLA-A*26:02	HLA-B*15:03	HLA-B*58:01	HLA-B*15:25	HLA-A*02:03	HLA-B*07:02	HLA-C*03:02	HLA-C*17:01	HLA-B*57:03	HLA-B*15:07	HLA-C*15:05	HLA-C*12:02
970	p.S166P	D	166	23.16	11	45.66	31.8302	0.957164	0.0964912	0.467732	1.52139	Intermediate	HLA-A*02:05	HLA-A*02:06	HLA-A*02:03	HLA-B*67:01	HLA-A*02:02	HLA-B*42:01	HLA-B*39:10	HLA-B*15:25	HLA-B*07:05	HLA-B*15:03	HLA-A*02:01	NA	NA	NA	NA	NA	NA	NA	NA	NA	NA	NA	NA	NA	NA	NA	NA	NA	NA	NA	NA	NA	NA	NA	NA	NA	NA
971	p.S166T	D	166	19.12	15	55.25	6.77859	0.965274	0.131579	0.56597	1.66282	Intermediate	HLA-A*02:06	HLA-A*02:05	HLA-A*02:03	HLA-B*15:25	HLA-A*02:02	HLA-B*15:03	HLA-B*15:03	HLA-A*68:02	HLA-B*15:01	HLA-B*15:17	HLA-A*30:01	HLA-C*03:02	HLA-A*02:01	HLA-B*15:07	HLA-A*26:02	NA	NA	NA	NA	NA	NA	NA	NA	NA	NA	NA	NA	NA	NA	NA	NA	NA	NA	NA	NA	NA	NA
972	p.Q167E	C	167	4.01	16	64.51	7.69588	0.995604	0.140351	0.660828	1.79678	Intermediate	HLA-A*02:06	HLA-A*02:05	HLA-A*02:03	HLA-A*02:02	HLA-A*02:01	HLA-B*15:03	HLA-B*15:25	HLA-C*03:02	HLA-B*13:01	HLA-B*15:03	HLA-B*13:02	HLA-B*15:01	HLA-C*15:02	HLA-C*16:01	HLA-C*12:03	HLA-C*17:01	NA	NA	NA	NA	NA	NA	NA	NA	NA	NA	NA	NA	NA	NA	NA	NA	NA	NA	NA	NA	NA
973	p.Q167H	C	167	10.58	13	52.53	4.59897	0.982416	0.114035	0.538107	1.63456	Intermediate	HLA-A*02:06	HLA-A*02:03	HLA-A*02:05	HLA-A*02:02	HLA-B*15:25	HLA-A*02:01	HLA-B*15:03	HLA-B*15:03	HLA-B*15:01	HLA-B*15:17	HLA-C*03:02	HLA-A*68:02	HLA-B*15:03	NA	NA	NA	NA	NA	NA	NA	NA	NA	NA	NA	NA	NA	NA	NA	NA	NA	NA	NA	NA	NA	NA	NA	NA
974	p.Q167K	C	167	14.42	16	74.43	52.3203	0.974708	0.140351	0.762446	1.87751	Intermediate	HLA-A*02:06	HLA-A*02:05	HLA-A*02:03	HLA-A*02:02	HLA-A*03:02	HLA-A*03:01	HLA-B*15:03	HLA-A*11:01	HLA-A*11:02	HLA-A*30:01	HLA-A*02:01	HLA-B*15:25	HLA-B*15:03	HLA-B*13:02	HLA-B*13:01	HLA-A*31:01	NA	NA	NA	NA	NA	NA	NA	NA	NA	NA	NA	NA	NA	NA	NA	NA	NA	NA	NA	NA	NA
975	p.Q167L	B	167	18.91	21	62.27	65.745	0.965695	0.184211	0.637882	1.78779	Intermediate	HLA-A*02:06	HLA-A*02:03	HLA-A*02:05	HLA-A*02:02	HLA-B*15:25	HLA-A*02:02	HLA-B*15:03	HLA-B*15:17	HLA-A*02:03	HLA-B*15:03	HLA-B*15:03	HLA-B*15:01	HLA-A*02:01	HLA-B*15:25	HLA-B*08:01	HLA-A*31:01	HLA-C*03:02	HLA-B*15:07	HLA-A*02:05	HLA-C*03:02	HLA-A*33:03	NA	NA	NA	NA	NA	NA	NA	NA	NA	NA	NA	NA	NA	NA	NA	NA
976	p.Q167P	C	167	500	0	0	0	0	0	0	0	Low	NA	NA	NA	NA	NA	NA	NA	NA	NA	NA	NA	NA	NA	NA	NA	NA	NA	NA	NA	NA	NA	NA	NA	NA	NA	NA	NA	NA	NA	NA	NA	NA	NA	NA	NA	NA	NA
977	p.Q167R	C	167	20.75	15	58.44	101.948	0.962002	0.131579	0.598648	1.69223	Intermediate	HLA-A*02:05	HLA-A*02:03	HLA-A*02:06	HLA-A*31:01	HLA-A*02:02	HLA-B*15:25	HLA-B*15:03	HLA-A*30:01	HLA-B*15:03	HLA-A*02:01	HLA-A*33:03	HLA-B*15:17	HLA-A*30:01	HLA-B*15:01	HLA-A*31:01	NA	NA	NA	NA	NA	NA	NA	NA	NA	NA	NA	NA	NA	NA	NA	NA	NA	NA	NA	NA	NA	NA
978	p.H168D	C	168	20.98	8	44.33	0.656948	0.96154	0.0701754	0.454108	1.48582	Intermediate	HLA-A*02:06	HLA-A*02:05	HLA-A*02:03	HLA-A*02:02	HLA-B*15:25	HLA-A*02:01	HLA-B*15:03	HLA-B*15:03	NA	NA	NA	NA	NA	NA	NA	NA	NA	NA	NA	NA	NA	NA	NA	NA	NA	NA	NA	NA	NA	NA	NA	NA	NA	NA	NA	NA	NA
979	p.H168L	B	168	9.19	37	86.08	269.313	0.985206	0.324561	0.881787	2.19155	High	HLA-C*03:04	HLA-C*03:03	HLA-C*16:01	HLA-A*02:06	HLA-A*02:05	HLA-C*03:02	HLA-C*12:03	HLA-A*02:03	HLA-A*02:02	HLA-B*15:17	HLA-C*12:02	HLA-B*08:01	HLA-B*15:25	HLA-B*15:03	HLA-A*02:01	HLA-B*15:17	HLA-B*15:03	HLA-C*17:01	HLA-B*42:01	HLA-C*02:02	HLA-C*02:10	HLA-B*13:01	HLA-B*13:02	HLA-A*68:01	HLA-A*31:01	HLA-B*39:10	HLA-A*33:03	HLA-B*15:03	HLA-A*68:02	HLA-B*15:01	HLA-A*31:01	HLA-C*03:02	HLA-C*15:02	HLA-C*14:03	HLA-C*14:02	HLA-A*34:02	HLA-A*03:02
980	p.H168N	C	168	22.71	12	56.7	6.10674	0.958067	0.105263	0.580824	1.64415	Intermediate	HLA-A*02:06	HLA-A*02:05	HLA-A*02:03	HLA-A*02:02	HLA-B*15:25	HLA-B*15:03	HLA-B*15:03	HLA-A*02:01	HLA-A*68:01	HLA-A*31:01	HLA-B*15:17	HLA-B*15:01	NA	NA	NA	NA	NA	NA	NA	NA	NA	NA	NA	NA	NA	NA	NA	NA	NA	NA	NA	NA	NA	NA	NA	NA	NA
981	p.H168P	A	168	16.72	23	66.65	5.45233	0.970091	0.201754	0.682749	1.85459	Intermediate	HLA-B*15:25	HLA-A*02:06	HLA-B*15:03	HLA-A*02:05	HLA-A*02:03	HLA-B*15:01	HLA-C*03:02	HLA-A*02:02	HLA-C*03:04	HLA-C*03:03	HLA-B*15:02	HLA-B*15:07	HLA-B*15:05	HLA-B*15:03	HLA-B*15:27	HLA-C*14:03	HLA-C*14:02	HLA-B*07:05	HLA-A*02:01	HLA-B*15:32	HLA-B*15:17	HLA-C*16:01	HLA-A*26:02	NA	NA	NA	NA	NA	NA	NA	NA	NA	NA	NA	NA	NA	NA
982	p.H168Q	B	168	27.56	13	54.37	5.39368	0.948332	0.114035	0.556956	1.61932	Intermediate	HLA-A*02:06	HLA-A*02:05	HLA-A*02:03	HLA-B*15:25	HLA-A*02:02	HLA-B*15:03	HLA-A*31:01	HLA-C*03:02	HLA-B*15:17	HLA-B*15:03	HLA-B*15:01	HLA-A*31:01	HLA-A*02:01	NA	NA	NA	NA	NA	NA	NA	NA	NA	NA	NA	NA	NA	NA	NA	NA	NA	NA	NA	NA	NA	NA	NA	NA
983	p.H168R	B	168	7.34	18	29.74	206.369	0.98892	0.157895	0.304651	1.45147	Intermediate	HLA-A*68:01	HLA-A*33:03	HLA-A*31:01	HLA-A*02:03	HLA-A*02:06	HLA-A*02:05	HLA-A*33:01	HLA-A*34:02	HLA-A*34:01	HLA-A*31:01	HLA-A*02:02	HLA-B*15:25	HLA-B*27:05	HLA-A*66:02	HLA-B*15:03	HLA-B*15:03	HLA-A*66:01	HLA-B*15:17	NA	NA	NA	NA	NA	NA	NA	NA	NA	NA	NA	NA	NA	NA	NA	NA	NA	NA	NA
984	p.H168Y	D	168	6.98	56	87.93	136.342	0.989642	0.491228	0.900738	2.38161	High	HLA-A*02:06	HLA-C*03:02	HLA-C*16:01	HLA-A*02:05	HLA-B*15:17	HLA-A*02:03	HLA-B*35:01	HLA-B*15:03	HLA-C*12:03	HLA-A*02:02	HLA-B*15:25	HLA-B*15:02	HLA-C*12:02	HLA-B*35:05	HLA-A*26:02	HLA-A*02:01	HLA-B*15:25	HLA-B*15:03	HLA-A*29:01	HLA-A*29:02	HLA-A*30:02	HLA-C*02:02	HLA-C*02:10	HLA-A*33:03	HLA-B*15:01	HLA-A*31:01	HLA-A*33:01	HLA-B*15:03	HLA-B*15:08	HLA-B*15:11	HLA-B*35:08	HLA-A*02:02	HLA-B*15:17	HLA-C*03:02	HLA-A*02:03	HLA-A*31:01	HLA-B*15:05
985	p.M169I	B	169	10.22	14	60.51	5.56386	0.983139	0.122807	0.619852	1.7258	Intermediate	HLA-A*02:06	HLA-A*02:03	HLA-A*02:05	HLA-A*02:02	HLA-B*15:03	HLA-A*02:01	HLA-A*02:03	HLA-B*13:01	HLA-B*13:02	HLA-A*68:02	HLA-B*15:01	HLA-A*31:01	HLA-B*15:25	HLA-A*32:01	NA	NA	NA	NA	NA	NA	NA	NA	NA	NA	NA	NA	NA	NA	NA	NA	NA	NA	NA	NA	NA	NA	NA
986	p.M169K	C	169	500	0	0	0	0	0	0	0	Low	NA	NA	NA	NA	NA	NA	NA	NA	NA	NA	NA	NA	NA	NA	NA	NA	NA	NA	NA	NA	NA	NA	NA	NA	NA	NA	NA	NA	NA	NA	NA	NA	NA	NA	NA	NA	NA
987	p.M169L	C	169	500	0	0	0	0	0	0	0	Low	NA	NA	NA	NA	NA	NA	NA	NA	NA	NA	NA	NA	NA	NA	NA	NA	NA	NA	NA	NA	NA	NA	NA	NA	NA	NA	NA	NA	NA	NA	NA	NA	NA	NA	NA	NA	NA
988	p.M169R	C	169	500	0	0	0	0	0	0	0	Low	NA	NA	NA	NA	NA	NA	NA	NA	NA	NA	NA	NA	NA	NA	NA	NA	NA	NA	NA	NA	NA	NA	NA	NA	NA	NA	NA	NA	NA	NA	NA	NA	NA	NA	NA	NA	NA
989	p.M169T	C	169	29.98	7	44.33	1.79105	0.943474	0.0614035	0.454108	1.45899	Intermediate	HLA-A*02:05	HLA-A*02:03	HLA-A*02:06	HLA-B*15:03	HLA-A*02:02	HLA-A*02:01	HLA-B*15:25	NA	NA	NA	NA	NA	NA	NA	NA	NA	NA	NA	NA	NA	NA	NA	NA	NA	NA	NA	NA	NA	NA	NA	NA	NA	NA	NA	NA	NA	NA
990	p.M169V	C	169	15.74	15	56.32	37.8184	0.972058	0.131579	0.576931	1.68057	Intermediate	HLA-A*02:06	HLA-A*02:03	HLA-A*02:05	HLA-A*02:02	HLA-A*02:03	HLA-B*15:03	HLA-A*02:01	HLA-A*02:06	HLA-A*02:02	HLA-A*02:05	HLA-B*13:01	HLA-B*13:02	HLA-B*15:25	HLA-B*15:01	HLA-A*31:01	NA	NA	NA	NA	NA	NA	NA	NA	NA	NA	NA	NA	NA	NA	NA	NA	NA	NA	NA	NA	NA	NA
991	p.T170A	C	170	10.74	12	53.84	5.09424	0.982095	0.105263	0.551526	1.63888	Intermediate	HLA-A*02:06	HLA-A*02:03	HLA-A*02:05	HLA-A*02:02	HLA-B*15:03	HLA-A*02:01	HLA-A*02:03	HLA-A*02:02	HLA-A*31:01	HLA-B*13:02	HLA-B*13:01	HLA-A*30:01	NA	NA	NA	NA	NA	NA	NA	NA	NA	NA	NA	NA	NA	NA	NA	NA	NA	NA	NA	NA	NA	NA	NA	NA	NA
992	p.T170K	C	170	500	0	0	0	0	0	0	0	Low	NA	NA	NA	NA	NA	NA	NA	NA	NA	NA	NA	NA	NA	NA	NA	NA	NA	NA	NA	NA	NA	NA	NA	NA	NA	NA	NA	NA	NA	NA	NA	NA	NA	NA	NA	NA	NA
993	p.T170M	C	170	7.5	19	70.72	90.6218	0.988598	0.166667	0.724442	1.87971	Intermediate	HLA-A*02:06	HLA-A*02:03	HLA-A*02:05	HLA-C*14:03	HLA-C*14:02	HLA-A*02:02	HLA-A*24:03	HLA-B*15:03	HLA-A*02:01	HLA-A*02:03	HLA-C*07:02	HLA-B*13:02	HLA-C*15:02	HLA-A*31:01	HLA-B*13:01	HLA-A*30:01	HLA-A*02:02	HLA-B*15:25	HLA-B*15:01	NA	NA	NA	NA	NA	NA	NA	NA	NA	NA	NA	NA	NA	NA	NA	NA	NA	NA
994	p.T170P	C	170	7.58	10	53.84	2.90754	0.988438	0.0877193	0.551526	1.62768	Intermediate	HLA-A*02:06	HLA-A*02:05	HLA-A*02:03	HLA-A*02:02	HLA-A*02:01	HLA-B*15:03	HLA-B*13:02	HLA-A*31:01	HLA-A*30:01	HLA-B*13:01	NA	NA	NA	NA	NA	NA	NA	NA	NA	NA	NA	NA	NA	NA	NA	NA	NA	NA	NA	NA	NA	NA	NA	NA	NA	NA	NA
995	p.T170R	C	170	500	0	0	0	0	0	0	0	Low	NA	NA	NA	NA	NA	NA	NA	NA	NA	NA	NA	NA	NA	NA	NA	NA	NA	NA	NA	NA	NA	NA	NA	NA	NA	NA	NA	NA	NA	NA	NA	NA	NA	NA	NA	NA	NA
996	p.T170S	C	170	14.54	7	47.42	1.1577	0.974467	0.0614035	0.485761	1.52163	Intermediate	HLA-A*02:03	HLA-A*02:05	HLA-A*02:06	HLA-A*02:02	HLA-B*15:03	HLA-A*02:01	HLA-A*31:01	NA	NA	NA	NA	NA	NA	NA	NA	NA	NA	NA	NA	NA	NA	NA	NA	NA	NA	NA	NA	NA	NA	NA	NA	NA	NA	NA	NA	NA	NA
997	p.E171A	C	171	11.61	16	60.66	28.9256	0.980348	0.140351	0.621389	1.74209	Intermediate	HLA-A*02:06	HLA-A*02:05	HLA-A*02:03	HLA-B*15:03	HLA-A*02:02	HLA-B*39:06	HLA-B*15:25	HLA-B*15:01	HLA-A*02:01	HLA-A*31:01	HLA-B*15:03	HLA-B*13:01	HLA-A*68:02	HLA-B*15:07	HLA-B*13:02	HLA-A*30:01	NA	NA	NA	NA	NA	NA	NA	NA	NA	NA	NA	NA	NA	NA	NA	NA	NA	NA	NA	NA	NA
998	p.E171D	C	171	100.14	5	5.89	0.218603	0.802642	0.0438596	0.060336	0.906837	Low	HLA-A*02:03	HLA-A*02:05	HLA-A*02:06	HLA-A*02:02	HLA-B*15:03	NA	NA	NA	NA	NA	NA	NA	NA	NA	NA	NA	NA	NA	NA	NA	NA	NA	NA	NA	NA	NA	NA	NA	NA	NA	NA	NA	NA	NA	NA	NA	NA
999	p.E171G	A	171	12.81	7	47.42	1.34955	0.97794	0.0614035	0.485761	1.5251	Intermediate	HLA-A*02:06	HLA-A*02:03	HLA-A*02:05	HLA-A*02:02	HLA-A*02:01	HLA-B*15:03	HLA-A*31:01	NA	NA	NA	NA	NA	NA	NA	NA	NA	NA	NA	NA	NA	NA	NA	NA	NA	NA	NA	NA	NA	NA	NA	NA	NA	NA	NA	NA	NA	NA
1000	p.E171K	D	171	29.66	8	18.91	5.5355	0.944117	0.0701754	0.19371	1.208	Intermediate	HLA-A*02:03	HLA-A*02:05	HLA-A*02:06	HLA-A*02:02	HLA-A*31:01	HLA-B*15:03	HLA-A*30:01	HLA-B*13:02	NA	NA	NA	NA	NA	NA	NA	NA	NA	NA	NA	NA	NA	NA	NA	NA	NA	NA	NA	NA	NA	NA	NA	NA	NA	NA	NA	NA	NA
1001	p.E171Q	B	171	17.07	10	52.39	6.98545	0.969389	0.0877193	0.536673	1.59378	Intermediate	HLA-A*02:03	HLA-A*02:06	HLA-A*02:05	HLA-A*02:02	HLA-B*15:03	HLA-A*31:01	HLA-B*15:03	HLA-A*02:01	HLA-C*16:01	HLA-B*13:02	NA	NA	NA	NA	NA	NA	NA	NA	NA	NA	NA	NA	NA	NA	NA	NA	NA	NA	NA	NA	NA	NA	NA	NA	NA	NA	NA
1002	p.E171V	B	171	27	20	51.83	15.6015	0.949456	0.175439	0.530936	1.65583	Intermediate	HLA-B*15:03	HLA-A*02:06	HLA-A*02:03	HLA-A*02:05	HLA-B*15:03	HLA-A*31:01	HLA-A*02:02	HLA-B*15:25	HLA-B*39:01	HLA-B*15:01	HLA-A*31:01	HLA-C*16:01	HLA-B*39:06	HLA-B*13:02	HLA-A*33:03	HLA-A*33:01	HLA-B*13:01	HLA-C*06:02	HLA-C*15:02	HLA-A*30:01	NA	NA	NA	NA	NA	NA	NA	NA	NA	NA	NA	NA	NA	NA	NA	NA	NA
1003	p.V172A	C	172	133.58	7	16.48	2.66697	0.735517	0.0614035	0.168818	0.965739	Low	HLA-A*02:05	HLA-B*15:03	HLA-A*02:06	HLA-A*02:03	HLA-A*68:02	HLA-A*31:01	HLA-A*30:01	NA	NA	NA	NA	NA	NA	NA	NA	NA	NA	NA	NA	NA	NA	NA	NA	NA	NA	NA	NA	NA	NA	NA	NA	NA	NA	NA	NA	NA	NA
1004	p.V172D	A	172	500	0	0	0	0	0	0	0	Low	NA	NA	NA	NA	NA	NA	NA	NA	NA	NA	NA	NA	NA	NA	NA	NA	NA	NA	NA	NA	NA	NA	NA	NA	NA	NA	NA	NA	NA	NA	NA	NA	NA	NA	NA	NA	NA
1005	p.V172F	B	172	2.86	15	29.9	43.1317	0.997912	0.131579	0.30629	1.43578	Intermediate	HLA-B*15:03	HLA-B*15:25	HLA-B*15:01	HLA-B*15:27	HLA-B*15:05	HLA-B*15:07	HLA-B*15:32	HLA-A*31:01	HLA-A*68:02	HLA-B*13:01	HLA-A*32:01	HLA-C*03:02	HLA-B*47:03	HLA-A*30:04	HLA-A*30:02	NA	NA	NA	NA	NA	NA	NA	NA	NA	NA	NA	NA	NA	NA	NA	NA	NA	NA	NA	NA	NA	NA
1006	p.V172G	B	172	210.19	1	2.5	4.79748	0.581738	0.00877193	0.0256095	0.616119	Low	HLA-A*68:02	NA	NA	NA	NA	NA	NA	NA	NA	NA	NA	NA	NA	NA	NA	NA	NA	NA	NA	NA	NA	NA	NA	NA	NA	NA	NA	NA	NA	NA	NA	NA	NA	NA	NA	NA	NA
1007	p.V172I	D	172	45.23	9	21.82	2.47097	0.912863	0.0789474	0.22352	1.21533	Intermediate	HLA-B*15:03	HLA-A*02:05	HLA-A*02:06	HLA-A*02:03	HLA-A*02:02	HLA-B*13:01	HLA-B*15:25	HLA-B*15:01	HLA-B*13:02	NA	NA	NA	NA	NA	NA	NA	NA	NA	NA	NA	NA	NA	NA	NA	NA	NA	NA	NA	NA	NA	NA	NA	NA	NA	NA	NA	NA
1008	p.V172L	C	172	500	0	0	0	0	0	0	0	Low	NA	NA	NA	NA	NA	NA	NA	NA	NA	NA	NA	NA	NA	NA	NA	NA	NA	NA	NA	NA	NA	NA	NA	NA	NA	NA	NA	NA	NA	NA	NA	NA	NA	NA	NA	NA	NA
1009	p.V173A	B	173	207.51	1	5.36	1.8437	0.587117	0.00877193	0.0549068	0.650796	Low	HLA-A*31:01	NA	NA	NA	NA	NA	NA	NA	NA	NA	NA	NA	NA	NA	NA	NA	NA	NA	NA	NA	NA	NA	NA	NA	NA	NA	NA	NA	NA	NA	NA	NA	NA	NA	NA	NA	NA
1010	p.V173E	A	173	334.17	1	5.36	1.14488	0.332872	0.00877193	0.0549068	0.39655	Low	HLA-A*31:01	NA	NA	NA	NA	NA	NA	NA	NA	NA	NA	NA	NA	NA	NA	NA	NA	NA	NA	NA	NA	NA	NA	NA	NA	NA	NA	NA	NA	NA	NA	NA	NA	NA	NA	NA	NA
1011	p.V173G	A	173	260.29	1	5.36	1.46984	0.481171	0.00877193	0.0549068	0.54485	Low	HLA-A*31:01	NA	NA	NA	NA	NA	NA	NA	NA	NA	NA	NA	NA	NA	NA	NA	NA	NA	NA	NA	NA	NA	NA	NA	NA	NA	NA	NA	NA	NA	NA	NA	NA	NA	NA	NA	NA
1012	p.V173L	A	173	132.41	2	9.85	2.8894	0.737866	0.0175439	0.100901	0.856311	Low	HLA-A*31:01	HLA-C*16:01	NA	NA	NA	NA	NA	NA	NA	NA	NA	NA	NA	NA	NA	NA	NA	NA	NA	NA	NA	NA	NA	NA	NA	NA	NA	NA	NA	NA	NA	NA	NA	NA	NA	NA	NA
1013	p.V173M	A	173	194.81	6	15.82	6.65665	0.61261	0.0526316	0.162057	0.827298	Low	HLA-C*16:01	HLA-B*27:05	HLA-A*31:01	HLA-B*15:17	HLA-A*31:01	HLA-B*15:03	NA	NA	NA	NA	NA	NA	NA	NA	NA	NA	NA	NA	NA	NA	NA	NA	NA	NA	NA	NA	NA	NA	NA	NA	NA	NA	NA	NA	NA	NA	NA
1014	p.R174G	C	174	49.07	4	14.85	17.4765	0.905155	0.0350877	0.15212	1.09236	Intermediate	HLA-A*31:01	HLA-B*15:03	HLA-A*33:03	HLA-A*30:01	NA	NA	NA	NA	NA	NA	NA	NA	NA	NA	NA	NA	NA	NA	NA	NA	NA	NA	NA	NA	NA	NA	NA	NA	NA	NA	NA	NA	NA	NA	NA	NA	NA
1015	p.R174K	D	174	319.66	1	3.89	5.04872	0.361998	0.00877193	0.0398484	0.410618	Low	HLA-A*30:01	NA	NA	NA	NA	NA	NA	NA	NA	NA	NA	NA	NA	NA	NA	NA	NA	NA	NA	NA	NA	NA	NA	NA	NA	NA	NA	NA	NA	NA	NA	NA	NA	NA	NA	NA	NA
1016	p.R174M	B	174	4.02	20	35.67	541.352	0.995584	0.175439	0.365396	1.53642	Intermediate	HLA-B*15:03	HLA-A*31:01	HLA-B*15:25	HLA-A*33:03	HLA-B*15:01	HLA-B*15:05	HLA-A*33:01	HLA-A*30:01	HLA-B*15:27	HLA-B*39:01	HLA-A*02:02	HLA-B*15:02	HLA-B*15:07	HLA-B*15:32	HLA-B*48:03	HLA-B*40:12	HLA-B*47:03	HLA-A*74:01	HLA-C*03:02	HLA-A*02:03	NA	NA	NA	NA	NA	NA	NA	NA	NA	NA	NA	NA	NA	NA	NA	NA	NA
1017	p.R174S	C	174	16.5	6	16.75	51.9739	0.970533	0.0526316	0.171584	1.19475	Intermediate	HLA-A*31:01	HLA-A*33:03	HLA-A*30:01	HLA-A*33:01	HLA-A*02:02	HLA-A*02:03	NA	NA	NA	NA	NA	NA	NA	NA	NA	NA	NA	NA	NA	NA	NA	NA	NA	NA	NA	NA	NA	NA	NA	NA	NA	NA	NA	NA	NA	NA	NA
1018	p.R174T	C	174	500	0	0	0	0	0	0	0	Low	NA	NA	NA	NA	NA	NA	NA	NA	NA	NA	NA	NA	NA	NA	NA	NA	NA	NA	NA	NA	NA	NA	NA	NA	NA	NA	NA	NA	NA	NA	NA	NA	NA	NA	NA	NA	NA
1019	p.R174W	A	174	31.57	12	61.38	68.9336	0.940283	0.105263	0.628765	1.67431	Intermediate	HLA-B*15:03	HLA-A*31:01	HLA-A*02:02	HLA-A*33:03	HLA-A*33:01	HLA-A*02:01	HLA-B*15:25	HLA-A*02:06	HLA-B*15:05	HLA-B*15:01	HLA-B*18:01	HLA-A*30:01	NA	NA	NA	NA	NA	NA	NA	NA	NA	NA	NA	NA	NA	NA	NA	NA	NA	NA	NA	NA	NA	NA	NA	NA	NA
1020	p.C176S	A	175	500	0	0	0	0	0	0	0	Low	NA	NA	NA	NA	NA	NA	NA	NA	NA	NA	NA	NA	NA	NA	NA	NA	NA	NA	NA	NA	NA	NA	NA	NA	NA	NA	NA	NA	NA	NA	NA	NA	NA	NA	NA	NA	NA
1021	p.R175C	C	175	500	0	0	0	0	0	0	0	Low	NA	NA	NA	NA	NA	NA	NA	NA	NA	NA	NA	NA	NA	NA	NA	NA	NA	NA	NA	NA	NA	NA	NA	NA	NA	NA	NA	NA	NA	NA	NA	NA	NA	NA	NA	NA	NA
1022	p.R175G	A	175	500	0	0	0	0	0	0	0	Low	NA	NA	NA	NA	NA	NA	NA	NA	NA	NA	NA	NA	NA	NA	NA	NA	NA	NA	NA	NA	NA	NA	NA	NA	NA	NA	NA	NA	NA	NA	NA	NA	NA	NA	NA	NA	NA
1023	p.R175H	A	175	482.34	1	4.78	1.64529	0.035449	0.00877193	0.0489654	0.0931863	Low	HLA-B*27:05	NA	NA	NA	NA	NA	NA	NA	NA	NA	NA	NA	NA	NA	NA	NA	NA	NA	NA	NA	NA	NA	NA	NA	NA	NA	NA	NA	NA	NA	NA	NA	NA	NA	NA	NA	NA
1024	p.R175L	C	175	76.41	4	11.67	38.253	0.850275	0.0350877	0.119545	1.00491	Intermediate	HLA-B*39:01	HLA-B*38:01	HLA-B*38:02	HLA-B*27:05	NA	NA	NA	NA	NA	NA	NA	NA	NA	NA	NA	NA	NA	NA	NA	NA	NA	NA	NA	NA	NA	NA	NA	NA	NA	NA	NA	NA	NA	NA	NA	NA	NA
1025	p.R175P	C	175	500	0	0	0	0	0	0	0	Low	NA	NA	NA	NA	NA	NA	NA	NA	NA	NA	NA	NA	NA	NA	NA	NA	NA	NA	NA	NA	NA	NA	NA	NA	NA	NA	NA	NA	NA	NA	NA	NA	NA	NA	NA	NA	NA
1026	p.R175S	C	175	500	0	0	0	0	0	0	0	Low	NA	NA	NA	NA	NA	NA	NA	NA	NA	NA	NA	NA	NA	NA	NA	NA	NA	NA	NA	NA	NA	NA	NA	NA	NA	NA	NA	NA	NA	NA	NA	NA	NA	NA	NA	NA	NA
1027	p.C176F	C	176	26.73	11	29.46	98.5491	0.949998	0.0964912	0.301782	1.34827	Intermediate	HLA-B*15:03	HLA-B*15:25	HLA-B*15:01	HLA-B*15:02	HLA-A*26:02	HLA-A*26:02	HLA-B*27:05	HLA-C*03:02	HLA-B*15:05	HLA-C*12:03	HLA-B*15:27	NA	NA	NA	NA	NA	NA	NA	NA	NA	NA	NA	NA	NA	NA	NA	NA	NA	NA	NA	NA	NA	NA	NA	NA	NA	NA
1028	p.C176G	A	176	500	0	0	0	0	0	0	0	Low	NA	NA	NA	NA	NA	NA	NA	NA	NA	NA	NA	NA	NA	NA	NA	NA	NA	NA	NA	NA	NA	NA	NA	NA	NA	NA	NA	NA	NA	NA	NA	NA	NA	NA	NA	NA	NA
1029	p.C176R	A	176	46.71	4	17.17	64.4122	0.909892	0.0350877	0.175886	1.12087	Intermediate	HLA-A*33:03	HLA-A*31:01	HLA-A*68:01	HLA-A*33:01	NA	NA	NA	NA	NA	NA	NA	NA	NA	NA	NA	NA	NA	NA	NA	NA	NA	NA	NA	NA	NA	NA	NA	NA	NA	NA	NA	NA	NA	NA	NA	NA	NA
1030	p.C176W	A	176	90.45	6	22.94	32.3966	0.822092	0.0526316	0.234993	1.10972	Intermediate	HLA-B*58:01	HLA-B*27:05	HLA-B*57:01	HLA-B*15:17	HLA-A*32:01	HLA-B*18:01	NA	NA	NA	NA	NA	NA	NA	NA	NA	NA	NA	NA	NA	NA	NA	NA	NA	NA	NA	NA	NA	NA	NA	NA	NA	NA	NA	NA	NA	NA	NA
1031	p.C176Y	B	176	36.79	14	34.65	71.6015	0.929804	0.122807	0.354948	1.40756	Intermediate	HLA-B*15:03	HLA-B*15:25	HLA-B*15:02	HLA-A*29:01	HLA-A*29:02	HLA-A*30:02	HLA-B*15:01	HLA-A*26:02	HLA-C*03:02	HLA-B*15:05	HLA-C*12:03	HLA-B*27:05	HLA-B*15:27	HLA-B*15:07	NA	NA	NA	NA	NA	NA	NA	NA	NA	NA	NA	NA	NA	NA	NA	NA	NA	NA	NA	NA	NA	NA	NA
1032	p.H178Y	C	177	95.34	5	21.86	14.9095	0.812277	0.0438596	0.22393	1.08007	Intermediate	HLA-B*15:03	HLA-B*18:01	HLA-B*18:03	HLA-B*44:02	HLA-B*44:03	NA	NA	NA	NA	NA	NA	NA	NA	NA	NA	NA	NA	NA	NA	NA	NA	NA	NA	NA	NA	NA	NA	NA	NA	NA	NA	NA	NA	NA	NA	NA	NA
1033	p.P177A	B	177	500	0	0	0	0	0	0	0	Low	NA	NA	NA	NA	NA	NA	NA	NA	NA	NA	NA	NA	NA	NA	NA	NA	NA	NA	NA	NA	NA	NA	NA	NA	NA	NA	NA	NA	NA	NA	NA	NA	NA	NA	NA	NA	NA
1034	p.P177H	C	177	500	0	0	0	0	0	0	0	Low	NA	NA	NA	NA	NA	NA	NA	NA	NA	NA	NA	NA	NA	NA	NA	NA	NA	NA	NA	NA	NA	NA	NA	NA	NA	NA	NA	NA	NA	NA	NA	NA	NA	NA	NA	NA	NA
1035	p.P177L	A	177	167.34	2	9.3	17.1204	0.667751	0.0175439	0.0952674	0.780562	Low	HLA-C*16:01	HLA-B*27:05	NA	NA	NA	NA	NA	NA	NA	NA	NA	NA	NA	NA	NA	NA	NA	NA	NA	NA	NA	NA	NA	NA	NA	NA	NA	NA	NA	NA	NA	NA	NA	NA	NA	NA	NA
1036	p.P177R	B	177	37.33	4	17.17	80.7214	0.928721	0.0350877	0.175886	1.13969	Intermediate	HLA-A*33:03	HLA-A*31:01	HLA-A*68:01	HLA-A*33:01	NA	NA	NA	NA	NA	NA	NA	NA	NA	NA	NA	NA	NA	NA	NA	NA	NA	NA	NA	NA	NA	NA	NA	NA	NA	NA	NA	NA	NA	NA	NA	NA	NA
1037	p.P177S	C	177	500	0	0	0	0	0	0	0	Low	NA	NA	NA	NA	NA	NA	NA	NA	NA	NA	NA	NA	NA	NA	NA	NA	NA	NA	NA	NA	NA	NA	NA	NA	NA	NA	NA	NA	NA	NA	NA	NA	NA	NA	NA	NA	NA
1038	p.P177T	C	177	500	0	0	0	0	0	0	0	Low	NA	NA	NA	NA	NA	NA	NA	NA	NA	NA	NA	NA	NA	NA	NA	NA	NA	NA	NA	NA	NA	NA	NA	NA	NA	NA	NA	NA	NA	NA	NA	NA	NA	NA	NA	NA	NA
1039	p.H178D	A	178	500	0	0	0	0	0	0	0	Low	NA	NA	NA	NA	NA	NA	NA	NA	NA	NA	NA	NA	NA	NA	NA	NA	NA	NA	NA	NA	NA	NA	NA	NA	NA	NA	NA	NA	NA	NA	NA	NA	NA	NA	NA	NA	NA
1040	p.H178L	B	178	28.23	4	22.11	71.7075	0.946987	0.0350877	0.22649	1.20857	Intermediate	HLA-B*41:02	HLA-B*40:02	HLA-B*40:01	HLA-B*08:01	NA	NA	NA	NA	NA	NA	NA	NA	NA	NA	NA	NA	NA	NA	NA	NA	NA	NA	NA	NA	NA	NA	NA	NA	NA	NA	NA	NA	NA	NA	NA	NA	NA
1041	p.H178N	B	178	500	0	0	0	0	0	0	0	Low	NA	NA	NA	NA	NA	NA	NA	NA	NA	NA	NA	NA	NA	NA	NA	NA	NA	NA	NA	NA	NA	NA	NA	NA	NA	NA	NA	NA	NA	NA	NA	NA	NA	NA	NA	NA	NA
1042	p.H178P	A	178	332.03	1	0.82	7.69839	0.337167	0.00877193	0.00839992	0.354339	Low	HLA-B*41:01	NA	NA	NA	NA	NA	NA	NA	NA	NA	NA	NA	NA	NA	NA	NA	NA	NA	NA	NA	NA	NA	NA	NA	NA	NA	NA	NA	NA	NA	NA	NA	NA	NA	NA	NA	NA
1043	p.H178Q	B	178	500	0	0	0	0	0	0	0	Low	NA	NA	NA	NA	NA	NA	NA	NA	NA	NA	NA	NA	NA	NA	NA	NA	NA	NA	NA	NA	NA	NA	NA	NA	NA	NA	NA	NA	NA	NA	NA	NA	NA	NA	NA	NA	NA
1044	p.H178R	B	178	500	0	0	0	0	0	0	0	Low	NA	NA	NA	NA	NA	NA	NA	NA	NA	NA	NA	NA	NA	NA	NA	NA	NA	NA	NA	NA	NA	NA	NA	NA	NA	NA	NA	NA	NA	NA	NA	NA	NA	NA	NA	NA	NA
1045	p.H179Y	B	178	11.93	4	9.84	104.822	0.979706	0.0350877	0.100799	1.11559	Intermediate	HLA-A*26:02	HLA-A*26:01	HLA-A*30:01	HLA-A*26:03	NA	NA	NA	NA	NA	NA	NA	NA	NA	NA	NA	NA	NA	NA	NA	NA	NA	NA	NA	NA	NA	NA	NA	NA	NA	NA	NA	NA	NA	NA	NA	NA	NA
1046	p.H179D	B	179	500	0	0	0	0	0	0	0	Low	NA	NA	NA	NA	NA	NA	NA	NA	NA	NA	NA	NA	NA	NA	NA	NA	NA	NA	NA	NA	NA	NA	NA	NA	NA	NA	NA	NA	NA	NA	NA	NA	NA	NA	NA	NA	NA
1047	p.H179L	C	179	182.21	2	4.92	6.86311	0.637902	0.0175439	0.0503995	0.705845	Low	HLA-A*26:02	HLA-B*27:05	NA	NA	NA	NA	NA	NA	NA	NA	NA	NA	NA	NA	NA	NA	NA	NA	NA	NA	NA	NA	NA	NA	NA	NA	NA	NA	NA	NA	NA	NA	NA	NA	NA	NA	NA
1048	p.H179N	B	179	500	0	0	0	0	0	0	0	Low	NA	NA	NA	NA	NA	NA	NA	NA	NA	NA	NA	NA	NA	NA	NA	NA	NA	NA	NA	NA	NA	NA	NA	NA	NA	NA	NA	NA	NA	NA	NA	NA	NA	NA	NA	NA	NA
1049	p.H179P	B	179	471.03	1	3.89	1.95965	0.0581517	0.00877193	0.0398484	0.106772	Low	HLA-A*30:01	NA	NA	NA	NA	NA	NA	NA	NA	NA	NA	NA	NA	NA	NA	NA	NA	NA	NA	NA	NA	NA	NA	NA	NA	NA	NA	NA	NA	NA	NA	NA	NA	NA	NA	NA	NA
1050	p.H179Q	B	179	500	0	0	0	0	0	0	0	Low	NA	NA	NA	NA	NA	NA	NA	NA	NA	NA	NA	NA	NA	NA	NA	NA	NA	NA	NA	NA	NA	NA	NA	NA	NA	NA	NA	NA	NA	NA	NA	NA	NA	NA	NA	NA	NA
1051	p.H179R	B	179	40.24	4	12.62	56.8716	0.922879	0.0350877	0.129277	1.08724	Intermediate	HLA-A*33:03	HLA-A*68:01	HLA-A*33:01	HLA-A*34:02	NA	NA	NA	NA	NA	NA	NA	NA	NA	NA	NA	NA	NA	NA	NA	NA	NA	NA	NA	NA	NA	NA	NA	NA	NA	NA	NA	NA	NA	NA	NA	NA	NA
1052	p.E180A	B	180	500	0	0	0	0	0	0	0	Low	NA	NA	NA	NA	NA	NA	NA	NA	NA	NA	NA	NA	NA	NA	NA	NA	NA	NA	NA	NA	NA	NA	NA	NA	NA	NA	NA	NA	NA	NA	NA	NA	NA	NA	NA	NA	NA
1053	p.E180D	C	180	500	0	0	0	0	0	0	0	Low	NA	NA	NA	NA	NA	NA	NA	NA	NA	NA	NA	NA	NA	NA	NA	NA	NA	NA	NA	NA	NA	NA	NA	NA	NA	NA	NA	NA	NA	NA	NA	NA	NA	NA	NA	NA	NA
1054	p.E180G	C	180	318.42	1	3.89	2.89885	0.364487	0.00877193	0.0398484	0.413107	Low	HLA-A*30:01	NA	NA	NA	NA	NA	NA	NA	NA	NA	NA	NA	NA	NA	NA	NA	NA	NA	NA	NA	NA	NA	NA	NA	NA	NA	NA	NA	NA	NA	NA	NA	NA	NA	NA	NA	NA
1055	p.E180K	B	180	18.3	3	25.13	50.4401	0.96692	0.0263158	0.257427	1.25066	Intermediate	HLA-A*30:01	HLA-A*03:01	HLA-A*31:01	NA	NA	NA	NA	NA	NA	NA	NA	NA	NA	NA	NA	NA	NA	NA	NA	NA	NA	NA	NA	NA	NA	NA	NA	NA	NA	NA	NA	NA	NA	NA	NA	NA	NA
1056	p.E180Q	C	180	500	0	0	0	0	0	0	0	Low	NA	NA	NA	NA	NA	NA	NA	NA	NA	NA	NA	NA	NA	NA	NA	NA	NA	NA	NA	NA	NA	NA	NA	NA	NA	NA	NA	NA	NA	NA	NA	NA	NA	NA	NA	NA	NA
1057	p.E180V	C	180	500	0	0	0	0	0	0	0	Low	NA	NA	NA	NA	NA	NA	NA	NA	NA	NA	NA	NA	NA	NA	NA	NA	NA	NA	NA	NA	NA	NA	NA	NA	NA	NA	NA	NA	NA	NA	NA	NA	NA	NA	NA	NA	NA
1058	p.R181C	C	181	500	0	0	0	0	0	0	0	Low	NA	NA	NA	NA	NA	NA	NA	NA	NA	NA	NA	NA	NA	NA	NA	NA	NA	NA	NA	NA	NA	NA	NA	NA	NA	NA	NA	NA	NA	NA	NA	NA	NA	NA	NA	NA	NA
1059	p.R181G	C	181	500	0	0	0	0	0	0	0	Low	NA	NA	NA	NA	NA	NA	NA	NA	NA	NA	NA	NA	NA	NA	NA	NA	NA	NA	NA	NA	NA	NA	NA	NA	NA	NA	NA	NA	NA	NA	NA	NA	NA	NA	NA	NA	NA
1060	p.R181H	C	181	500	0	0	0	0	0	0	0	Low	NA	NA	NA	NA	NA	NA	NA	NA	NA	NA	NA	NA	NA	NA	NA	NA	NA	NA	NA	NA	NA	NA	NA	NA	NA	NA	NA	NA	NA	NA	NA	NA	NA	NA	NA	NA	NA
1061	p.R181L	C	181	252.85	2	38.58	10.1807	0.496106	0.0175439	0.395206	0.908856	Low	HLA-C*07:02	HLA-C*07:01	NA	NA	NA	NA	NA	NA	NA	NA	NA	NA	NA	NA	NA	NA	NA	NA	NA	NA	NA	NA	NA	NA	NA	NA	NA	NA	NA	NA	NA	NA	NA	NA	NA	NA	NA
1062	p.R181P	A	181	500	0	0	0	0	0	0	0	Low	NA	NA	NA	NA	NA	NA	NA	NA	NA	NA	NA	NA	NA	NA	NA	NA	NA	NA	NA	NA	NA	NA	NA	NA	NA	NA	NA	NA	NA	NA	NA	NA	NA	NA	NA	NA	NA
1063	p.R181S	B	181	500	0	0	0	0	0	0	0	Low	NA	NA	NA	NA	NA	NA	NA	NA	NA	NA	NA	NA	NA	NA	NA	NA	NA	NA	NA	NA	NA	NA	NA	NA	NA	NA	NA	NA	NA	NA	NA	NA	NA	NA	NA	NA	NA
1064	p.C182F	D	182	500	0	0	0	0	0	0	0	Low	NA	NA	NA	NA	NA	NA	NA	NA	NA	NA	NA	NA	NA	NA	NA	NA	NA	NA	NA	NA	NA	NA	NA	NA	NA	NA	NA	NA	NA	NA	NA	NA	NA	NA	NA	NA	NA
1065	p.C182G	C	182	500	0	0	0	0	0	0	0	Low	NA	NA	NA	NA	NA	NA	NA	NA	NA	NA	NA	NA	NA	NA	NA	NA	NA	NA	NA	NA	NA	NA	NA	NA	NA	NA	NA	NA	NA	NA	NA	NA	NA	NA	NA	NA	NA
1066	p.C182R	C	182	248.84	1	4.78	5.2176	0.504155	0.00877193	0.0489654	0.561892	Low	HLA-B*27:05	NA	NA	NA	NA	NA	NA	NA	NA	NA	NA	NA	NA	NA	NA	NA	NA	NA	NA	NA	NA	NA	NA	NA	NA	NA	NA	NA	NA	NA	NA	NA	NA	NA	NA	NA	NA
1067	p.C182S	C	182	500	0	0	0	0	0	0	0	Low	NA	NA	NA	NA	NA	NA	NA	NA	NA	NA	NA	NA	NA	NA	NA	NA	NA	NA	NA	NA	NA	NA	NA	NA	NA	NA	NA	NA	NA	NA	NA	NA	NA	NA	NA	NA	NA
1068	p.C182W	C	182	280.01	1	2.75	3.85666	0.441587	0.00877193	0.0281705	0.47853	Low	HLA-B*39:01	NA	NA	NA	NA	NA	NA	NA	NA	NA	NA	NA	NA	NA	NA	NA	NA	NA	NA	NA	NA	NA	NA	NA	NA	NA	NA	NA	NA	NA	NA	NA	NA	NA	NA	NA	NA
1069	p.C182Y	C	182	265.37	4	26.49	10.1415	0.470974	0.0350877	0.271358	0.77742	Low	HLA-B*27:05	HLA-B*15:03	HLA-B*39:01	HLA-C*07:01	NA	NA	NA	NA	NA	NA	NA	NA	NA	NA	NA	NA	NA	NA	NA	NA	NA	NA	NA	NA	NA	NA	NA	NA	NA	NA	NA	NA	NA	NA	NA	NA	NA
1070	p.S183A	C	183	500	0	0	0	0	0	0	0	Low	NA	NA	NA	NA	NA	NA	NA	NA	NA	NA	NA	NA	NA	NA	NA	NA	NA	NA	NA	NA	NA	NA	NA	NA	NA	NA	NA	NA	NA	NA	NA	NA	NA	NA	NA	NA	NA
1071	p.S183L	D	183	500	0	0	0	0	0	0	0	Low	NA	NA	NA	NA	NA	NA	NA	NA	NA	NA	NA	NA	NA	NA	NA	NA	NA	NA	NA	NA	NA	NA	NA	NA	NA	NA	NA	NA	NA	NA	NA	NA	NA	NA	NA	NA	NA
1072	p.S183P	D	183	500	0	0	0	0	0	0	0	Low	NA	NA	NA	NA	NA	NA	NA	NA	NA	NA	NA	NA	NA	NA	NA	NA	NA	NA	NA	NA	NA	NA	NA	NA	NA	NA	NA	NA	NA	NA	NA	NA	NA	NA	NA	NA	NA
1073	p.S183T	D	183	500	0	0	0	0	0	0	0	Low	NA	NA	NA	NA	NA	NA	NA	NA	NA	NA	NA	NA	NA	NA	NA	NA	NA	NA	NA	NA	NA	NA	NA	NA	NA	NA	NA	NA	NA	NA	NA	NA	NA	NA	NA	NA	NA
1074	p.D184A	D	184	500	0	0	0	0	0	0	0	Low	NA	NA	NA	NA	NA	NA	NA	NA	NA	NA	NA	NA	NA	NA	NA	NA	NA	NA	NA	NA	NA	NA	NA	NA	NA	NA	NA	NA	NA	NA	NA	NA	NA	NA	NA	NA	NA
1075	p.D184E	C	184	30.98	4	4.29	53.1583	0.941467	0.0350877	0.0439459	1.0205	Intermediate	HLA-B*41:01	HLA-B*45:01	HLA-B*50:01	HLA-B*40:06	NA	NA	NA	NA	NA	NA	NA	NA	NA	NA	NA	NA	NA	NA	NA	NA	NA	NA	NA	NA	NA	NA	NA	NA	NA	NA	NA	NA	NA	NA	NA	NA	NA
1076	p.D184G	C	184	500	0	0	0	0	0	0	0	Low	NA	NA	NA	NA	NA	NA	NA	NA	NA	NA	NA	NA	NA	NA	NA	NA	NA	NA	NA	NA	NA	NA	NA	NA	NA	NA	NA	NA	NA	NA	NA	NA	NA	NA	NA	NA	NA
1077	p.D184H	C	184	500	0	0	0	0	0	0	0	Low	NA	NA	NA	NA	NA	NA	NA	NA	NA	NA	NA	NA	NA	NA	NA	NA	NA	NA	NA	NA	NA	NA	NA	NA	NA	NA	NA	NA	NA	NA	NA	NA	NA	NA	NA	NA	NA
1078	p.D184N	C	184	500	0	0	0	0	0	0	0	Low	NA	NA	NA	NA	NA	NA	NA	NA	NA	NA	NA	NA	NA	NA	NA	NA	NA	NA	NA	NA	NA	NA	NA	NA	NA	NA	NA	NA	NA	NA	NA	NA	NA	NA	NA	NA	NA
1079	p.D184V	D	184	500	0	0	0	0	0	0	0	Low	NA	NA	NA	NA	NA	NA	NA	NA	NA	NA	NA	NA	NA	NA	NA	NA	NA	NA	NA	NA	NA	NA	NA	NA	NA	NA	NA	NA	NA	NA	NA	NA	NA	NA	NA	NA	NA
1080	p.D184Y	D	184	59.59	5	13.69	47.1282	0.884038	0.0438596	0.140238	1.06814	Intermediate	HLA-B*35:01	HLA-B*35:05	HLA-B*35:08	HLA-B*15:02	HLA-B*15:11	NA	NA	NA	NA	NA	NA	NA	NA	NA	NA	NA	NA	NA	NA	NA	NA	NA	NA	NA	NA	NA	NA	NA	NA	NA	NA	NA	NA	NA	NA	NA	NA
1081	p.S185C	C	185	500	0	0	0	0	0	0	0	Low	NA	NA	NA	NA	NA	NA	NA	NA	NA	NA	NA	NA	NA	NA	NA	NA	NA	NA	NA	NA	NA	NA	NA	NA	NA	NA	NA	NA	NA	NA	NA	NA	NA	NA	NA	NA	NA
1082	p.S185G	C	185	500	0	0	0	0	0	0	0	Low	NA	NA	NA	NA	NA	NA	NA	NA	NA	NA	NA	NA	NA	NA	NA	NA	NA	NA	NA	NA	NA	NA	NA	NA	NA	NA	NA	NA	NA	NA	NA	NA	NA	NA	NA	NA	NA
1083	p.S185I	C	185	500	0	0	0	0	0	0	0	Low	NA	NA	NA	NA	NA	NA	NA	NA	NA	NA	NA	NA	NA	NA	NA	NA	NA	NA	NA	NA	NA	NA	NA	NA	NA	NA	NA	NA	NA	NA	NA	NA	NA	NA	NA	NA	NA
1084	p.S185N	D	185	500	0	0	0	0	0	0	0	Low	NA	NA	NA	NA	NA	NA	NA	NA	NA	NA	NA	NA	NA	NA	NA	NA	NA	NA	NA	NA	NA	NA	NA	NA	NA	NA	NA	NA	NA	NA	NA	NA	NA	NA	NA	NA	NA
1085	p.S185R	D	185	500	0	0	0	0	0	0	0	Low	NA	NA	NA	NA	NA	NA	NA	NA	NA	NA	NA	NA	NA	NA	NA	NA	NA	NA	NA	NA	NA	NA	NA	NA	NA	NA	NA	NA	NA	NA	NA	NA	NA	NA	NA	NA	NA
1086	p.S185T	C	185	500	0	0	0	0	0	0	0	Low	NA	NA	NA	NA	NA	NA	NA	NA	NA	NA	NA	NA	NA	NA	NA	NA	NA	NA	NA	NA	NA	NA	NA	NA	NA	NA	NA	NA	NA	NA	NA	NA	NA	NA	NA	NA	NA
1087	p.D186A	C	186	500	0	0	0	0	0	0	0	Low	NA	NA	NA	NA	NA	NA	NA	NA	NA	NA	NA	NA	NA	NA	NA	NA	NA	NA	NA	NA	NA	NA	NA	NA	NA	NA	NA	NA	NA	NA	NA	NA	NA	NA	NA	NA	NA
1088	p.D186E	C	186	500	0	0	0	0	0	0	0	Low	NA	NA	NA	NA	NA	NA	NA	NA	NA	NA	NA	NA	NA	NA	NA	NA	NA	NA	NA	NA	NA	NA	NA	NA	NA	NA	NA	NA	NA	NA	NA	NA	NA	NA	NA	NA	NA
1089	p.D186G	C	186	500	0	0	0	0	0	0	0	Low	NA	NA	NA	NA	NA	NA	NA	NA	NA	NA	NA	NA	NA	NA	NA	NA	NA	NA	NA	NA	NA	NA	NA	NA	NA	NA	NA	NA	NA	NA	NA	NA	NA	NA	NA	NA	NA
1090	p.D186H	C	186	500	0	0	0	0	0	0	0	Low	NA	NA	NA	NA	NA	NA	NA	NA	NA	NA	NA	NA	NA	NA	NA	NA	NA	NA	NA	NA	NA	NA	NA	NA	NA	NA	NA	NA	NA	NA	NA	NA	NA	NA	NA	NA	NA
1091	p.D186N	D	186	500	0	0	0	0	0	0	0	Low	NA	NA	NA	NA	NA	NA	NA	NA	NA	NA	NA	NA	NA	NA	NA	NA	NA	NA	NA	NA	NA	NA	NA	NA	NA	NA	NA	NA	NA	NA	NA	NA	NA	NA	NA	NA	NA
1092	p.D186V	D	186	349.03	1	2.75	8.19772	0.303043	0.00877193	0.0281705	0.339985	Low	HLA-B*39:01	NA	NA	NA	NA	NA	NA	NA	NA	NA	NA	NA	NA	NA	NA	NA	NA	NA	NA	NA	NA	NA	NA	NA	NA	NA	NA	NA	NA	NA	NA	NA	NA	NA	NA	NA	NA
1093	p.D186Y	C	186	500	0	0	0	0	0	0	0	Low	NA	NA	NA	NA	NA	NA	NA	NA	NA	NA	NA	NA	NA	NA	NA	NA	NA	NA	NA	NA	NA	NA	NA	NA	NA	NA	NA	NA	NA	NA	NA	NA	NA	NA	NA	NA	NA
1094	p.G187A	C	187	500	0	0	0	0	0	0	0	Low	NA	NA	NA	NA	NA	NA	NA	NA	NA	NA	NA	NA	NA	NA	NA	NA	NA	NA	NA	NA	NA	NA	NA	NA	NA	NA	NA	NA	NA	NA	NA	NA	NA	NA	NA	NA	NA
1095	p.G187C	C	187	22.12	6	44.56	4.85222	0.959252	0.0526316	0.456464	1.46835	Intermediate	HLA-A*02:02	HLA-A*02:03	HLA-A*02:05	HLA-A*02:01	HLA-A*68:02	HLA-A*02:06	NA	NA	NA	NA	NA	NA	NA	NA	NA	NA	NA	NA	NA	NA	NA	NA	NA	NA	NA	NA	NA	NA	NA	NA	NA	NA	NA	NA	NA	NA	NA
1096	p.G187D	C	187	105.94	1	2.5	14.493	0.790999	0.00877193	0.0256095	0.825381	Low	HLA-A*68:02	NA	NA	NA	NA	NA	NA	NA	NA	NA	NA	NA	NA	NA	NA	NA	NA	NA	NA	NA	NA	NA	NA	NA	NA	NA	NA	NA	NA	NA	NA	NA	NA	NA	NA	NA	NA
1097	p.G187R	C	187	18.52	10	51.76	29.4653	0.966478	0.0877193	0.530219	1.58442	Intermediate	HLA-A*02:02	HLA-A*02:03	HLA-A*32:01	HLA-A*02:05	HLA-A*02:01	HLA-A*02:06	HLA-C*17:01	HLA-C*15:02	HLA-B*13:01	HLA-A*24:03	NA	NA	NA	NA	NA	NA	NA	NA	NA	NA	NA	NA	NA	NA	NA	NA	NA	NA	NA	NA	NA	NA	NA	NA	NA	NA	NA
1098	p.G187S	C	187	14.58	9	51.07	6.84341	0.974387	0.0789474	0.523151	1.57649	Intermediate	HLA-A*02:02	HLA-A*02:03	HLA-A*02:05	HLA-A*02:01	HLA-A*02:06	HLA-A*68:02	HLA-C*17:01	HLA-B*39:01	HLA-A*32:01	NA	NA	NA	NA	NA	NA	NA	NA	NA	NA	NA	NA	NA	NA	NA	NA	NA	NA	NA	NA	NA	NA	NA	NA	NA	NA	NA	NA
1099	p.G187V	C	187	16.53	8	49.35	4.1184	0.970473	0.0701754	0.505532	1.54618	Intermediate	HLA-A*02:02	HLA-A*02:03	HLA-A*02:05	HLA-A*02:01	HLA-A*02:06	HLA-C*17:01	HLA-B*39:01	HLA-A*32:01	NA	NA	NA	NA	NA	NA	NA	NA	NA	NA	NA	NA	NA	NA	NA	NA	NA	NA	NA	NA	NA	NA	NA	NA	NA	NA	NA	NA	NA
1100	p.L188M	C	188	16.29	7	50.53	9.45851	0.970954	0.0614035	0.517619	1.54998	Intermediate	HLA-A*02:02	HLA-A*02:03	HLA-A*68:01	HLA-A*02:05	HLA-A*02:01	HLA-A*33:03	HLA-A*02:06	NA	NA	NA	NA	NA	NA	NA	NA	NA	NA	NA	NA	NA	NA	NA	NA	NA	NA	NA	NA	NA	NA	NA	NA	NA	NA	NA	NA	NA	NA
1101	p.L188P	C	188	500	0	0	0	0	0	0	0	Low	NA	NA	NA	NA	NA	NA	NA	NA	NA	NA	NA	NA	NA	NA	NA	NA	NA	NA	NA	NA	NA	NA	NA	NA	NA	NA	NA	NA	NA	NA	NA	NA	NA	NA	NA	NA	NA
1102	p.L188Q	C	188	107.52	6	11.52	4.89155	0.787828	0.0526316	0.118009	0.958468	Low	HLA-A*02:05	HLA-A*02:06	HLA-B*13:01	HLA-A*02:02	HLA-B*13:02	HLA-A*02:03	NA	NA	NA	NA	NA	NA	NA	NA	NA	NA	NA	NA	NA	NA	NA	NA	NA	NA	NA	NA	NA	NA	NA	NA	NA	NA	NA	NA	NA	NA	NA
1103	p.L188R	C	188	500	0	0	0	0	0	0	0	Low	NA	NA	NA	NA	NA	NA	NA	NA	NA	NA	NA	NA	NA	NA	NA	NA	NA	NA	NA	NA	NA	NA	NA	NA	NA	NA	NA	NA	NA	NA	NA	NA	NA	NA	NA	NA	NA
1104	p.L188V	D	188	308.91	3	4.2	4.11334	0.383576	0.0263158	0.043024	0.452916	Low	HLA-A*02:05	HLA-A*68:02	HLA-A*02:02	NA	NA	NA	NA	NA	NA	NA	NA	NA	NA	NA	NA	NA	NA	NA	NA	NA	NA	NA	NA	NA	NA	NA	NA	NA	NA	NA	NA	NA	NA	NA	NA	NA	NA
1105	p.A189D	B	189	101.38	5	46.43	21.5288	0.800153	0.0438596	0.47562	1.31963	Intermediate	HLA-C*05:01	HLA-A*02:01	HLA-A*02:02	HLA-A*02:06	HLA-C*04:03	NA	NA	NA	NA	NA	NA	NA	NA	NA	NA	NA	NA	NA	NA	NA	NA	NA	NA	NA	NA	NA	NA	NA	NA	NA	NA	NA	NA	NA	NA	NA	NA
1106	p.A189G	C	189	89.23	3	40.27	0.269509	0.824541	0.0263158	0.412518	1.26338	Intermediate	HLA-A*02:02	HLA-A*02:03	HLA-A*02:01	NA	NA	NA	NA	NA	NA	NA	NA	NA	NA	NA	NA	NA	NA	NA	NA	NA	NA	NA	NA	NA	NA	NA	NA	NA	NA	NA	NA	NA	NA	NA	NA	NA	NA
1107	p.A189P	C	189	92.35	4	41.17	0.33039	0.818279	0.0350877	0.421737	1.2751	Intermediate	HLA-A*02:02	HLA-A*02:03	HLA-A*02:05	HLA-A*02:01	NA	NA	NA	NA	NA	NA	NA	NA	NA	NA	NA	NA	NA	NA	NA	NA	NA	NA	NA	NA	NA	NA	NA	NA	NA	NA	NA	NA	NA	NA	NA	NA	NA
1108	p.A189S	C	189	29.16	6	42.32	1.42999	0.94512	0.0526316	0.433518	1.43127	Intermediate	HLA-A*02:02	HLA-A*02:03	HLA-B*42:01	HLA-A*02:01	HLA-A*02:05	HLA-B*07:05	NA	NA	NA	NA	NA	NA	NA	NA	NA	NA	NA	NA	NA	NA	NA	NA	NA	NA	NA	NA	NA	NA	NA	NA	NA	NA	NA	NA	NA	NA	NA
1109	p.A189T	C	189	76.81	4	8.34	2.3692	0.849472	0.0350877	0.0854333	0.969993	Low	HLA-A*02:02	HLA-A*02:03	HLA-A*68:01	HLA-B*42:01	NA	NA	NA	NA	NA	NA	NA	NA	NA	NA	NA	NA	NA	NA	NA	NA	NA	NA	NA	NA	NA	NA	NA	NA	NA	NA	NA	NA	NA	NA	NA	NA	NA
1110	p.A189V	C	189	86.65	6	46.23	2.50024	0.82972	0.0526316	0.473571	1.35592	Intermediate	HLA-A*02:02	HLA-A*02:03	HLA-A*68:01	HLA-B*42:01	HLA-A*02:01	HLA-A*02:05	NA	NA	NA	NA	NA	NA	NA	NA	NA	NA	NA	NA	NA	NA	NA	NA	NA	NA	NA	NA	NA	NA	NA	NA	NA	NA	NA	NA	NA	NA	NA
1111	p.P190A	C	190	22.16	12	63.81	9.31881	0.959171	0.105263	0.653657	1.71809	Intermediate	HLA-A*02:02	HLA-A*02:03	HLA-A*68:01	HLA-A*02:05	HLA-C*01:02	HLA-A*02:01	HLA-A*33:03	HLA-C*12:03	HLA-A*02:05	HLA-A*02:06	HLA-A*31:01	HLA-A*34:02	NA	NA	NA	NA	NA	NA	NA	NA	NA	NA	NA	NA	NA	NA	NA	NA	NA	NA	NA	NA	NA	NA	NA	NA	NA
1112	p.P190H	C	190	30.01	7	52.94	5.30019	0.943414	0.0614035	0.542307	1.54712	Intermediate	HLA-A*02:02	HLA-A*02:03	HLA-A*31:01	HLA-A*33:03	HLA-A*02:01	HLA-A*02:05	HLA-A*68:01	NA	NA	NA	NA	NA	NA	NA	NA	NA	NA	NA	NA	NA	NA	NA	NA	NA	NA	NA	NA	NA	NA	NA	NA	NA	NA	NA	NA	NA	NA
1113	p.P190L	B	190	5.19	19	70.45	507.267	0.993235	0.166667	0.721676	1.88158	Intermediate	HLA-A*02:03	HLA-A*02:02	HLA-A*02:05	HLA-A*02:06	HLA-A*02:01	HLA-C*08:02	HLA-C*05:01	HLA-A*02:02	HLA-A*02:03	HLA-C*08:04	HLA-C*04:03	HLA-A*02:07	HLA-C*03:04	HLA-C*03:03	HLA-A*31:01	HLA-A*33:03	HLA-C*08:01	HLA-C*08:03	HLA-C*17:01	NA	NA	NA	NA	NA	NA	NA	NA	NA	NA	NA	NA	NA	NA	NA	NA	NA	NA
1114	p.P190R	B	190	63.71	6	28.29	20.7287	0.875768	0.0526316	0.289797	1.2182	Intermediate	HLA-A*02:02	HLA-A*02:03	HLA-A*31:01	HLA-C*06:02	HLA-A*33:03	HLA-A*30:01	NA	NA	NA	NA	NA	NA	NA	NA	NA	NA	NA	NA	NA	NA	NA	NA	NA	NA	NA	NA	NA	NA	NA	NA	NA	NA	NA	NA	NA	NA	NA
1115	p.P190S	C	190	22.26	9	59.85	6.51393	0.958971	0.0789474	0.613092	1.65101	Intermediate	HLA-A*02:02	HLA-A*02:03	HLA-A*68:01	HLA-A*02:05	HLA-A*02:01	HLA-A*33:03	HLA-A*31:01	HLA-C*15:02	HLA-C*01:02	NA	NA	NA	NA	NA	NA	NA	NA	NA	NA	NA	NA	NA	NA	NA	NA	NA	NA	NA	NA	NA	NA	NA	NA	NA	NA	NA	NA
1116	p.P190T	C	190	31.96	9	50.53	17.3373	0.9395	0.0789474	0.517619	1.53607	Intermediate	HLA-A*02:02	HLA-A*02:03	HLA-A*02:05	HLA-A*02:06	HLA-A*02:03	HLA-A*68:01	HLA-A*02:05	HLA-A*02:01	HLA-A*33:03	NA	NA	NA	NA	NA	NA	NA	NA	NA	NA	NA	NA	NA	NA	NA	NA	NA	NA	NA	NA	NA	NA	NA	NA	NA	NA	NA	NA
1117	p.P191A	D	191	7.09	11	51.36	12.6269	0.989421	0.0964912	0.526122	1.61203	Intermediate	HLA-A*02:02	HLA-A*02:03	HLA-A*02:05	HLA-B*07:05	HLA-B*42:01	HLA-A*02:01	HLA-B*07:02	HLA-A*02:06	HLA-B*67:01	HLA-B*07:04	HLA-B*39:10	NA	NA	NA	NA	NA	NA	NA	NA	NA	NA	NA	NA	NA	NA	NA	NA	NA	NA	NA	NA	NA	NA	NA	NA	NA	NA
1118	p.P191H	C	191	5.87	11	51.36	11.3328	0.99187	0.0964912	0.526122	1.61448	Intermediate	HLA-A*02:03	HLA-A*02:02	HLA-A*02:05	HLA-A*02:01	HLA-B*42:01	HLA-B*07:05	HLA-B*07:02	HLA-A*02:06	HLA-B*07:04	HLA-B*42:02	HLA-B*67:01	NA	NA	NA	NA	NA	NA	NA	NA	NA	NA	NA	NA	NA	NA	NA	NA	NA	NA	NA	NA	NA	NA	NA	NA	NA	NA
1119	p.P191L	C	191	4.98	10	52.42	4.99407	0.993657	0.0877193	0.53698	1.61836	Intermediate	HLA-A*02:02	HLA-A*02:03	HLA-A*02:01	HLA-A*02:05	HLA-A*02:06	HLA-B*42:01	HLA-B*07:05	HLA-B*07:02	HLA-B*13:01	HLA-B*67:01	NA	NA	NA	NA	NA	NA	NA	NA	NA	NA	NA	NA	NA	NA	NA	NA	NA	NA	NA	NA	NA	NA	NA	NA	NA	NA	NA
1120	p.P191R	D	191	12.48	13	57.63	60.1086	0.978602	0.114035	0.59035	1.68299	Intermediate	HLA-B*07:05	HLA-B*42:01	HLA-B*07:02	HLA-A*02:03	HLA-A*02:02	HLA-B*07:04	HLA-B*42:02	HLA-A*02:05	HLA-A*02:01	HLA-B*15:03	HLA-B*55:01	HLA-A*30:01	HLA-A*68:01	NA	NA	NA	NA	NA	NA	NA	NA	NA	NA	NA	NA	NA	NA	NA	NA	NA	NA	NA	NA	NA	NA	NA	NA
1121	p.P191S	C	191	10.16	9	51.16	7.0697	0.983259	0.0789474	0.524073	1.58628	Intermediate	HLA-A*02:02	HLA-A*02:03	HLA-A*02:05	HLA-B*42:01	HLA-B*07:05	HLA-A*02:01	HLA-B*07:02	HLA-A*02:06	HLA-B*67:01	NA	NA	NA	NA	NA	NA	NA	NA	NA	NA	NA	NA	NA	NA	NA	NA	NA	NA	NA	NA	NA	NA	NA	NA	NA	NA	NA	NA
1122	p.P191T	C	191	11.41	9	51.16	4.01742	0.98075	0.0789474	0.524073	1.58377	Intermediate	HLA-A*02:02	HLA-A*02:03	HLA-A*02:01	HLA-A*02:05	HLA-B*42:01	HLA-B*07:05	HLA-A*02:06	HLA-B*07:02	HLA-B*67:01	NA	NA	NA	NA	NA	NA	NA	NA	NA	NA	NA	NA	NA	NA	NA	NA	NA	NA	NA	NA	NA	NA	NA	NA	NA	NA	NA	NA
1123	p.Q192E	D	192	500	0	0	0	0	0	0	0	Low	NA	NA	NA	NA	NA	NA	NA	NA	NA	NA	NA	NA	NA	NA	NA	NA	NA	NA	NA	NA	NA	NA	NA	NA	NA	NA	NA	NA	NA	NA	NA	NA	NA	NA	NA	NA	NA
1124	p.Q192H	D	192	18.28	6	43.3	1.40147	0.96696	0.0526316	0.443557	1.46315	Intermediate	HLA-A*02:02	HLA-A*02:03	HLA-A*02:05	HLA-A*02:01	HLA-A*02:06	HLA-B*42:01	NA	NA	NA	NA	NA	NA	NA	NA	NA	NA	NA	NA	NA	NA	NA	NA	NA	NA	NA	NA	NA	NA	NA	NA	NA	NA	NA	NA	NA	NA	NA
1125	p.Q192K	C	192	59.89	5	4.59	1.22475	0.883436	0.0438596	0.0470191	0.974314	Low	HLA-A*02:02	HLA-A*02:03	HLA-B*42:01	HLA-A*02:05	HLA-B*07:05	NA	NA	NA	NA	NA	NA	NA	NA	NA	NA	NA	NA	NA	NA	NA	NA	NA	NA	NA	NA	NA	NA	NA	NA	NA	NA	NA	NA	NA	NA	NA	NA
1126	p.Q192L	C	192	6.08	7	47.65	10.845	0.991449	0.0614035	0.488117	1.54097	Intermediate	HLA-A*02:03	HLA-A*02:02	HLA-A*02:05	HLA-A*02:01	HLA-A*02:06	HLA-B*42:01	HLA-A*68:01	NA	NA	NA	NA	NA	NA	NA	NA	NA	NA	NA	NA	NA	NA	NA	NA	NA	NA	NA	NA	NA	NA	NA	NA	NA	NA	NA	NA	NA	NA
1127	p.Q192P	C	192	500	0	0	0	0	0	0	0	Low	NA	NA	NA	NA	NA	NA	NA	NA	NA	NA	NA	NA	NA	NA	NA	NA	NA	NA	NA	NA	NA	NA	NA	NA	NA	NA	NA	NA	NA	NA	NA	NA	NA	NA	NA	NA	NA
1128	p.Q192R	D	192	49.41	5	9.45	11.572	0.904472	0.0438596	0.0968039	1.04514	Intermediate	HLA-A*02:03	HLA-A*02:02	HLA-A*68:01	HLA-A*02:05	HLA-B*42:01	NA	NA	NA	NA	NA	NA	NA	NA	NA	NA	NA	NA	NA	NA	NA	NA	NA	NA	NA	NA	NA	NA	NA	NA	NA	NA	NA	NA	NA	NA	NA	NA
1129	p.H193D	A	193	41.2	3	2.68	0.416636	0.920952	0.0263158	0.0274534	0.974721	Low	HLA-A*02:02	HLA-A*02:03	HLA-A*02:05	NA	NA	NA	NA	NA	NA	NA	NA	NA	NA	NA	NA	NA	NA	NA	NA	NA	NA	NA	NA	NA	NA	NA	NA	NA	NA	NA	NA	NA	NA	NA	NA	NA	NA
1130	p.H193L	A	193	34.96	6	41.17	2.06072	0.933478	0.0526316	0.421737	1.40785	Intermediate	HLA-A*02:02	HLA-A*02:03	HLA-A*02:02	HLA-A*02:01	HLA-A*02:03	HLA-A*02:05	NA	NA	NA	NA	NA	NA	NA	NA	NA	NA	NA	NA	NA	NA	NA	NA	NA	NA	NA	NA	NA	NA	NA	NA	NA	NA	NA	NA	NA	NA	NA
1131	p.H193N	A	193	36.43	5	41.17	0.727851	0.930527	0.0438596	0.421737	1.39612	Intermediate	HLA-A*02:02	HLA-A*02:03	HLA-A*02:05	HLA-A*02:02	HLA-A*02:01	NA	NA	NA	NA	NA	NA	NA	NA	NA	NA	NA	NA	NA	NA	NA	NA	NA	NA	NA	NA	NA	NA	NA	NA	NA	NA	NA	NA	NA	NA	NA	NA
1132	p.H193P	A	193	28.64	5	42.66	1.51388	0.946164	0.0438596	0.437001	1.42702	Intermediate	HLA-A*02:02	HLA-A*02:03	HLA-A*02:01	HLA-A*02:05	HLA-A*02:06	NA	NA	NA	NA	NA	NA	NA	NA	NA	NA	NA	NA	NA	NA	NA	NA	NA	NA	NA	NA	NA	NA	NA	NA	NA	NA	NA	NA	NA	NA	NA	NA
1133	p.H193Q	B	193	41.79	5	41.17	0.660754	0.919768	0.0438596	0.421737	1.38536	Intermediate	HLA-A*02:02	HLA-A*02:03	HLA-A*02:05	HLA-A*02:02	HLA-A*02:01	NA	NA	NA	NA	NA	NA	NA	NA	NA	NA	NA	NA	NA	NA	NA	NA	NA	NA	NA	NA	NA	NA	NA	NA	NA	NA	NA	NA	NA	NA	NA	NA
1134	p.H193R	A	193	98.64	5	2.62	1.5094	0.805653	0.0438596	0.0268388	0.876351	Low	HLA-A*02:03	HLA-A*02:02	HLA-A*02:02	HLA-A*02:03	HLA-B*42:01	NA	NA	NA	NA	NA	NA	NA	NA	NA	NA	NA	NA	NA	NA	NA	NA	NA	NA	NA	NA	NA	NA	NA	NA	NA	NA	NA	NA	NA	NA	NA	NA
1135	p.H193Y	A	193	11.68	10	42.66	12.4382	0.980208	0.0877193	0.437001	1.50493	Intermediate	HLA-A*02:02	HLA-A*02:02	HLA-A*02:03	HLA-A*02:03	HLA-A*02:01	HLA-A*02:05	HLA-A*02:01	HLA-A*02:05	HLA-A*02:06	HLA-A*02:06	NA	NA	NA	NA	NA	NA	NA	NA	NA	NA	NA	NA	NA	NA	NA	NA	NA	NA	NA	NA	NA	NA	NA	NA	NA	NA	NA
1136	p.L194F	B	194	8.37	16	58.04	11.2425	0.986852	0.140351	0.59455	1.72175	Intermediate	HLA-A*02:02	HLA-A*02:03	HLA-A*02:05	HLA-A*02:01	HLA-A*02:06	HLA-A*33:03	HLA-B*42:01	HLA-A*68:01	HLA-A*68:01	HLA-C*14:03	HLA-C*14:02	HLA-A*33:03	HLA-A*33:01	HLA-A*31:01	HLA-A*31:01	HLA-B*07:05	NA	NA	NA	NA	NA	NA	NA	NA	NA	NA	NA	NA	NA	NA	NA	NA	NA	NA	NA	NA	NA
1137	p.L194H	A	194	19.89	14	64.41	6.8652	0.963728	0.122807	0.659803	1.74634	Intermediate	HLA-A*02:02	HLA-A*02:03	HLA-A*02:05	HLA-A*33:03	HLA-A*31:01	HLA-B*42:01	HLA-A*02:01	HLA-B*07:05	HLA-A*68:01	HLA-A*02:06	HLA-B*39:01	HLA-A*33:01	HLA-B*38:01	HLA-B*07:02	NA	NA	NA	NA	NA	NA	NA	NA	NA	NA	NA	NA	NA	NA	NA	NA	NA	NA	NA	NA	NA	NA	NA
1138	p.L194I	D	194	65.92	6	13.53	1.43238	0.871332	0.0526316	0.138599	1.06256	Intermediate	HLA-A*02:02	HLA-A*02:03	HLA-A*31:01	HLA-A*33:03	HLA-B*42:01	HLA-A*02:05	NA	NA	NA	NA	NA	NA	NA	NA	NA	NA	NA	NA	NA	NA	NA	NA	NA	NA	NA	NA	NA	NA	NA	NA	NA	NA	NA	NA	NA	NA	NA
1139	p.L194P	A	194	14.9	12	51.88	38.848	0.973744	0.105263	0.531448	1.61046	Intermediate	HLA-A*02:02	HLA-A*02:03	HLA-B*67:01	HLA-B*07:05	HLA-A*02:01	HLA-A*02:05	HLA-B*42:01	HLA-B*39:10	HLA-A*02:06	HLA-B*07:02	HLA-B*81:01	HLA-B*42:01	NA	NA	NA	NA	NA	NA	NA	NA	NA	NA	NA	NA	NA	NA	NA	NA	NA	NA	NA	NA	NA	NA	NA	NA	NA
1140	p.L194R	A	194	20.26	11	58.1	13.644	0.962985	0.0964912	0.595165	1.65464	Intermediate	HLA-A*31:01	HLA-A*02:02	HLA-A*02:03	HLA-A*30:01	HLA-B*42:01	HLA-B*07:05	HLA-A*02:05	HLA-B*27:05	HLA-B*07:02	HLA-A*02:01	HLA-B*07:04	NA	NA	NA	NA	NA	NA	NA	NA	NA	NA	NA	NA	NA	NA	NA	NA	NA	NA	NA	NA	NA	NA	NA	NA	NA	NA
1141	p.L194V	D	194	52.08	9	21.29	5.46203	0.899113	0.0789474	0.218091	1.19615	Intermediate	HLA-A*02:02	HLA-A*02:03	HLA-A*31:01	HLA-A*33:03	HLA-B*42:01	HLA-A*02:05	HLA-A*26:02	HLA-A*68:02	HLA-A*68:01	NA	NA	NA	NA	NA	NA	NA	NA	NA	NA	NA	NA	NA	NA	NA	NA	NA	NA	NA	NA	NA	NA	NA	NA	NA	NA	NA	NA
1142	p.I195F	A	195	56.14	22	59.19	16.5795	0.890963	0.192982	0.606331	1.69028	Intermediate	HLA-C*06:02	HLA-A*68:01	HLA-A*31:01	HLA-B*15:25	HLA-A*33:03	HLA-A*02:02	HLA-A*33:03	HLA-A*33:01	HLA-B*15:03	HLA-B*15:01	HLA-A*31:01	HLA-B*15:05	HLA-B*39:06	HLA-A*02:03	HLA-C*07:01	HLA-B*39:01	HLA-B*42:01	HLA-A*24:03	HLA-A*32:01	HLA-A*02:02	HLA-B*27:05	HLA-A*33:01	NA	NA	NA	NA	NA	NA	NA	NA	NA	NA	NA	NA	NA	NA	NA
1143	p.I195L	D	195	10.19	13	63.49	3.63475	0.983199	0.114035	0.650379	1.74761	Intermediate	HLA-A*02:02	HLA-A*02:03	HLA-A*02:05	HLA-A*02:01	HLA-A*31:01	HLA-A*68:01	HLA-A*02:06	HLA-B*42:01	HLA-C*06:02	HLA-C*17:01	HLA-A*33:03	HLA-A*33:03	HLA-B*07:05	NA	NA	NA	NA	NA	NA	NA	NA	NA	NA	NA	NA	NA	NA	NA	NA	NA	NA	NA	NA	NA	NA	NA	NA
1144	p.I195M	D	195	28.88	16	65.24	5.71095	0.945682	0.140351	0.668306	1.75434	Intermediate	HLA-A*02:02	HLA-A*31:01	HLA-A*02:02	HLA-A*02:03	HLA-C*06:02	HLA-A*33:03	HLA-B*27:05	HLA-A*02:05	HLA-A*02:03	HLA-B*39:06	HLA-B*42:01	HLA-A*02:01	HLA-B*39:01	HLA-A*68:01	HLA-B*07:05	HLA-A*33:01	NA	NA	NA	NA	NA	NA	NA	NA	NA	NA	NA	NA	NA	NA	NA	NA	NA	NA	NA	NA	NA
1145	p.I195N	A	195	205.96	5	22.57	1.76323	0.590228	0.0438596	0.231203	0.865291	Low	HLA-A*02:02	HLA-B*42:01	HLA-A*68:01	HLA-A*02:03	HLA-C*06:02	NA	NA	NA	NA	NA	NA	NA	NA	NA	NA	NA	NA	NA	NA	NA	NA	NA	NA	NA	NA	NA	NA	NA	NA	NA	NA	NA	NA	NA	NA	NA	NA
1146	p.I195S	A	195	120.5	9	34.53	2.02624	0.761773	0.0789474	0.353718	1.19444	Intermediate	HLA-A*31:01	HLA-A*02:02	HLA-C*06:02	HLA-B*42:01	HLA-B*07:05	HLA-A*33:03	HLA-A*02:03	HLA-A*68:01	HLA-B*27:05	NA	NA	NA	NA	NA	NA	NA	NA	NA	NA	NA	NA	NA	NA	NA	NA	NA	NA	NA	NA	NA	NA	NA	NA	NA	NA	NA	NA
1147	p.I195T	A	195	92.58	10	31.21	2.56016	0.817817	0.0877193	0.319709	1.22525	Intermediate	HLA-A*31:01	HLA-A*33:03	HLA-A*68:01	HLA-A*02:02	HLA-B*42:01	HLA-C*06:02	HLA-A*02:02	HLA-B*07:05	HLA-A*02:03	HLA-A*68:01	NA	NA	NA	NA	NA	NA	NA	NA	NA	NA	NA	NA	NA	NA	NA	NA	NA	NA	NA	NA	NA	NA	NA	NA	NA	NA	NA
1148	p.I195V	D	195	500	0	0	0	0	0	0	0	Low	NA	NA	NA	NA	NA	NA	NA	NA	NA	NA	NA	NA	NA	NA	NA	NA	NA	NA	NA	NA	NA	NA	NA	NA	NA	NA	NA	NA	NA	NA	NA	NA	NA	NA	NA	NA	NA
1149	p.R196G	C	196	130.78	4	3.45	2.04102	0.741138	0.0350877	0.0353411	0.811567	Low	HLA-A*02:02	HLA-B*42:01	HLA-A*02:03	HLA-B*07:05	NA	NA	NA	NA	NA	NA	NA	NA	NA	NA	NA	NA	NA	NA	NA	NA	NA	NA	NA	NA	NA	NA	NA	NA	NA	NA	NA	NA	NA	NA	NA	NA	NA
1150	p.R196L	C	196	9.8	18	73.09	289.1	0.983982	0.157895	0.74872	1.8906	Intermediate	HLA-A*02:03	HLA-A*02:02	HLA-A*02:01	HLA-A*02:06	HLA-C*01:02	HLA-C*03:04	HLA-C*03:03	HLA-C*16:01	HLA-A*02:05	HLA-C*12:03	HLA-C*03:02	HLA-A*02:02	HLA-C*17:01	HLA-B*42:01	HLA-C*14:03	HLA-C*14:02	HLA-C*08:04	HLA-C*12:02	NA	NA	NA	NA	NA	NA	NA	NA	NA	NA	NA	NA	NA	NA	NA	NA	NA	NA	NA
1151	p.R196P	A	196	45.46	15	29.79	24.7353	0.912401	0.131579	0.305163	1.34914	Intermediate	HLA-B*42:01	HLA-B*07:05	HLA-B*67:01	HLA-A*02:02	HLA-B*07:02	HLA-B*67:01	HLA-B*39:10	HLA-B*39:10	HLA-B*51:02	HLA-A*02:03	HLA-B*54:01	HLA-B*07:04	HLA-A*68:01	HLA-B*51:01	HLA-B*42:02	NA	NA	NA	NA	NA	NA	NA	NA	NA	NA	NA	NA	NA	NA	NA	NA	NA	NA	NA	NA	NA	NA
1152	p.R196Q	C	196	17.8	10	44.55	150.306	0.967923	0.0877193	0.456361	1.512	Intermediate	HLA-A*02:06	HLA-A*02:05	HLA-A*02:03	HLA-A*02:02	HLA-B*42:01	HLA-A*02:01	HLA-B*15:03	HLA-A*02:02	HLA-B*07:05	HLA-A*02:03	NA	NA	NA	NA	NA	NA	NA	NA	NA	NA	NA	NA	NA	NA	NA	NA	NA	NA	NA	NA	NA	NA	NA	NA	NA	NA	NA
1153	p.V197A	D	197	34.37	9	40.83	8.09029	0.934662	0.0789474	0.418254	1.43186	Intermediate	HLA-B*44:02	HLA-B*44:03	HLA-C*06:02	HLA-A*31:01	HLA-A*33:03	HLA-B*18:01	HLA-B*47:01	HLA-B*47:03	HLA-B*15:03	NA	NA	NA	NA	NA	NA	NA	NA	NA	NA	NA	NA	NA	NA	NA	NA	NA	NA	NA	NA	NA	NA	NA	NA	NA	NA	NA	NA
1154	p.V197E	A	197	37.62	6	28.61	4.16572	0.928138	0.0526316	0.293075	1.27385	Intermediate	HLA-B*18:01	HLA-B*44:03	HLA-B*44:02	HLA-B*18:03	HLA-A*33:03	HLA-A*31:01	NA	NA	NA	NA	NA	NA	NA	NA	NA	NA	NA	NA	NA	NA	NA	NA	NA	NA	NA	NA	NA	NA	NA	NA	NA	NA	NA	NA	NA	NA	NA
1155	p.V197G	A	197	105.19	8	29.31	2.31323	0.792505	0.0701754	0.300246	1.16293	Intermediate	HLA-B*44:03	HLA-B*44:02	HLA-A*33:03	HLA-A*31:01	HLA-A*02:02	HLA-B*47:01	HLA-B*18:01	HLA-B*47:03	NA	NA	NA	NA	NA	NA	NA	NA	NA	NA	NA	NA	NA	NA	NA	NA	NA	NA	NA	NA	NA	NA	NA	NA	NA	NA	NA	NA	NA
1156	p.V197L	B	197	61.38	13	53.56	4.69718	0.880445	0.114035	0.548658	1.54314	Intermediate	HLA-B*18:01	HLA-B*42:01	HLA-B*07:05	HLA-A*31:01	HLA-A*33:03	HLA-B*07:02	HLA-B*18:03	HLA-A*02:02	HLA-B*15:03	HLA-B*44:03	HLA-B*27:05	HLA-B*44:02	HLA-C*06:02	NA	NA	NA	NA	NA	NA	NA	NA	NA	NA	NA	NA	NA	NA	NA	NA	NA	NA	NA	NA	NA	NA	NA	NA
1157	p.V197M	B	197	18.26	18	65.42	7.43487	0.967	0.157895	0.67015	1.79504	Intermediate	HLA-B*18:01	HLA-B*44:03	HLA-B*44:02	HLA-B*18:03	HLA-C*06:02	HLA-B*15:03	HLA-B*42:01	HLA-B*07:05	HLA-B*27:05	HLA-A*31:01	HLA-A*33:03	HLA-B*47:03	HLA-B*47:01	HLA-C*07:01	HLA-B*07:02	HLA-A*02:02	HLA-A*29:01	HLA-A*29:02	NA	NA	NA	NA	NA	NA	NA	NA	NA	NA	NA	NA	NA	NA	NA	NA	NA	NA	NA
1158	p.E198A	D	198	500	0	0	0	0	0	0	0	Low	NA	NA	NA	NA	NA	NA	NA	NA	NA	NA	NA	NA	NA	NA	NA	NA	NA	NA	NA	NA	NA	NA	NA	NA	NA	NA	NA	NA	NA	NA	NA	NA	NA	NA	NA	NA	NA
1159	p.E198D	C	198	500	0	0	0	0	0	0	0	Low	NA	NA	NA	NA	NA	NA	NA	NA	NA	NA	NA	NA	NA	NA	NA	NA	NA	NA	NA	NA	NA	NA	NA	NA	NA	NA	NA	NA	NA	NA	NA	NA	NA	NA	NA	NA	NA
1160	p.E198G	C	198	68.76	7	28.48	3.99078	0.865631	0.0614035	0.291743	1.21878	Intermediate	HLA-A*31:01	HLA-A*33:03	HLA-A*02:03	HLA-C*06:02	HLA-A*30:02	HLA-A*33:01	HLA-A*34:02	NA	NA	NA	NA	NA	NA	NA	NA	NA	NA	NA	NA	NA	NA	NA	NA	NA	NA	NA	NA	NA	NA	NA	NA	NA	NA	NA	NA	NA	NA
1161	p.E198K	D	198	37.98	6	29.44	18.0962	0.927416	0.0526316	0.301578	1.28162	Intermediate	HLA-B*15:03	HLA-A*31:01	HLA-A*33:03	HLA-A*30:01	HLA-A*33:01	HLA-C*06:02	NA	NA	NA	NA	NA	NA	NA	NA	NA	NA	NA	NA	NA	NA	NA	NA	NA	NA	NA	NA	NA	NA	NA	NA	NA	NA	NA	NA	NA	NA	NA
1162	p.E198Q	D	198	14.17	15	40.44	31.7653	0.97521	0.131579	0.414259	1.52105	Intermediate	HLA-B*15:03	HLA-B*15:25	HLA-B*15:01	HLA-A*31:01	HLA-B*15:05	HLA-A*30:02	HLA-A*33:03	HLA-A*02:03	HLA-A*02:02	HLA-B*15:27	HLA-B*15:07	HLA-C*06:02	HLA-A*33:01	HLA-A*29:01	HLA-A*29:02	NA	NA	NA	NA	NA	NA	NA	NA	NA	NA	NA	NA	NA	NA	NA	NA	NA	NA	NA	NA	NA	NA
1163	p.E198V	D	198	500	0	0	0	0	0	0	0	Low	NA	NA	NA	NA	NA	NA	NA	NA	NA	NA	NA	NA	NA	NA	NA	NA	NA	NA	NA	NA	NA	NA	NA	NA	NA	NA	NA	NA	NA	NA	NA	NA	NA	NA	NA	NA	NA
1164	p.G199A	D	199	26.39	15	67.6	6.8041	0.95068	0.131579	0.692481	1.77474	Intermediate	HLA-B*18:01	HLA-A*02:02	HLA-B*15:03	HLA-B*44:03	HLA-B*44:02	HLA-B*18:03	HLA-A*31:01	HLA-A*02:03	HLA-A*33:03	HLA-B*47:03	HLA-B*47:01	HLA-C*06:02	HLA-A*02:01	HLA-A*02:05	HLA-A*68:02	NA	NA	NA	NA	NA	NA	NA	NA	NA	NA	NA	NA	NA	NA	NA	NA	NA	NA	NA	NA	NA	NA
1165	p.G199E	B	199	41.51	9	55.72	10.6216	0.92033	0.0789474	0.570785	1.57006	Intermediate	HLA-A*02:02	HLA-B*18:01	HLA-B*41:02	HLA-A*02:05	HLA-A*31:01	HLA-A*33:03	HLA-A*02:01	HLA-B*44:03	HLA-B*18:03	NA	NA	NA	NA	NA	NA	NA	NA	NA	NA	NA	NA	NA	NA	NA	NA	NA	NA	NA	NA	NA	NA	NA	NA	NA	NA	NA	NA
1166	p.G199R	C	199	66.5	10	46.65	5.55792	0.870167	0.0877193	0.477873	1.43576	Intermediate	HLA-A*31:01	HLA-B*18:01	HLA-C*06:02	HLA-B*15:03	HLA-A*33:03	HLA-B*18:03	HLA-A*02:02	HLA-A*33:01	HLA-C*07:01	HLA-C*06:02	NA	NA	NA	NA	NA	NA	NA	NA	NA	NA	NA	NA	NA	NA	NA	NA	NA	NA	NA	NA	NA	NA	NA	NA	NA	NA	NA
1167	p.G199V	A	199	23.14	18	71.95	25.1005	0.957204	0.157895	0.737042	1.85214	Intermediate	HLA-B*18:01	HLA-A*02:02	HLA-B*15:03	HLA-A*68:02	HLA-A*26:02	HLA-A*31:01	HLA-B*44:03	HLA-B*18:03	HLA-C*06:02	HLA-A*02:01	HLA-A*33:03	HLA-B*44:02	HLA-A*02:03	HLA-B*47:03	HLA-B*47:01	HLA-A*02:05	HLA-B*27:05	HLA-A*68:01	NA	NA	NA	NA	NA	NA	NA	NA	NA	NA	NA	NA	NA	NA	NA	NA	NA	NA	NA
1168	p.N200D	A	200	55.62	4	20.66	1.77841	0.892007	0.0350877	0.211637	1.13873	Intermediate	HLA-B*18:01	HLA-B*44:03	HLA-B*44:02	HLA-B*18:03	NA	NA	NA	NA	NA	NA	NA	NA	NA	NA	NA	NA	NA	NA	NA	NA	NA	NA	NA	NA	NA	NA	NA	NA	NA	NA	NA	NA	NA	NA	NA	NA	NA
1169	p.N200H	D	200	500	0	0	0	0	0	0	0	Low	NA	NA	NA	NA	NA	NA	NA	NA	NA	NA	NA	NA	NA	NA	NA	NA	NA	NA	NA	NA	NA	NA	NA	NA	NA	NA	NA	NA	NA	NA	NA	NA	NA	NA	NA	NA	NA
1170	p.N200I	C	200	55.42	9	52.67	3.76675	0.892408	0.0789474	0.539541	1.5109	Intermediate	HLA-C*06:02	HLA-B*18:01	HLA-A*31:01	HLA-A*33:03	HLA-B*44:03	HLA-B*44:02	HLA-C*07:01	HLA-A*02:02	HLA-B*18:03	NA	NA	NA	NA	NA	NA	NA	NA	NA	NA	NA	NA	NA	NA	NA	NA	NA	NA	NA	NA	NA	NA	NA	NA	NA	NA	NA	NA
1171	p.N200K	B	200	500	0	0	0	0	0	0	0	Low	NA	NA	NA	NA	NA	NA	NA	NA	NA	NA	NA	NA	NA	NA	NA	NA	NA	NA	NA	NA	NA	NA	NA	NA	NA	NA	NA	NA	NA	NA	NA	NA	NA	NA	NA	NA	NA
1172	p.N200S	D	200	78.74	11	41.86	1.4635	0.845598	0.0964912	0.428806	1.37089	Intermediate	HLA-B*18:01	HLA-A*31:01	HLA-C*06:02	HLA-A*33:03	HLA-B*44:03	HLA-B*44:02	HLA-A*02:02	HLA-A*02:03	HLA-B*15:03	HLA-B*18:03	HLA-A*34:02	NA	NA	NA	NA	NA	NA	NA	NA	NA	NA	NA	NA	NA	NA	NA	NA	NA	NA	NA	NA	NA	NA	NA	NA	NA	NA
1173	p.N200T	D	200	85.69	10	41.55	2.33845	0.831647	0.0877193	0.42563	1.345	Intermediate	HLA-B*18:01	HLA-C*06:02	HLA-A*31:01	HLA-A*33:03	HLA-A*02:02	HLA-B*44:03	HLA-B*44:02	HLA-A*02:03	HLA-B*18:03	HLA-B*15:03	NA	NA	NA	NA	NA	NA	NA	NA	NA	NA	NA	NA	NA	NA	NA	NA	NA	NA	NA	NA	NA	NA	NA	NA	NA	NA	NA
1174	p.N200Y	B	200	500	0	0	0	0	0	0	0	Low	NA	NA	NA	NA	NA	NA	NA	NA	NA	NA	NA	NA	NA	NA	NA	NA	NA	NA	NA	NA	NA	NA	NA	NA	NA	NA	NA	NA	NA	NA	NA	NA	NA	NA	NA	NA	NA
1175	p.L201F	D	201	60.73	18	56.06	12.931	0.88175	0.157895	0.574268	1.61391	Intermediate	HLA-B*18:01	HLA-A*31:01	HLA-A*33:03	HLA-B*15:25	HLA-B*15:03	HLA-B*15:01	HLA-B*44:03	HLA-B*15:03	HLA-B*44:02	HLA-C*06:02	HLA-A*33:01	HLA-B*27:05	HLA-B*18:03	HLA-A*68:01	HLA-B*15:02	HLA-A*26:02	HLA-B*47:03	HLA-B*15:27	NA	NA	NA	NA	NA	NA	NA	NA	NA	NA	NA	NA	NA	NA	NA	NA	NA	NA	NA
1176	p.L201M	D	201	500	0	0	0	0	0	0	0	Low	NA	NA	NA	NA	NA	NA	NA	NA	NA	NA	NA	NA	NA	NA	NA	NA	NA	NA	NA	NA	NA	NA	NA	NA	NA	NA	NA	NA	NA	NA	NA	NA	NA	NA	NA	NA	NA
1177	p.L201S	D	201	336.15	5	30.52	1.08363	0.328897	0.0438596	0.312641	0.685398	Low	HLA-B*18:01	HLA-B*15:03	HLA-A*31:01	HLA-C*06:02	HLA-A*33:03	NA	NA	NA	NA	NA	NA	NA	NA	NA	NA	NA	NA	NA	NA	NA	NA	NA	NA	NA	NA	NA	NA	NA	NA	NA	NA	NA	NA	NA	NA	NA	NA
1178	p.L201V	D	201	86.53	7	34.79	4.81307	0.829961	0.0614035	0.356382	1.24775	Intermediate	HLA-A*02:03	HLA-B*18:01	HLA-A*02:02	HLA-B*44:03	HLA-C*06:02	HLA-B*44:02	HLA-B*15:03	NA	NA	NA	NA	NA	NA	NA	NA	NA	NA	NA	NA	NA	NA	NA	NA	NA	NA	NA	NA	NA	NA	NA	NA	NA	NA	NA	NA	NA	NA
1179	p.L201W	D	201	500	0	0	0	0	0	0	0	Low	NA	NA	NA	NA	NA	NA	NA	NA	NA	NA	NA	NA	NA	NA	NA	NA	NA	NA	NA	NA	NA	NA	NA	NA	NA	NA	NA	NA	NA	NA	NA	NA	NA	NA	NA	NA	NA
1180	p.R202C	D	202	102.94	4	32.77	0.991074	0.797021	0.0350877	0.335689	1.1678	Intermediate	HLA-B*18:01	HLA-B*44:03	HLA-B*44:02	HLA-C*06:02	NA	NA	NA	NA	NA	NA	NA	NA	NA	NA	NA	NA	NA	NA	NA	NA	NA	NA	NA	NA	NA	NA	NA	NA	NA	NA	NA	NA	NA	NA	NA	NA	NA
1181	p.R202G	D	202	131.34	3	20.42	0.870336	0.740014	0.0263158	0.209178	0.975508	Low	HLA-B*18:01	HLA-B*44:03	HLA-B*44:02	NA	NA	NA	NA	NA	NA	NA	NA	NA	NA	NA	NA	NA	NA	NA	NA	NA	NA	NA	NA	NA	NA	NA	NA	NA	NA	NA	NA	NA	NA	NA	NA	NA	NA
1182	p.R202H	C	202	54.83	7	34.15	1.80403	0.893593	0.0614035	0.349826	1.30482	Intermediate	HLA-B*18:01	HLA-C*06:02	HLA-B*44:03	HLA-B*44:02	HLA-B*15:03	HLA-B*18:03	HLA-B*47:03	NA	NA	NA	NA	NA	NA	NA	NA	NA	NA	NA	NA	NA	NA	NA	NA	NA	NA	NA	NA	NA	NA	NA	NA	NA	NA	NA	NA	NA	NA
1183	p.R202L	A	202	85.59	6	49.77	1.66743	0.831848	0.0526316	0.509834	1.39431	Intermediate	HLA-B*18:01	HLA-C*06:02	HLA-B*44:03	HLA-B*44:02	HLA-B*27:05	HLA-C*07:01	NA	NA	NA	NA	NA	NA	NA	NA	NA	NA	NA	NA	NA	NA	NA	NA	NA	NA	NA	NA	NA	NA	NA	NA	NA	NA	NA	NA	NA	NA	NA
1184	p.R202P	C	202	188.34	5	23.7	8.74576	0.625597	0.0438596	0.242778	0.912235	Low	HLA-B*18:01	HLA-B*39:01	HLA-B*39:06	HLA-B*44:03	HLA-B*44:02	NA	NA	NA	NA	NA	NA	NA	NA	NA	NA	NA	NA	NA	NA	NA	NA	NA	NA	NA	NA	NA	NA	NA	NA	NA	NA	NA	NA	NA	NA	NA	NA
1185	p.R202S	D	202	104.53	9	40.39	6.17635	0.79383	0.0789474	0.413747	1.28652	Intermediate	HLA-B*18:01	HLA-C*06:02	HLA-B*44:03	HLA-B*44:02	HLA-B*39:01	HLA-B*39:06	HLA-B*15:03	HLA-A*68:01	HLA-B*47:03	NA	NA	NA	NA	NA	NA	NA	NA	NA	NA	NA	NA	NA	NA	NA	NA	NA	NA	NA	NA	NA	NA	NA	NA	NA	NA	NA	NA
1186	p.V203A	D	203	180.63	5	22.34	2.20823	0.641074	0.0438596	0.228847	0.91378	Low	HLA-B*18:01	HLA-B*44:02	HLA-B*44:03	HLA-B*15:03	HLA-B*41:01	NA	NA	NA	NA	NA	NA	NA	NA	NA	NA	NA	NA	NA	NA	NA	NA	NA	NA	NA	NA	NA	NA	NA	NA	NA	NA	NA	NA	NA	NA	NA	NA
1187	p.V203E	B	203	369.01	2	13.35	0.516599	0.262937	0.0175439	0.136755	0.417236	Low	HLA-B*18:01	HLA-B*44:03	NA	NA	NA	NA	NA	NA	NA	NA	NA	NA	NA	NA	NA	NA	NA	NA	NA	NA	NA	NA	NA	NA	NA	NA	NA	NA	NA	NA	NA	NA	NA	NA	NA	NA	NA
1188	p.V203G	C	203	500	0	0	0	0	0	0	0	Low	NA	NA	NA	NA	NA	NA	NA	NA	NA	NA	NA	NA	NA	NA	NA	NA	NA	NA	NA	NA	NA	NA	NA	NA	NA	NA	NA	NA	NA	NA	NA	NA	NA	NA	NA	NA	NA
1189	p.V203L	B	203	121.21	11	66.18	5.48353	0.760348	0.0964912	0.677935	1.53477	Intermediate	HLA-B*18:01	HLA-B*44:03	HLA-B*44:02	HLA-C*06:02	HLA-B*15:03	HLA-C*07:01	HLA-B*27:05	HLA-B*39:01	HLA-C*07:02	HLA-A*29:01	HLA-A*29:02	NA	NA	NA	NA	NA	NA	NA	NA	NA	NA	NA	NA	NA	NA	NA	NA	NA	NA	NA	NA	NA	NA	NA	NA	NA	NA
1190	p.V203M	C	203	90.15	10	63.48	8.33586	0.822695	0.0877193	0.650277	1.56069	Intermediate	HLA-B*18:01	HLA-B*44:03	HLA-B*44:02	HLA-C*07:02	HLA-B*15:03	HLA-B*15:03	HLA-C*06:02	HLA-C*07:01	HLA-B*27:05	HLA-B*18:03	NA	NA	NA	NA	NA	NA	NA	NA	NA	NA	NA	NA	NA	NA	NA	NA	NA	NA	NA	NA	NA	NA	NA	NA	NA	NA	NA
1191	p.E204A	C	204	5.17	13	62.52	12.3023	0.993276	0.114035	0.640443	1.74775	Intermediate	HLA-A*24:03	HLA-C*14:03	HLA-C*14:02	HLA-B*18:01	HLA-A*23:01	HLA-A*24:02	HLA-B*15:03	HLA-B*18:03	HLA-B*44:03	HLA-A*24:07	HLA-B*44:02	HLA-B*08:01	HLA-C*07:02	NA	NA	NA	NA	NA	NA	NA	NA	NA	NA	NA	NA	NA	NA	NA	NA	NA	NA	NA	NA	NA	NA	NA	NA
1192	p.E204D	D	204	205.73	3	4.36	0.367559	0.59069	0.0263158	0.044663	0.661669	Low	HLA-A*24:03	HLA-C*14:03	HLA-C*14:02	NA	NA	NA	NA	NA	NA	NA	NA	NA	NA	NA	NA	NA	NA	NA	NA	NA	NA	NA	NA	NA	NA	NA	NA	NA	NA	NA	NA	NA	NA	NA	NA	NA	NA
1193	p.E204G	C	204	8.48	8	43.86	7.50033	0.986631	0.0701754	0.449293	1.5061	Intermediate	HLA-A*24:03	HLA-C*14:03	HLA-C*14:02	HLA-A*23:01	HLA-A*24:02	HLA-B*44:03	HLA-B*44:02	HLA-B*18:01	NA	NA	NA	NA	NA	NA	NA	NA	NA	NA	NA	NA	NA	NA	NA	NA	NA	NA	NA	NA	NA	NA	NA	NA	NA	NA	NA	NA	NA
1194	p.E204K	D	204	3.5	14	74.17	21.4217	0.996628	0.122807	0.759783	1.87922	Intermediate	HLA-A*24:03	HLA-C*14:03	HLA-C*14:02	HLA-A*23:01	HLA-A*24:02	HLA-A*30:01	HLA-A*24:07	HLA-B*18:01	HLA-B*44:03	HLA-B*44:02	HLA-A*11:01	HLA-A*11:02	HLA-A*03:01	HLA-C*07:02	NA	NA	NA	NA	NA	NA	NA	NA	NA	NA	NA	NA	NA	NA	NA	NA	NA	NA	NA	NA	NA	NA	NA
1195	p.E204Q	D	204	7.87	10	51.08	8.08168	0.987856	0.0877193	0.523253	1.59883	Intermediate	HLA-A*24:03	HLA-C*14:03	HLA-C*14:02	HLA-A*23:01	HLA-A*24:02	HLA-B*18:01	HLA-B*44:03	HLA-B*44:02	HLA-A*24:07	HLA-B*08:01	NA	NA	NA	NA	NA	NA	NA	NA	NA	NA	NA	NA	NA	NA	NA	NA	NA	NA	NA	NA	NA	NA	NA	NA	NA	NA	NA
1196	p.E204V	D	204	4.04	14	64.42	15.7433	0.995544	0.122807	0.659906	1.77826	Intermediate	HLA-A*24:03	HLA-C*14:03	HLA-C*14:02	HLA-A*23:01	HLA-A*24:02	HLA-B*18:01	HLA-A*24:07	HLA-B*15:03	HLA-C*07:02	HLA-B*18:03	HLA-B*44:03	HLA-B*44:02	HLA-C*15:02	HLA-B*08:01	NA	NA	NA	NA	NA	NA	NA	NA	NA	NA	NA	NA	NA	NA	NA	NA	NA	NA	NA	NA	NA	NA	NA
1197	p.Y205C	A	205	219.44	3	11.7	1.07622	0.56317	0.0263158	0.119852	0.709338	Low	HLA-A*33:03	HLA-A*31:01	HLA-A*33:01	NA	NA	NA	NA	NA	NA	NA	NA	NA	NA	NA	NA	NA	NA	NA	NA	NA	NA	NA	NA	NA	NA	NA	NA	NA	NA	NA	NA	NA	NA	NA	NA	NA	NA
1198	p.Y205D	A	205	181.01	2	6.51	1.61342	0.640311	0.0175439	0.0666872	0.724542	Low	HLA-A*33:01	HLA-A*33:03	NA	NA	NA	NA	NA	NA	NA	NA	NA	NA	NA	NA	NA	NA	NA	NA	NA	NA	NA	NA	NA	NA	NA	NA	NA	NA	NA	NA	NA	NA	NA	NA	NA	NA	NA
1199	p.Y205F	A	205	152	9	25.89	10.1145	0.698543	0.0789474	0.265212	1.0427	Intermediate	HLA-B*41:02	HLA-B*18:01	HLA-A*33:03	HLA-B*40:02	HLA-C*14:03	HLA-C*14:02	HLA-A*68:01	HLA-A*33:01	HLA-A*24:03	NA	NA	NA	NA	NA	NA	NA	NA	NA	NA	NA	NA	NA	NA	NA	NA	NA	NA	NA	NA	NA	NA	NA	NA	NA	NA	NA	NA
1200	p.Y205H	A	205	119.2	8	21.91	9.05969	0.764382	0.0701754	0.224442	1.059	Intermediate	HLA-A*33:03	HLA-A*31:01	HLA-B*38:01	HLA-A*33:01	HLA-A*68:01	HLA-B*38:02	HLA-B*15:18	HLA-A*34:02	NA	NA	NA	NA	NA	NA	NA	NA	NA	NA	NA	NA	NA	NA	NA	NA	NA	NA	NA	NA	NA	NA	NA	NA	NA	NA	NA	NA	NA
1201	p.Y205N	A	205	184.12	3	12.15	1.00487	0.634068	0.0263158	0.124462	0.784846	Low	HLA-A*33:03	HLA-A*33:01	HLA-A*68:01	NA	NA	NA	NA	NA	NA	NA	NA	NA	NA	NA	NA	NA	NA	NA	NA	NA	NA	NA	NA	NA	NA	NA	NA	NA	NA	NA	NA	NA	NA	NA	NA	NA	NA
1202	p.Y205S	A	205	198.21	5	20.12	10.2315	0.605785	0.0438596	0.206105	0.85575	Low	HLA-B*08:01	HLA-A*31:01	HLA-A*33:03	HLA-A*26:02	HLA-A*03:02	NA	NA	NA	NA	NA	NA	NA	NA	NA	NA	NA	NA	NA	NA	NA	NA	NA	NA	NA	NA	NA	NA	NA	NA	NA	NA	NA	NA	NA	NA	NA	NA
1203	p.L206F	B	206	47.75	12	52.21	0	0.907804	0.105263	0.534829	1.5479	Intermediate	HLA-A*24:03	HLA-A*33:03	HLA-A*33:01	HLA-C*14:03	HLA-C*14:02	HLA-B*18:01	HLA-A*23:01	HLA-B*44:03	HLA-A*24:02	HLA-A*31:01	HLA-B*44:02	HLA-B*15:03	NA	NA	NA	NA	NA	NA	NA	NA	NA	NA	NA	NA	NA	NA	NA	NA	NA	NA	NA	NA	NA	NA	NA	NA	NA
1204	p.L206M	D	206	500	0	0	0	0	0	0	0	Low	NA	NA	NA	NA	NA	NA	NA	NA	NA	NA	NA	NA	NA	NA	NA	NA	NA	NA	NA	NA	NA	NA	NA	NA	NA	NA	NA	NA	NA	NA	NA	NA	NA	NA	NA	NA	NA
1205	p.L206S	D	206	500	0	0	0	0	0	0	0	Low	NA	NA	NA	NA	NA	NA	NA	NA	NA	NA	NA	NA	NA	NA	NA	NA	NA	NA	NA	NA	NA	NA	NA	NA	NA	NA	NA	NA	NA	NA	NA	NA	NA	NA	NA	NA	NA
1206	p.L206V	D	206	500	0	0	0	0	0	0	0	Low	NA	NA	NA	NA	NA	NA	NA	NA	NA	NA	NA	NA	NA	NA	NA	NA	NA	NA	NA	NA	NA	NA	NA	NA	NA	NA	NA	NA	NA	NA	NA	NA	NA	NA	NA	NA	NA
1207	p.L206W	D	206	500	0	0	0	0	0	0	0	Low	NA	NA	NA	NA	NA	NA	NA	NA	NA	NA	NA	NA	NA	NA	NA	NA	NA	NA	NA	NA	NA	NA	NA	NA	NA	NA	NA	NA	NA	NA	NA	NA	NA	NA	NA	NA	NA
1208	p.D207A	D	207	18.1	13	44.95	15.5072	0.967321	0.114035	0.460459	1.54182	Intermediate	HLA-A*33:03	HLA-A*68:01	HLA-A*33:01	HLA-A*24:03	HLA-A*31:01	HLA-A*34:02	HLA-A*34:01	HLA-C*14:03	HLA-C*14:02	HLA-A*24:02	HLA-A*23:01	HLA-A*66:02	HLA-A*03:02	NA	NA	NA	NA	NA	NA	NA	NA	NA	NA	NA	NA	NA	NA	NA	NA	NA	NA	NA	NA	NA	NA	NA	NA
1209	p.D207E	D	207	41.23	9	43.49	1.70947	0.920892	0.0789474	0.445503	1.44534	Intermediate	HLA-A*24:03	HLA-A*33:03	HLA-C*14:03	HLA-C*14:02	HLA-A*33:01	HLA-A*23:01	HLA-A*24:02	HLA-A*68:01	HLA-A*31:01	NA	NA	NA	NA	NA	NA	NA	NA	NA	NA	NA	NA	NA	NA	NA	NA	NA	NA	NA	NA	NA	NA	NA	NA	NA	NA	NA	NA
1210	p.D207G	C	207	44.28	10	43.86	4.33426	0.91477	0.0877193	0.449293	1.45178	Intermediate	HLA-A*24:03	HLA-A*33:03	HLA-A*33:01	HLA-A*31:01	HLA-A*68:01	HLA-C*14:03	HLA-C*14:02	HLA-A*23:01	HLA-A*24:02	HLA-A*34:02	NA	NA	NA	NA	NA	NA	NA	NA	NA	NA	NA	NA	NA	NA	NA	NA	NA	NA	NA	NA	NA	NA	NA	NA	NA	NA	NA
1211	p.D207H	D	207	500	0	0	0	0	0	0	0	Low	NA	NA	NA	NA	NA	NA	NA	NA	NA	NA	NA	NA	NA	NA	NA	NA	NA	NA	NA	NA	NA	NA	NA	NA	NA	NA	NA	NA	NA	NA	NA	NA	NA	NA	NA	NA	NA
1212	p.D207N	D	207	500	0	0	0	0	0	0	0	Low	NA	NA	NA	NA	NA	NA	NA	NA	NA	NA	NA	NA	NA	NA	NA	NA	NA	NA	NA	NA	NA	NA	NA	NA	NA	NA	NA	NA	NA	NA	NA	NA	NA	NA	NA	NA	NA
1213	p.D207V	D	207	500	0	0	0	0	0	0	0	Low	NA	NA	NA	NA	NA	NA	NA	NA	NA	NA	NA	NA	NA	NA	NA	NA	NA	NA	NA	NA	NA	NA	NA	NA	NA	NA	NA	NA	NA	NA	NA	NA	NA	NA	NA	NA	NA
1214	p.D207Y	D	207	8.04	24	74.73	39.4781	0.987515	0.210526	0.765519	1.96356	Intermediate	HLA-A*33:03	HLA-A*33:01	HLA-A*31:01	HLA-A*68:01	HLA-A*34:02	HLA-A*24:03	HLA-A*03:02	HLA-A*34:01	HLA-A*29:01	HLA-A*29:02	HLA-A*74:01	HLA-A*03:01	HLA-C*14:03	HLA-C*14:02	HLA-A*30:02	HLA-A*66:02	HLA-A*24:02	HLA-A*23:01	HLA-A*11:01	HLA-A*11:02	HLA-A*02:02	HLA-B*27:05	HLA-A*30:04	HLA-A*66:01	NA	NA	NA	NA	NA	NA	NA	NA	NA	NA	NA	NA	NA
1215	p.D208A	A	208	500	0	0	0	0	0	0	0	Low	NA	NA	NA	NA	NA	NA	NA	NA	NA	NA	NA	NA	NA	NA	NA	NA	NA	NA	NA	NA	NA	NA	NA	NA	NA	NA	NA	NA	NA	NA	NA	NA	NA	NA	NA	NA	NA
1216	p.D208E	C	208	56.11	12	46.11	1.13354	0.891023	0.105263	0.472342	1.46863	Intermediate	HLA-A*24:03	HLA-A*33:03	HLA-C*14:03	HLA-C*14:02	HLA-B*39:06	HLA-A*23:01	HLA-A*24:02	HLA-A*33:01	HLA-A*68:01	HLA-A*31:01	HLA-B*14:02	HLA-B*14:01	NA	NA	NA	NA	NA	NA	NA	NA	NA	NA	NA	NA	NA	NA	NA	NA	NA	NA	NA	NA	NA	NA	NA	NA	NA
1217	p.D208G	D	208	31.23	13	64.67	17.4643	0.940965	0.114035	0.662467	1.71747	Intermediate	HLA-A*24:03	HLA-C*14:03	HLA-C*14:02	HLA-B*27:05	HLA-A*33:03	HLA-A*23:01	HLA-A*24:02	HLA-C*06:02	HLA-C*07:01	HLA-A*31:01	HLA-A*33:01	HLA-A*68:01	HLA-A*34:02	NA	NA	NA	NA	NA	NA	NA	NA	NA	NA	NA	NA	NA	NA	NA	NA	NA	NA	NA	NA	NA	NA	NA	NA
1218	p.D208H	D	208	37.94	19	75.99	14.5468	0.927496	0.166667	0.778427	1.87259	Intermediate	HLA-A*24:03	HLA-C*14:03	HLA-C*14:02	HLA-B*39:06	HLA-C*06:02	HLA-C*07:01	HLA-B*27:05	HLA-A*33:03	HLA-B*39:01	HLA-A*23:01	HLA-A*24:02	HLA-A*31:01	HLA-A*33:01	HLA-B*14:02	HLA-B*14:01	HLA-C*07:02	HLA-A*34:02	HLA-C*07:02	HLA-A*68:01	NA	NA	NA	NA	NA	NA	NA	NA	NA	NA	NA	NA	NA	NA	NA	NA	NA	NA
1219	p.D208N	D	208	25.23	19	67.81	7.11858	0.953009	0.166667	0.694632	1.81431	Intermediate	HLA-A*24:03	HLA-C*14:03	HLA-C*14:02	HLA-B*39:06	HLA-A*24:02	HLA-C*06:02	HLA-A*23:01	HLA-A*33:03	HLA-C*07:01	HLA-B*14:02	HLA-B*14:01	HLA-A*31:01	HLA-B*39:01	HLA-A*33:01	HLA-A*24:07	HLA-A*68:01	HLA-B*14:03	HLA-B*27:05	HLA-A*34:02	NA	NA	NA	NA	NA	NA	NA	NA	NA	NA	NA	NA	NA	NA	NA	NA	NA	NA
1220	p.D208V	A	208	18.69	18	75.15	12.5507	0.966137	0.157895	0.769822	1.89385	Intermediate	HLA-A*24:03	HLA-A*23:01	HLA-C*14:03	HLA-C*14:02	HLA-C*06:02	HLA-A*24:02	HLA-A*33:03	HLA-C*07:01	HLA-A*31:01	HLA-A*33:01	HLA-B*27:05	HLA-A*24:07	HLA-B*39:06	HLA-A*02:03	HLA-A*68:01	HLA-A*03:02	HLA-A*34:02	HLA-C*07:02	NA	NA	NA	NA	NA	NA	NA	NA	NA	NA	NA	NA	NA	NA	NA	NA	NA	NA	NA
1221	p.D208Y	A	208	13.01	27	78.61	63.728	0.977538	0.236842	0.805265	2.01965	High	HLA-C*06:02	HLA-A*24:03	HLA-C*07:01	HLA-B*39:06	HLA-C*14:03	HLA-C*14:02	HLA-A*23:01	HLA-B*27:05	HLA-A*33:03	HLA-C*07:02	HLA-B*39:01	HLA-A*24:02	HLA-A*33:01	HLA-A*31:01	HLA-A*68:01	HLA-B*15:02	HLA-B*15:25	HLA-B*14:02	HLA-B*14:01	HLA-A*34:02	HLA-C*14:03	HLA-C*14:02	HLA-A*03:02	HLA-A*24:07	HLA-C*07:02	HLA-B*14:03	HLA-C*07:04	NA	NA	NA	NA	NA	NA	NA	NA	NA	NA
1222	p.R209G	D	209	67.14	6	34.25	0.947316	0.868883	0.0526316	0.35085	1.27236	Intermediate	HLA-A*24:03	HLA-C*14:03	HLA-C*14:02	HLA-A*68:01	HLA-A*24:02	HLA-A*23:01	NA	NA	NA	NA	NA	NA	NA	NA	NA	NA	NA	NA	NA	NA	NA	NA	NA	NA	NA	NA	NA	NA	NA	NA	NA	NA	NA	NA	NA	NA	NA
1223	p.R209I	D	209	19.75	11	45.75	43.1375	0.964009	0.0964912	0.468654	1.52915	Intermediate	HLA-A*24:03	HLA-A*68:02	HLA-A*23:01	HLA-A*68:01	HLA-A*24:02	HLA-A*33:03	HLA-C*14:03	HLA-C*14:02	HLA-A*33:01	HLA-A*03:02	HLA-A*31:01	NA	NA	NA	NA	NA	NA	NA	NA	NA	NA	NA	NA	NA	NA	NA	NA	NA	NA	NA	NA	NA	NA	NA	NA	NA	NA
1224	p.R209K	D	209	115.23	3	10.93	0.668359	0.772351	0.0263158	0.111965	0.910632	Low	HLA-A*24:03	HLA-A*33:03	HLA-A*68:01	NA	NA	NA	NA	NA	NA	NA	NA	NA	NA	NA	NA	NA	NA	NA	NA	NA	NA	NA	NA	NA	NA	NA	NA	NA	NA	NA	NA	NA	NA	NA	NA	NA	NA
1225	p.R209S	D	209	36.66	9	46.31	42.521	0.930065	0.0789474	0.47439	1.4834	Intermediate	HLA-A*24:03	HLA-A*68:02	HLA-A*24:02	HLA-A*23:01	HLA-A*68:01	HLA-C*14:03	HLA-C*14:02	HLA-B*08:01	HLA-A*33:03	NA	NA	NA	NA	NA	NA	NA	NA	NA	NA	NA	NA	NA	NA	NA	NA	NA	NA	NA	NA	NA	NA	NA	NA	NA	NA	NA	NA
1226	p.R209T	A	209	14.95	9	40.08	177.138	0.973644	0.0789474	0.410572	1.46316	Intermediate	HLA-A*68:02	HLA-A*24:03	HLA-A*23:01	HLA-A*24:02	HLA-C*14:03	HLA-C*14:02	HLA-A*68:01	HLA-A*26:02	HLA-A*33:03	NA	NA	NA	NA	NA	NA	NA	NA	NA	NA	NA	NA	NA	NA	NA	NA	NA	NA	NA	NA	NA	NA	NA	NA	NA	NA	NA	NA
1227	p.N210D	D	210	14.67	8	21.34	6.6212	0.974206	0.0701754	0.218603	1.26298	Intermediate	HLA-A*68:02	HLA-A*26:02	HLA-A*24:03	HLA-B*39:01	HLA-B*41:02	HLA-B*39:06	HLA-A*33:03	HLA-C*12:03	NA	NA	NA	NA	NA	NA	NA	NA	NA	NA	NA	NA	NA	NA	NA	NA	NA	NA	NA	NA	NA	NA	NA	NA	NA	NA	NA	NA	NA
1228	p.N210H	D	210	10.4	36	80.73	13.783	0.982777	0.315789	0.826982	2.12555	High	HLA-A*68:02	HLA-C*12:03	HLA-C*15:02	HLA-A*24:03	HLA-C*16:01	HLA-B*15:17	HLA-A*30:01	HLA-A*33:03	HLA-A*33:01	HLA-C*15:05	HLA-A*23:01	HLA-A*31:01	HLA-C*14:03	HLA-C*14:02	HLA-B*14:02	HLA-B*14:01	HLA-A*24:02	HLA-C*03:02	HLA-B*15:16	HLA-B*39:06	HLA-C*12:02	HLA-A*26:02	HLA-C*03:04	HLA-C*03:03	HLA-A*32:01	HLA-C*17:01	HLA-A*68:01	HLA-A*02:06	HLA-A*02:03	HLA-A*34:02	HLA-A*02:05	HLA-B*15:03	HLA-C*02:02	HLA-C*02:10	HLA-A*34:01	HLA-A*03:02	NA
1229	p.N210I	D	210	500	0	0	0	0	0	0	0	Low	NA	NA	NA	NA	NA	NA	NA	NA	NA	NA	NA	NA	NA	NA	NA	NA	NA	NA	NA	NA	NA	NA	NA	NA	NA	NA	NA	NA	NA	NA	NA	NA	NA	NA	NA	NA	NA
1230	p.N210K	D	210	11.49	25	51.15	45.2943	0.980589	0.219298	0.52397	1.72386	Intermediate	HLA-A*30:01	HLA-B*15:17	HLA-C*15:02	HLA-A*32:01	HLA-C*15:05	HLA-C*12:03	HLA-C*16:01	HLA-A*02:06	HLA-B*15:16	HLA-A*33:03	HLA-A*02:03	HLA-A*33:01	HLA-A*02:05	HLA-B*57:03	HLA-C*17:01	HLA-C*14:03	HLA-C*14:02	HLA-B*15:03	HLA-A*31:01	HLA-A*24:03	HLA-A*68:02	HLA-B*15:03	HLA-A*02:02	HLA-B*58:01	HLA-B*57:01	NA	NA	NA	NA	NA	NA	NA	NA	NA	NA	NA	NA
1231	p.N210S	D	210	18.01	39	78.76	37.6903	0.967502	0.342105	0.806802	2.11641	High	HLA-A*68:02	HLA-C*15:02	HLA-C*12:03	HLA-C*16:01	HLA-C*16:01	HLA-B*15:17	HLA-A*30:01	HLA-C*15:02	HLA-A*30:01	HLA-C*15:05	HLA-A*24:03	HLA-C*14:03	HLA-C*14:02	HLA-A*32:01	HLA-A*02:06	HLA-A*02:03	HLA-C*15:05	HLA-C*17:01	HLA-A*02:05	HLA-A*33:03	HLA-B*15:16	HLA-B*14:02	HLA-B*14:01	HLA-C*12:03	HLA-C*03:04	HLA-C*03:03	HLA-C*12:02	HLA-B*15:17	HLA-C*03:02	HLA-B*39:06	HLA-B*15:03	HLA-A*23:01	HLA-A*68:01	HLA-A*33:01	HLA-A*34:02	HLA-A*24:02	HLA-A*26:02
1232	p.N210T	D	210	12.16	37	76.91	18.7199	0.979244	0.324561	0.787851	2.09166	High	HLA-A*68:02	HLA-A*30:01	HLA-C*12:03	HLA-C*15:02	HLA-C*16:01	HLA-C*15:02	HLA-A*24:03	HLA-B*15:17	HLA-C*16:01	HLA-C*14:03	HLA-C*14:02	HLA-C*15:05	HLA-A*33:03	HLA-A*30:01	HLA-C*15:05	HLA-B*15:17	HLA-A*68:01	HLA-A*33:01	HLA-A*23:01	HLA-A*02:06	HLA-B*14:02	HLA-B*14:01	HLA-C*17:01	HLA-A*02:03	HLA-A*34:02	HLA-B*15:16	HLA-C*12:03	HLA-C*03:04	HLA-C*03:03	HLA-A*26:02	HLA-B*39:06	HLA-C*12:02	HLA-C*03:02	HLA-A*24:02	HLA-A*02:05	HLA-A*32:01	HLA-A*31:01
1233	p.N210Y	D	210	500	0	0	0	0	0	0	0	Low	NA	NA	NA	NA	NA	NA	NA	NA	NA	NA	NA	NA	NA	NA	NA	NA	NA	NA	NA	NA	NA	NA	NA	NA	NA	NA	NA	NA	NA	NA	NA	NA	NA	NA	NA	NA	NA
1234	p.T211A	B	211	7.4	36	75.44	8.94834	0.988799	0.315789	0.772792	2.07738	High	HLA-C*12:03	HLA-C*16:01	HLA-C*03:04	HLA-C*03:03	HLA-A*68:02	HLA-C*12:02	HLA-A*33:03	HLA-C*03:02	HLA-C*14:03	HLA-C*14:02	HLA-B*41:01	HLA-A*33:01	HLA-B*78:01	HLA-A*68:01	HLA-C*15:02	HLA-B*14:02	HLA-B*14:01	HLA-B*39:06	HLA-A*30:01	HLA-B*08:01	HLA-A*24:03	HLA-A*31:01	HLA-B*08:01	HLA-C*17:01	HLA-B*50:01	HLA-B*15:03	HLA-C*02:02	HLA-C*02:10	HLA-B*45:01	HLA-B*39:10	HLA-B*54:01	HLA-B*51:01	HLA-A*34:02	HLA-C*15:05	HLA-B*14:02	HLA-B*14:01	NA
1235	p.T211I	B	211	57.67	25	74.69	8.53878	0.887892	0.219298	0.76511	1.8723	Intermediate	HLA-A*68:02	HLA-A*02:03	HLA-A*33:03	HLA-B*08:01	HLA-C*12:03	HLA-A*30:01	HLA-A*24:03	HLA-B*08:01	HLA-B*14:02	HLA-B*14:01	HLA-A*02:06	HLA-A*02:02	HLA-B*49:01	HLA-A*33:01	HLA-A*68:01	HLA-B*39:06	HLA-A*31:01	HLA-A*02:05	HLA-C*14:03	HLA-C*14:02	HLA-A*03:02	HLA-A*34:02	HLA-C*16:01	HLA-C*15:02	HLA-A*02:01	NA	NA	NA	NA	NA	NA	NA	NA	NA	NA	NA	NA
1236	p.T211N	D	211	133.76	11	31.53	3.57016	0.735156	0.0964912	0.322987	1.15463	Intermediate	HLA-A*30:01	HLA-A*24:03	HLA-A*33:03	HLA-B*08:01	HLA-B*14:02	HLA-B*14:01	HLA-A*68:01	HLA-B*39:06	HLA-A*33:01	HLA-C*14:03	HLA-C*14:02	NA	NA	NA	NA	NA	NA	NA	NA	NA	NA	NA	NA	NA	NA	NA	NA	NA	NA	NA	NA	NA	NA	NA	NA	NA	NA
1237	p.T211P	A	211	16.1	32	60.08	101.67	0.971336	0.280702	0.615448	1.86749	Intermediate	HLA-B*42:01	HLA-B*39:10	HLA-B*67:01	HLA-B*54:01	HLA-B*07:05	HLA-B*78:01	HLA-B*42:02	HLA-B*55:02	HLA-B*07:02	HLA-C*14:03	HLA-C*14:02	HLA-B*56:01	HLA-A*24:03	HLA-B*08:01	HLA-B*07:04	HLA-B*35:05	HLA-B*35:01	HLA-B*81:01	HLA-B*35:02	HLA-B*14:02	HLA-B*14:01	HLA-B*39:06	HLA-A*33:03	HLA-B*55:01	HLA-B*51:01	HLA-B*51:02	HLA-B*35:03	HLA-B*39:01	HLA-B*59:01	HLA-A*34:02	HLA-A*33:01	HLA-B*51:08	NA	NA	NA	NA	NA
1238	p.T211S	D	211	18.81	24	66.96	2.40076	0.965896	0.210526	0.685925	1.86235	Intermediate	HLA-C*12:03	HLA-C*16:01	HLA-A*68:02	HLA-C*15:02	HLA-A*24:03	HLA-A*33:03	HLA-C*14:03	HLA-C*14:02	HLA-C*15:05	HLA-C*03:04	HLA-C*03:03	HLA-B*14:02	HLA-B*14:01	HLA-B*39:06	HLA-C*12:02	HLA-A*68:01	HLA-C*03:02	HLA-A*30:01	HLA-A*33:01	HLA-C*17:01	HLA-A*31:01	HLA-A*34:02	HLA-B*15:03	HLA-B*08:01	NA	NA	NA	NA	NA	NA	NA	NA	NA	NA	NA	NA	NA
1239	p.F212C	B	212	500	0	0	0	0	0	0	0	Low	NA	NA	NA	NA	NA	NA	NA	NA	NA	NA	NA	NA	NA	NA	NA	NA	NA	NA	NA	NA	NA	NA	NA	NA	NA	NA	NA	NA	NA	NA	NA	NA	NA	NA	NA	NA	NA
1240	p.F212I	A	212	13.26	22	75.25	2.55952	0.977036	0.192982	0.770846	1.94087	Intermediate	HLA-B*15:03	HLA-A*68:02	HLA-C*07:02	HLA-C*12:03	HLA-C*16:01	HLA-A*26:02	HLA-C*15:02	HLA-C*07:01	HLA-B*27:05	HLA-A*24:03	HLA-C*14:03	HLA-C*14:02	HLA-B*15:18	HLA-C*15:05	HLA-A*02:05	HLA-A*02:06	HLA-B*14:02	HLA-B*14:01	HLA-C*06:02	HLA-B*08:01	HLA-B*39:06	HLA-C*12:03	NA	NA	NA	NA	NA	NA	NA	NA	NA	NA	NA	NA	NA	NA	NA
1241	p.F212L	D	212	10.33	18	67.55	1.31474	0.982918	0.157895	0.691969	1.83278	Intermediate	HLA-B*15:03	HLA-C*07:02	HLA-B*27:05	HLA-A*68:02	HLA-C*14:03	HLA-C*14:02	HLA-C*16:01	HLA-C*15:02	HLA-B*15:18	HLA-C*07:01	HLA-A*33:03	HLA-C*14:03	HLA-C*14:02	HLA-B*08:01	HLA-A*24:03	HLA-B*14:02	HLA-B*14:01	HLA-C*12:03	NA	NA	NA	NA	NA	NA	NA	NA	NA	NA	NA	NA	NA	NA	NA	NA	NA	NA	NA
1242	p.F212S	D	212	15.36	12	69.05	0.590835	0.972821	0.105263	0.707335	1.78542	Intermediate	HLA-B*15:03	HLA-A*68:02	HLA-C*07:02	HLA-B*27:05	HLA-C*07:01	HLA-C*16:01	HLA-C*14:03	HLA-C*14:02	HLA-B*15:18	HLA-C*15:02	HLA-C*12:03	HLA-C*06:02	NA	NA	NA	NA	NA	NA	NA	NA	NA	NA	NA	NA	NA	NA	NA	NA	NA	NA	NA	NA	NA	NA	NA	NA	NA
1243	p.F212V	B	212	15.11	12	59.95	1.26389	0.973323	0.105263	0.614116	1.6927	Intermediate	HLA-B*15:03	HLA-A*68:02	HLA-C*07:02	HLA-B*27:05	HLA-C*07:01	HLA-C*16:01	HLA-C*12:03	HLA-A*26:02	HLA-C*15:02	HLA-C*14:03	HLA-C*14:02	HLA-B*15:18	NA	NA	NA	NA	NA	NA	NA	NA	NA	NA	NA	NA	NA	NA	NA	NA	NA	NA	NA	NA	NA	NA	NA	NA	NA
1244	p.F212Y	D	212	8.03	36	88.52	1.53396	0.987535	0.315789	0.906781	2.21011	High	HLA-B*15:03	HLA-A*68:02	HLA-C*07:02	HLA-C*12:03	HLA-B*27:05	HLA-C*16:01	HLA-C*15:02	HLA-C*07:01	HLA-C*14:03	HLA-C*14:02	HLA-B*15:18	HLA-C*06:02	HLA-A*33:03	HLA-C*12:03	HLA-C*15:05	HLA-C*03:02	HLA-C*14:03	HLA-C*14:02	HLA-B*14:02	HLA-B*14:01	HLA-A*02:03	HLA-C*12:02	HLA-A*33:01	HLA-A*68:01	HLA-A*31:01	HLA-A*26:02	HLA-C*17:01	HLA-C*12:02	HLA-B*15:25	HLA-A*02:06	HLA-C*03:04	HLA-C*03:03	HLA-A*34:02	HLA-C*03:02	HLA-A*30:01	HLA-B*39:06	NA
1245	p.R213G	B	213	4.71	49	80.08	44.6759	0.994199	0.429825	0.820324	2.24435	High	HLA-A*68:02	HLA-C*12:03	HLA-C*03:02	HLA-B*35:01	HLA-B*15:03	HLA-B*15:25	HLA-C*16:01	HLA-C*16:01	HLA-C*12:03	HLA-B*35:05	HLA-C*15:02	HLA-B*15:02	HLA-B*15:05	HLA-C*12:02	HLA-B*15:01	HLA-A*02:06	HLA-A*26:02	HLA-A*02:05	HLA-A*02:03	HLA-C*12:02	HLA-A*29:01	HLA-A*29:02	HLA-C*15:05	HLA-C*03:02	HLA-B*15:07	HLA-C*17:01	HLA-C*03:04	HLA-C*03:03	HLA-B*15:27	HLA-C*02:02	HLA-C*02:10	HLA-C*14:03	HLA-C*14:02	HLA-A*34:01	HLA-B*39:06	HLA-A*02:02	HLA-B*35:08
1246	p.R213L	A	213	4.19	68	96.74	551.006	0.995243	0.596491	0.990985	2.58272	High	HLA-C*05:01	HLA-A*02:02	HLA-A*02:01	HLA-B*15:25	HLA-B*15:03	HLA-B*15:02	HLA-A*68:02	HLA-C*04:03	HLA-A*02:06	HLA-C*08:02	HLA-B*15:01	HLA-B*15:05	HLA-C*17:01	HLA-A*02:03	HLA-A*02:05	HLA-C*03:02	HLA-B*35:01	HLA-A*29:01	HLA-A*29:02	HLA-B*15:27	HLA-C*12:03	HLA-B*15:07	HLA-C*16:01	HLA-C*08:04	HLA-A*02:07	HLA-C*12:03	HLA-A*26:02	HLA-C*04:01	HLA-C*12:02	HLA-B*35:05	HLA-C*08:01	HLA-C*08:03	HLA-B*15:32	HLA-C*15:02	HLA-C*18:01	HLA-C*14:03	HLA-C*14:02
1247	p.R213P	A	213	1.82	55	87.11	436.449	1	0.482456	0.892338	2.37479	High	HLA-B*35:01	HLA-B*35:05	HLA-B*35:08	HLA-A*68:02	HLA-C*12:03	HLA-B*15:11	HLA-B*15:02	HLA-B*15:08	HLA-C*16:01	HLA-B*53:01	HLA-C*15:02	HLA-A*02:06	HLA-B*35:02	HLA-C*03:02	HLA-B*67:01	HLA-C*15:05	HLA-B*15:03	HLA-C*03:04	HLA-C*03:03	HLA-C*12:02	HLA-B*18:03	HLA-C*03:02	HLA-B*15:25	HLA-A*02:05	HLA-A*02:03	HLA-B*54:01	HLA-C*17:01	HLA-B*39:10	HLA-C*14:03	HLA-C*14:02	HLA-B*42:01	HLA-A*26:02	HLA-B*15:05	HLA-B*18:01	HLA-C*02:02	HLA-C*02:10	HLA-C*16:01
1248	p.R213Q	A	213	2.29	46	75.56	172.36	0.999057	0.403509	0.774022	2.17659	High	HLA-B*15:03	HLA-B*15:25	HLA-B*15:01	HLA-B*15:05	HLA-B*15:02	HLA-A*68:02	HLA-B*15:27	HLA-C*03:02	HLA-C*12:03	HLA-B*15:07	HLA-B*15:32	HLA-C*12:03	HLA-C*16:01	HLA-B*35:01	HLA-C*12:02	HLA-B*15:18	HLA-C*15:02	HLA-B*47:03	HLA-A*29:01	HLA-A*29:02	HLA-C*16:01	HLA-B*18:01	HLA-C*02:02	HLA-C*02:10	HLA-C*14:03	HLA-C*14:02	HLA-A*26:02	HLA-B*18:03	HLA-B*35:05	HLA-A*30:02	HLA-B*47:01	HLA-C*03:02	HLA-C*12:02	HLA-B*39:06	HLA-C*03:04	HLA-C*03:03	HLA-A*02:06
1249	p.H214D	A	214	13.52	10	56.92	0.705078	0.976515	0.0877193	0.583077	1.64731	Intermediate	HLA-A*68:02	HLA-B*15:03	HLA-C*07:02	HLA-B*15:18	HLA-C*07:01	HLA-C*12:03	HLA-C*14:03	HLA-C*14:02	HLA-C*03:02	HLA-C*16:01	NA	NA	NA	NA	NA	NA	NA	NA	NA	NA	NA	NA	NA	NA	NA	NA	NA	NA	NA	NA	NA	NA	NA	NA	NA	NA	NA
1250	p.H214L	B	214	7.51	18	64.68	1.26933	0.988578	0.157895	0.662569	1.80904	Intermediate	HLA-A*68:02	HLA-B*15:03	HLA-B*27:05	HLA-C*07:02	HLA-C*12:03	HLA-C*14:03	HLA-C*14:02	HLA-B*15:18	HLA-B*14:02	HLA-B*14:01	HLA-A*02:06	HLA-C*16:01	HLA-B*39:06	HLA-C*07:01	HLA-C*15:02	HLA-C*03:02	HLA-C*12:03	HLA-A*02:05	NA	NA	NA	NA	NA	NA	NA	NA	NA	NA	NA	NA	NA	NA	NA	NA	NA	NA	NA
1251	p.H214N	C	214	500	0	0	0	0	0	0	0	Low	NA	NA	NA	NA	NA	NA	NA	NA	NA	NA	NA	NA	NA	NA	NA	NA	NA	NA	NA	NA	NA	NA	NA	NA	NA	NA	NA	NA	NA	NA	NA	NA	NA	NA	NA	NA	NA
1252	p.H214P	D	214	8.84	12	67.76	1.45745	0.985909	0.105263	0.69412	1.78529	Intermediate	HLA-A*68:02	HLA-C*07:02	HLA-C*14:03	HLA-C*14:02	HLA-B*15:03	HLA-C*12:03	HLA-C*07:01	HLA-C*06:02	HLA-C*16:01	HLA-C*15:02	HLA-C*12:03	HLA-C*15:05	NA	NA	NA	NA	NA	NA	NA	NA	NA	NA	NA	NA	NA	NA	NA	NA	NA	NA	NA	NA	NA	NA	NA	NA	NA
1253	p.H214Q	D	214	12.66	16	71.76	0.925467	0.978241	0.140351	0.735095	1.85369	Intermediate	HLA-B*15:03	HLA-A*68:02	HLA-C*07:02	HLA-B*27:05	HLA-C*14:03	HLA-C*14:02	HLA-C*07:01	HLA-B*15:18	HLA-C*12:03	HLA-C*16:01	HLA-C*15:02	HLA-C*06:02	HLA-C*03:02	HLA-C*12:03	HLA-B*14:02	HLA-B*14:01	NA	NA	NA	NA	NA	NA	NA	NA	NA	NA	NA	NA	NA	NA	NA	NA	NA	NA	NA	NA	NA
1254	p.H214R	A	214	13.97	16	75.44	4.03443	0.975611	0.140351	0.772792	1.88875	Intermediate	HLA-B*15:03	HLA-A*68:02	HLA-C*12:03	HLA-C*07:02	HLA-C*16:01	HLA-C*15:02	HLA-C*07:01	HLA-C*14:03	HLA-C*14:02	HLA-B*27:05	HLA-B*08:01	HLA-C*12:03	HLA-B*15:18	HLA-C*06:02	HLA-C*03:02	HLA-C*12:02	NA	NA	NA	NA	NA	NA	NA	NA	NA	NA	NA	NA	NA	NA	NA	NA	NA	NA	NA	NA	NA
1255	p.H214Y	B	214	6.34	29	81.72	10.1836	0.990927	0.254386	0.837124	2.08244	High	HLA-B*15:03	HLA-A*68:02	HLA-C*07:02	HLA-C*12:03	HLA-B*27:05	HLA-C*14:03	HLA-C*14:02	HLA-C*12:03	HLA-C*16:01	HLA-C*07:01	HLA-B*15:18	HLA-C*03:02	HLA-C*06:02	HLA-A*02:06	HLA-C*15:02	HLA-B*39:06	HLA-C*12:02	HLA-A*01:02	HLA-A*02:05	HLA-B*14:02	HLA-B*14:01	HLA-A*02:03	HLA-B*15:25	HLA-A*01:01	HLA-A*29:01	HLA-A*29:02	HLA-A*30:01	HLA-C*16:01	HLA-A*30:01	NA	NA	NA	NA	NA	NA	NA	NA
1256	p.S215C	C	215	13.21	18	73.56	1.39758	0.977137	0.157895	0.753534	1.88857	Intermediate	HLA-B*15:03	HLA-A*68:02	HLA-B*27:05	HLA-C*07:02	HLA-B*15:18	HLA-C*12:03	HLA-C*16:01	HLA-C*07:01	HLA-C*14:03	HLA-C*14:02	HLA-A*02:06	HLA-A*02:03	HLA-A*02:05	HLA-C*15:02	HLA-C*06:02	HLA-C*12:03	HLA-C*03:02	HLA-C*12:02	NA	NA	NA	NA	NA	NA	NA	NA	NA	NA	NA	NA	NA	NA	NA	NA	NA	NA	NA
1257	p.S215G	A	215	14.11	17	72.96	0.879944	0.97533	0.149123	0.747388	1.87184	Intermediate	HLA-B*15:03	HLA-A*68:02	HLA-C*07:02	HLA-C*12:03	HLA-B*27:05	HLA-C*07:01	HLA-B*15:18	HLA-C*16:01	HLA-C*15:02	HLA-C*14:03	HLA-C*14:02	HLA-C*06:02	HLA-C*12:03	HLA-C*03:02	HLA-C*12:02	HLA-A*26:02	HLA-C*15:05	NA	NA	NA	NA	NA	NA	NA	NA	NA	NA	NA	NA	NA	NA	NA	NA	NA	NA	NA	NA
1258	p.S215I	B	215	7.7	21	66.11	5.15469	0.988197	0.184211	0.677218	1.84963	Intermediate	HLA-A*68:02	HLA-B*15:03	HLA-C*12:03	HLA-A*02:06	HLA-C*16:01	HLA-C*15:02	HLA-A*02:03	HLA-C*07:02	HLA-A*02:05	HLA-A*26:02	HLA-B*27:05	HLA-C*15:05	HLA-B*15:18	HLA-C*12:02	HLA-C*14:03	HLA-C*14:02	HLA-C*07:01	HLA-A*02:02	HLA-A*30:01	HLA-C*12:03	HLA-A*34:01	NA	NA	NA	NA	NA	NA	NA	NA	NA	NA	NA	NA	NA	NA	NA	NA
1259	p.S215N	A	215	9.49	17	73.46	1.27232	0.984604	0.149123	0.75251	1.88624	Intermediate	HLA-B*15:03	HLA-A*68:02	HLA-C*07:02	HLA-C*07:01	HLA-B*27:05	HLA-B*15:18	HLA-C*12:03	HLA-C*06:02	HLA-C*16:01	HLA-C*14:03	HLA-C*14:02	HLA-C*15:02	HLA-C*12:03	HLA-C*03:02	HLA-C*12:02	HLA-C*15:05	HLA-A*02:06	NA	NA	NA	NA	NA	NA	NA	NA	NA	NA	NA	NA	NA	NA	NA	NA	NA	NA	NA	NA
1260	p.S215R	A	215	13.4	17	75.08	2.66589	0.976755	0.149123	0.769105	1.89498	Intermediate	HLA-B*15:03	HLA-A*68:02	HLA-B*27:05	HLA-C*07:02	HLA-C*12:03	HLA-C*16:01	HLA-B*15:18	HLA-C*07:01	HLA-C*15:02	HLA-C*14:03	HLA-C*14:02	HLA-C*06:02	HLA-A*30:01	HLA-B*08:01	HLA-C*12:03	HLA-C*03:02	HLA-B*27:04	NA	NA	NA	NA	NA	NA	NA	NA	NA	NA	NA	NA	NA	NA	NA	NA	NA	NA	NA	NA
1261	p.S215T	B	215	6.98	27	77	1.61037	0.989642	0.236842	0.788773	2.01526	High	HLA-A*68:02	HLA-B*15:03	HLA-C*12:03	HLA-C*07:02	HLA-C*16:01	HLA-C*15:02	HLA-B*27:05	HLA-C*07:01	HLA-B*15:18	HLA-C*14:03	HLA-C*14:02	HLA-A*26:02	HLA-C*06:02	HLA-A*02:03	HLA-C*12:03	HLA-A*02:06	HLA-C*15:05	HLA-B*14:02	HLA-B*14:01	HLA-A*02:05	HLA-B*39:06	HLA-C*12:02	HLA-C*03:02	HLA-C*12:02	HLA-C*17:01	HLA-A*34:01	HLA-C*03:02	NA	NA	NA	NA	NA	NA	NA	NA	NA	NA
1262	p.V216A	C	216	6.59	24	77.33	3.12478	0.990425	0.210526	0.792153	1.9931	Intermediate	HLA-B*15:03	HLA-A*68:02	HLA-C*07:02	HLA-B*15:18	HLA-C*12:03	HLA-C*07:01	HLA-C*14:03	HLA-C*14:02	HLA-B*39:06	HLA-B*27:05	HLA-C*16:01	HLA-A*26:02	HLA-C*06:02	HLA-C*15:02	HLA-C*12:03	HLA-C*03:02	HLA-A*02:03	HLA-B*08:01	HLA-A*02:05	HLA-C*12:02	HLA-B*15:25	HLA-A*34:01	HLA-A*02:06	HLA-C*12:02	NA	NA	NA	NA	NA	NA	NA	NA	NA	NA	NA	NA	NA
1263	p.V216E	A	216	11.46	19	72.27	31.9352	0.98065	0.166667	0.74032	1.88764	Intermediate	HLA-B*15:03	HLA-A*68:02	HLA-C*07:02	HLA-B*15:18	HLA-B*41:01	HLA-C*07:01	HLA-C*12:03	HLA-B*45:01	HLA-C*14:03	HLA-C*14:02	HLA-C*16:01	HLA-B*27:05	HLA-C*06:02	HLA-B*50:01	HLA-C*15:02	HLA-C*12:03	HLA-C*03:02	HLA-B*40:06	HLA-A*02:05	NA	NA	NA	NA	NA	NA	NA	NA	NA	NA	NA	NA	NA	NA	NA	NA	NA	NA
1264	p.V216G	A	216	7.31	17	72.92	2.10232	0.98898	0.149123	0.746978	1.88508	Intermediate	HLA-B*15:03	HLA-C*07:02	HLA-A*68:02	HLA-B*15:18	HLA-C*07:01	HLA-C*14:03	HLA-C*14:02	HLA-B*27:05	HLA-C*06:02	HLA-C*12:03	HLA-C*03:02	HLA-C*12:03	HLA-A*26:02	HLA-C*12:02	HLA-C*16:01	HLA-B*15:25	HLA-C*15:02	NA	NA	NA	NA	NA	NA	NA	NA	NA	NA	NA	NA	NA	NA	NA	NA	NA	NA	NA	NA
1265	p.V216L	A	216	11.12	31	86.06	6.72684	0.981332	0.27193	0.881582	2.13484	High	HLA-B*15:03	HLA-C*12:03	HLA-A*68:02	HLA-C*15:02	HLA-C*07:02	HLA-B*27:05	HLA-C*16:01	HLA-B*14:02	HLA-B*14:01	HLA-C*07:01	HLA-B*15:18	HLA-C*15:05	HLA-B*39:01	HLA-B*14:03	HLA-C*14:03	HLA-C*14:02	HLA-C*06:02	HLA-B*15:17	HLA-C*12:03	HLA-A*02:03	HLA-C*03:02	HLA-A*26:02	HLA-C*03:02	HLA-C*17:01	HLA-C*12:02	HLA-A*02:06	HLA-A*30:01	HLA-C*03:04	HLA-C*03:03	HLA-C*12:02	HLA-A*30:01	NA	NA	NA	NA	NA	NA
1266	p.V216M	A	216	9.08	34	86.46	2.76682	0.985427	0.298246	0.885679	2.16935	High	HLA-B*15:03	HLA-A*68:02	HLA-C*12:03	HLA-C*07:02	HLA-C*15:02	HLA-B*27:05	HLA-C*16:01	HLA-B*15:18	HLA-C*07:01	HLA-B*14:02	HLA-B*14:01	HLA-C*14:03	HLA-C*14:02	HLA-C*15:05	HLA-C*06:02	HLA-A*02:03	HLA-A*26:02	HLA-B*14:03	HLA-C*12:03	HLA-C*03:02	HLA-A*02:06	HLA-C*12:02	HLA-B*39:01	HLA-A*30:01	HLA-B*15:17	HLA-A*02:05	HLA-C*03:02	HLA-C*17:01	HLA-C*12:02	HLA-A*34:01	HLA-B*27:04	HLA-C*03:04	HLA-C*03:03	HLA-C*06:02	NA	NA	NA
1267	p.V217A	D	217	4.03	31	85.37	4.3226	0.995564	0.27193	0.874513	2.14201	High	HLA-A*68:02	HLA-B*15:03	HLA-C*07:02	HLA-C*12:03	HLA-C*16:01	HLA-B*15:18	HLA-C*07:01	HLA-A*02:06	HLA-B*27:05	HLA-A*26:02	HLA-C*15:02	HLA-A*02:05	HLA-C*14:03	HLA-C*14:02	HLA-A*02:03	HLA-C*06:02	HLA-C*12:03	HLA-A*34:01	HLA-C*03:02	HLA-A*66:02	HLA-A*02:06	HLA-C*15:05	HLA-C*12:02	HLA-A*02:02	HLA-C*12:02	HLA-C*03:02	HLA-C*03:04	HLA-C*03:03	HLA-A*02:05	HLA-A*30:01	HLA-C*17:01	NA	NA	NA	NA	NA	NA
1268	p.V217E	D	217	4.54	25	76	7.20027	0.99454	0.219298	0.778529	1.99237	Intermediate	HLA-A*68:02	HLA-B*15:03	HLA-C*12:03	HLA-C*07:02	HLA-C*16:01	HLA-C*15:02	HLA-A*02:06	HLA-B*15:18	HLA-A*02:05	HLA-A*02:03	HLA-B*27:05	HLA-C*07:01	HLA-A*26:02	HLA-C*15:05	HLA-C*14:03	HLA-C*14:02	HLA-A*68:02	HLA-A*02:02	HLA-C*17:01	HLA-C*12:02	HLA-A*34:01	HLA-C*03:02	HLA-C*06:02	HLA-A*66:02	HLA-C*12:03	NA	NA	NA	NA	NA	NA	NA	NA	NA	NA	NA	NA
1269	p.V217G	A	217	3.26	23	74.43	4.49775	0.997109	0.201754	0.762446	1.96131	Intermediate	HLA-A*68:02	HLA-B*15:03	HLA-C*07:02	HLA-B*15:18	HLA-A*02:06	HLA-C*14:03	HLA-C*14:02	HLA-A*02:05	HLA-B*27:05	HLA-A*02:03	HLA-C*07:01	HLA-A*26:02	HLA-C*15:02	HLA-C*12:03	HLA-C*03:02	HLA-C*12:03	HLA-A*34:01	HLA-A*66:02	HLA-A*02:02	HLA-C*06:02	HLA-C*12:02	HLA-C*16:01	HLA-B*15:25	NA	NA	NA	NA	NA	NA	NA	NA	NA	NA	NA	NA	NA	NA
1270	p.V217L	C	217	4.41	31	79.61	2.52617	0.994801	0.27193	0.815509	2.08224	High	HLA-A*68:02	HLA-B*15:03	HLA-C*07:02	HLA-B*27:05	HLA-C*15:02	HLA-C*12:03	HLA-B*15:18	HLA-C*07:01	HLA-A*02:06	HLA-C*14:03	HLA-C*14:02	HLA-A*02:06	HLA-A*02:03	HLA-A*02:05	HLA-C*16:01	HLA-A*26:02	HLA-B*08:01	HLA-C*12:03	HLA-C*15:05	HLA-C*03:02	HLA-A*02:05	HLA-C*06:02	HLA-A*02:02	HLA-A*02:02	HLA-C*12:02	HLA-A*34:01	HLA-A*02:03	HLA-A*30:01	HLA-A*66:02	HLA-C*17:01	HLA-B*15:17	NA	NA	NA	NA	NA	NA
1271	p.V217M	D	217	5.11	31	89.01	11.7625	0.993396	0.27193	0.911801	2.17713	High	HLA-A*68:02	HLA-B*15:03	HLA-C*07:02	HLA-B*27:05	HLA-A*02:06	HLA-B*15:18	HLA-C*15:02	HLA-A*02:05	HLA-C*07:01	HLA-C*12:03	HLA-A*02:02	HLA-C*14:03	HLA-C*14:02	HLA-A*68:02	HLA-B*15:03	HLA-A*02:03	HLA-A*02:06	HLA-C*12:03	HLA-C*03:02	HLA-A*02:03	HLA-A*02:05	HLA-A*26:02	HLA-A*02:01	HLA-C*16:01	HLA-C*06:02	HLA-B*08:01	HLA-C*12:02	HLA-C*15:05	HLA-C*16:01	HLA-C*01:02	HLA-A*34:01	NA	NA	NA	NA	NA	NA
1272	p.V218A	D	218	7.76	20	77.13	3.5541	0.988077	0.175439	0.790104	1.95362	Intermediate	HLA-B*15:03	HLA-C*07:02	HLA-A*68:02	HLA-B*15:18	HLA-B*27:05	HLA-C*07:01	HLA-C*14:03	HLA-C*14:02	HLA-C*06:02	HLA-C*12:03	HLA-C*03:02	HLA-C*12:02	HLA-C*01:02	HLA-A*30:01	HLA-C*12:03	HLA-C*12:03	HLA-C*16:01	HLA-B*54:01	HLA-B*15:25	HLA-C*16:01	NA	NA	NA	NA	NA	NA	NA	NA	NA	NA	NA	NA	NA	NA	NA	NA	NA
1273	p.V218E	A	218	15.13	11	66.77	0.797559	0.973283	0.0964912	0.683979	1.75375	Intermediate	HLA-B*15:03	HLA-C*07:02	HLA-B*27:05	HLA-B*15:18	HLA-C*07:01	HLA-C*14:03	HLA-C*14:02	HLA-C*06:02	HLA-C*12:03	HLA-C*03:02	HLA-C*12:02	NA	NA	NA	NA	NA	NA	NA	NA	NA	NA	NA	NA	NA	NA	NA	NA	NA	NA	NA	NA	NA	NA	NA	NA	NA	NA
1274	p.V218G	D	218	13.28	12	67.04	1.26308	0.976996	0.105263	0.686745	1.769	Intermediate	HLA-B*15:03	HLA-C*07:02	HLA-B*15:18	HLA-B*27:05	HLA-C*07:01	HLA-C*14:03	HLA-C*14:02	HLA-C*06:02	HLA-C*12:03	HLA-C*03:02	HLA-C*12:02	HLA-B*27:04	NA	NA	NA	NA	NA	NA	NA	NA	NA	NA	NA	NA	NA	NA	NA	NA	NA	NA	NA	NA	NA	NA	NA	NA	NA
1275	p.V218L	C	218	7.14	44	94.97	17.3042	0.989321	0.385965	0.972854	2.34814	High	HLA-B*15:03	HLA-C*07:02	HLA-C*16:01	HLA-B*27:05	HLA-A*02:02	HLA-C*03:04	HLA-C*03:03	HLA-C*07:01	HLA-A*02:01	HLA-A*02:03	HLA-C*12:03	HLA-B*15:17	HLA-B*15:18	HLA-A*02:06	HLA-A*68:02	HLA-C*03:02	HLA-C*14:03	HLA-C*14:02	HLA-A*02:05	HLA-C*06:02	HLA-C*12:03	HLA-C*15:02	HLA-C*03:02	HLA-C*17:01	HLA-B*15:03	HLA-C*12:02	HLA-A*26:02	HLA-C*12:02	HLA-B*39:10	HLA-C*15:05	HLA-A*02:07	HLA-B*27:04	HLA-C*01:02	HLA-B*14:02	HLA-B*14:01	HLA-C*14:03	HLA-C*14:02
1276	p.V218M	A	218	7.19	57	96.55	21.0877	0.989221	0.5	0.989039	2.47826	High	HLA-B*15:03	HLA-C*16:01	HLA-C*07:02	HLA-C*03:02	HLA-C*12:03	HLA-B*15:17	HLA-C*07:01	HLA-A*26:02	HLA-B*27:05	HLA-C*03:04	HLA-C*03:03	HLA-A*02:02	HLA-B*15:03	HLA-A*02:03	HLA-B*15:18	HLA-A*02:01	HLA-C*06:02	HLA-C*14:03	HLA-C*14:02	HLA-A*02:06	HLA-C*12:03	HLA-C*12:02	HLA-B*15:25	HLA-A*02:05	HLA-B*15:02	HLA-C*03:02	HLA-B*54:01	HLA-C*12:02	HLA-B*35:01	HLA-C*01:02	HLA-A*68:02	HLA-B*67:01	HLA-C*14:03	HLA-C*14:02	HLA-B*35:01	HLA-C*15:02	HLA-A*34:01
1277	p.P219A	C	219	500	0	0	0	0	0	0	0	Low	NA	NA	NA	NA	NA	NA	NA	NA	NA	NA	NA	NA	NA	NA	NA	NA	NA	NA	NA	NA	NA	NA	NA	NA	NA	NA	NA	NA	NA	NA	NA	NA	NA	NA	NA	NA	NA
1278	p.P219H	A	219	32.83	11	64.1	2.13379	0.937753	0.0964912	0.656628	1.69087	Intermediate	HLA-C*07:02	HLA-B*15:03	HLA-C*07:01	HLA-C*06:02	HLA-B*27:05	HLA-A*02:03	HLA-C*12:03	HLA-C*14:03	HLA-C*14:02	HLA-B*15:18	HLA-A*02:06	NA	NA	NA	NA	NA	NA	NA	NA	NA	NA	NA	NA	NA	NA	NA	NA	NA	NA	NA	NA	NA	NA	NA	NA	NA	NA
1279	p.P219L	A	219	15.01	16	80.5	151.881	0.973524	0.140351	0.824626	1.9385	Intermediate	HLA-C*14:03	HLA-C*14:02	HLA-C*07:02	HLA-B*15:03	HLA-C*07:01	HLA-B*27:05	HLA-C*06:02	HLA-A*02:06	HLA-A*02:01	HLA-C*12:03	HLA-C*14:03	HLA-C*14:02	HLA-B*15:18	HLA-A*29:01	HLA-A*29:02	HLA-C*12:02	NA	NA	NA	NA	NA	NA	NA	NA	NA	NA	NA	NA	NA	NA	NA	NA	NA	NA	NA	NA	NA
1280	p.P219R	A	219	25.69	11	66.42	114.326	0.952086	0.0964912	0.680393	1.72897	Intermediate	HLA-A*31:01	HLA-A*33:03	HLA-A*33:01	HLA-C*07:02	HLA-C*07:01	HLA-C*06:02	HLA-B*15:03	HLA-B*27:05	HLA-A*30:01	HLA-C*12:03	HLA-A*30:01	NA	NA	NA	NA	NA	NA	NA	NA	NA	NA	NA	NA	NA	NA	NA	NA	NA	NA	NA	NA	NA	NA	NA	NA	NA	NA
1281	p.P219S	A	219	13	16	69.56	2.5357	0.977558	0.140351	0.712559	1.83047	Intermediate	HLA-B*15:03	HLA-C*07:02	HLA-C*07:01	HLA-C*06:02	HLA-B*27:05	HLA-C*12:03	HLA-C*14:03	HLA-C*14:02	HLA-B*15:18	HLA-C*03:02	HLA-C*12:02	HLA-A*02:06	HLA-A*02:02	HLA-A*02:03	HLA-A*30:01	HLA-A*02:05	NA	NA	NA	NA	NA	NA	NA	NA	NA	NA	NA	NA	NA	NA	NA	NA	NA	NA	NA	NA	NA
1282	p.P219T	A	219	15.17	11	66.77	2.87387	0.973202	0.0964912	0.683979	1.75367	Intermediate	HLA-B*15:03	HLA-C*07:02	HLA-C*07:01	HLA-C*06:02	HLA-B*27:05	HLA-C*12:03	HLA-C*14:03	HLA-C*14:02	HLA-B*15:18	HLA-C*03:02	HLA-C*12:02	NA	NA	NA	NA	NA	NA	NA	NA	NA	NA	NA	NA	NA	NA	NA	NA	NA	NA	NA	NA	NA	NA	NA	NA	NA	NA
1283	p.Y220C	A	220	76.06	5	5.51	16.4475	0.850978	0.0438596	0.0564434	0.951281	Low	HLA-B*39:06	HLA-A*02:06	HLA-A*02:05	HLA-A*02:02	HLA-A*02:03	NA	NA	NA	NA	NA	NA	NA	NA	NA	NA	NA	NA	NA	NA	NA	NA	NA	NA	NA	NA	NA	NA	NA	NA	NA	NA	NA	NA	NA	NA	NA	NA
1284	p.Y220D	A	220	65.79	5	42.66	3.73432	0.871593	0.0438596	0.437001	1.35245	Intermediate	HLA-A*02:06	HLA-A*02:05	HLA-A*02:02	HLA-A*02:01	HLA-A*02:03	NA	NA	NA	NA	NA	NA	NA	NA	NA	NA	NA	NA	NA	NA	NA	NA	NA	NA	NA	NA	NA	NA	NA	NA	NA	NA	NA	NA	NA	NA	NA	NA
1285	p.Y220F	D	220	500	0	0	0	0	0	0	0	Low	NA	NA	NA	NA	NA	NA	NA	NA	NA	NA	NA	NA	NA	NA	NA	NA	NA	NA	NA	NA	NA	NA	NA	NA	NA	NA	NA	NA	NA	NA	NA	NA	NA	NA	NA	NA	NA
1286	p.Y220H	A	220	167.83	5	9.52	1.35495	0.666767	0.0438596	0.097521	0.808148	Low	HLA-B*27:05	HLA-A*02:06	HLA-A*02:05	HLA-B*15:03	HLA-A*02:02	NA	NA	NA	NA	NA	NA	NA	NA	NA	NA	NA	NA	NA	NA	NA	NA	NA	NA	NA	NA	NA	NA	NA	NA	NA	NA	NA	NA	NA	NA	NA	NA
1287	p.Y220N	A	220	177.26	2	3.11	1.28355	0.647838	0.0175439	0.0318582	0.69724	Low	HLA-A*02:06	HLA-A*02:05	NA	NA	NA	NA	NA	NA	NA	NA	NA	NA	NA	NA	NA	NA	NA	NA	NA	NA	NA	NA	NA	NA	NA	NA	NA	NA	NA	NA	NA	NA	NA	NA	NA	NA	NA
1288	p.Y220S	A	220	85.28	6	15.44	14.6693	0.83247	0.0526316	0.158164	1.04327	Intermediate	HLA-B*39:06	HLA-A*02:06	HLA-A*02:05	HLA-A*02:02	HLA-C*01:02	HLA-A*02:03	NA	NA	NA	NA	NA	NA	NA	NA	NA	NA	NA	NA	NA	NA	NA	NA	NA	NA	NA	NA	NA	NA	NA	NA	NA	NA	NA	NA	NA	NA	NA
1289	p.E221A	D	221	500	0	0	0	0	0	0	0	Low	NA	NA	NA	NA	NA	NA	NA	NA	NA	NA	NA	NA	NA	NA	NA	NA	NA	NA	NA	NA	NA	NA	NA	NA	NA	NA	NA	NA	NA	NA	NA	NA	NA	NA	NA	NA	NA
1290	p.E221D	D	221	252.29	2	3.11	0.923102	0.49723	0.0175439	0.0318582	0.546632	Low	HLA-A*02:06	HLA-A*02:05	NA	NA	NA	NA	NA	NA	NA	NA	NA	NA	NA	NA	NA	NA	NA	NA	NA	NA	NA	NA	NA	NA	NA	NA	NA	NA	NA	NA	NA	NA	NA	NA	NA	NA	NA
1291	p.E221G	C	221	185.24	5	14.64	2.15139	0.63182	0.0438596	0.149969	0.825649	Low	HLA-C*01:02	HLA-A*02:06	HLA-A*02:05	HLA-A*02:03	HLA-A*02:02	NA	NA	NA	NA	NA	NA	NA	NA	NA	NA	NA	NA	NA	NA	NA	NA	NA	NA	NA	NA	NA	NA	NA	NA	NA	NA	NA	NA	NA	NA	NA	NA
1292	p.E221K	D	221	128.36	4	16.54	16.9396	0.745995	0.0350877	0.169432	0.950516	Low	HLA-A*30:01	HLA-C*01:02	HLA-A*02:03	HLA-A*02:06	NA	NA	NA	NA	NA	NA	NA	NA	NA	NA	NA	NA	NA	NA	NA	NA	NA	NA	NA	NA	NA	NA	NA	NA	NA	NA	NA	NA	NA	NA	NA	NA	NA
1293	p.E221Q	D	221	500	0	0	0	0	0	0	0	Low	NA	NA	NA	NA	NA	NA	NA	NA	NA	NA	NA	NA	NA	NA	NA	NA	NA	NA	NA	NA	NA	NA	NA	NA	NA	NA	NA	NA	NA	NA	NA	NA	NA	NA	NA	NA	NA
1294	p.E221V	D	221	83.59	8	55.79	6.83966	0.835863	0.0701754	0.571502	1.47754	Intermediate	HLA-A*02:06	HLA-A*02:05	HLA-A*02:02	HLA-A*02:03	HLA-A*68:02	HLA-A*02:01	HLA-C*01:02	HLA-C*12:03	NA	NA	NA	NA	NA	NA	NA	NA	NA	NA	NA	NA	NA	NA	NA	NA	NA	NA	NA	NA	NA	NA	NA	NA	NA	NA	NA	NA	NA
1295	p.P222A	D	222	155.14	4	15.5	14.8577	0.69224	0.0350877	0.158779	0.886106	Low	HLA-A*68:02	HLA-A*02:06	HLA-A*02:05	HLA-C*01:02	NA	NA	NA	NA	NA	NA	NA	NA	NA	NA	NA	NA	NA	NA	NA	NA	NA	NA	NA	NA	NA	NA	NA	NA	NA	NA	NA	NA	NA	NA	NA	NA	NA
1296	p.P222L	D	222	23.52	18	74.87	72.1141	0.956441	0.157895	0.766953	1.88129	Intermediate	HLA-A*02:06	HLA-C*16:01	HLA-A*02:05	HLA-B*15:17	HLA-C*03:04	HLA-C*03:03	HLA-B*58:01	HLA-C*03:02	HLA-A*02:03	HLA-C*12:03	HLA-A*02:02	HLA-A*02:01	HLA-A*68:02	HLA-B*57:03	HLA-C*15:02	HLA-C*17:01	HLA-C*01:02	HLA-C*12:02	NA	NA	NA	NA	NA	NA	NA	NA	NA	NA	NA	NA	NA	NA	NA	NA	NA	NA	NA
1297	p.P222Q	D	222	487.75	1	1.95	0.466473	0.0245895	0.00877193	0.0199754	0.0533368	Low	HLA-A*02:06	NA	NA	NA	NA	NA	NA	NA	NA	NA	NA	NA	NA	NA	NA	NA	NA	NA	NA	NA	NA	NA	NA	NA	NA	NA	NA	NA	NA	NA	NA	NA	NA	NA	NA	NA	NA
1298	p.P222R	D	222	500	0	0	0	0	0	0	0	Low	NA	NA	NA	NA	NA	NA	NA	NA	NA	NA	NA	NA	NA	NA	NA	NA	NA	NA	NA	NA	NA	NA	NA	NA	NA	NA	NA	NA	NA	NA	NA	NA	NA	NA	NA	NA	NA
1299	p.P222S	D	222	172.7	3	13.29	1.40538	0.656991	0.0263158	0.13614	0.819447	Low	HLA-A*02:06	HLA-C*01:02	HLA-A*02:05	NA	NA	NA	NA	NA	NA	NA	NA	NA	NA	NA	NA	NA	NA	NA	NA	NA	NA	NA	NA	NA	NA	NA	NA	NA	NA	NA	NA	NA	NA	NA	NA	NA	NA
1300	p.P222T	D	222	97.21	5	14.64	2.34052	0.808523	0.0438596	0.149969	1.00235	Intermediate	HLA-A*02:06	HLA-A*02:05	HLA-C*01:02	HLA-A*02:02	HLA-A*02:03	NA	NA	NA	NA	NA	NA	NA	NA	NA	NA	NA	NA	NA	NA	NA	NA	NA	NA	NA	NA	NA	NA	NA	NA	NA	NA	NA	NA	NA	NA	NA	NA
1301	p.P223A	C	223	125.47	7	16.82	16.7424	0.751797	0.0614035	0.172301	0.985501	Low	HLA-A*68:02	HLA-A*02:05	HLA-A*02:06	HLA-C*01:02	HLA-A*02:05	HLA-A*02:03	HLA-A*02:02	NA	NA	NA	NA	NA	NA	NA	NA	NA	NA	NA	NA	NA	NA	NA	NA	NA	NA	NA	NA	NA	NA	NA	NA	NA	NA	NA	NA	NA	NA
1302	p.P223H	A	223	286.49	4	13.78	1.33486	0.42858	0.0350877	0.14116	0.604827	Low	HLA-A*02:05	HLA-A*02:02	HLA-A*02:06	HLA-C*01:02	NA	NA	NA	NA	NA	NA	NA	NA	NA	NA	NA	NA	NA	NA	NA	NA	NA	NA	NA	NA	NA	NA	NA	NA	NA	NA	NA	NA	NA	NA	NA	NA	NA
1303	p.P223L	B	223	115.1	7	35.97	25.5508	0.772612	0.0614035	0.36847	1.20249	Intermediate	HLA-C*03:04	HLA-C*03:03	HLA-A*68:02	HLA-A*02:05	HLA-A*02:06	HLA-C*01:02	HLA-C*03:02	NA	NA	NA	NA	NA	NA	NA	NA	NA	NA	NA	NA	NA	NA	NA	NA	NA	NA	NA	NA	NA	NA	NA	NA	NA	NA	NA	NA	NA	NA
1304	p.P223R	C	223	15.96	11	34.45	179.444	0.971617	0.0964912	0.352899	1.42101	Intermediate	HLA-A*68:01	HLA-A*33:03	HLA-A*31:01	HLA-A*34:02	HLA-A*11:01	HLA-A*11:02	HLA-A*34:01	HLA-A*66:02	HLA-A*33:01	HLA-B*41:01	HLA-B*07:05	NA	NA	NA	NA	NA	NA	NA	NA	NA	NA	NA	NA	NA	NA	NA	NA	NA	NA	NA	NA	NA	NA	NA	NA	NA	NA
1305	p.P223S	C	223	310.1	1	10.51	1.28515	0.381188	0.00877193	0.107662	0.497622	Low	HLA-C*01:02	NA	NA	NA	NA	NA	NA	NA	NA	NA	NA	NA	NA	NA	NA	NA	NA	NA	NA	NA	NA	NA	NA	NA	NA	NA	NA	NA	NA	NA	NA	NA	NA	NA	NA	NA	NA
1306	p.P223T	C	223	500	0	0	0	0	0	0	0	Low	NA	NA	NA	NA	NA	NA	NA	NA	NA	NA	NA	NA	NA	NA	NA	NA	NA	NA	NA	NA	NA	NA	NA	NA	NA	NA	NA	NA	NA	NA	NA	NA	NA	NA	NA	NA	NA
1307	p.E224A	D	224	500	0	0	0	0	0	0	0	Low	NA	NA	NA	NA	NA	NA	NA	NA	NA	NA	NA	NA	NA	NA	NA	NA	NA	NA	NA	NA	NA	NA	NA	NA	NA	NA	NA	NA	NA	NA	NA	NA	NA	NA	NA	NA	NA
1308	p.E224D	D	224	500	0	0	0	0	0	0	0	Low	NA	NA	NA	NA	NA	NA	NA	NA	NA	NA	NA	NA	NA	NA	NA	NA	NA	NA	NA	NA	NA	NA	NA	NA	NA	NA	NA	NA	NA	NA	NA	NA	NA	NA	NA	NA	NA
1309	p.E224G	D	224	363.4	1	1.95	0.626094	0.274198	0.00877193	0.0199754	0.302945	Low	HLA-A*02:06	NA	NA	NA	NA	NA	NA	NA	NA	NA	NA	NA	NA	NA	NA	NA	NA	NA	NA	NA	NA	NA	NA	NA	NA	NA	NA	NA	NA	NA	NA	NA	NA	NA	NA	NA	NA
1310	p.E224K	C	224	34.7	7	40.56	84.7681	0.934	0.0614035	0.415489	1.41089	Intermediate	HLA-A*11:01	HLA-A*11:02	HLA-A*34:02	HLA-A*03:02	HLA-A*68:01	HLA-A*03:01	HLA-A*30:01	NA	NA	NA	NA	NA	NA	NA	NA	NA	NA	NA	NA	NA	NA	NA	NA	NA	NA	NA	NA	NA	NA	NA	NA	NA	NA	NA	NA	NA	NA
1311	p.E224Q	D	224	428.98	1	1.95	0.53038	0.142559	0.00877193	0.0199754	0.171306	Low	HLA-A*02:06	NA	NA	NA	NA	NA	NA	NA	NA	NA	NA	NA	NA	NA	NA	NA	NA	NA	NA	NA	NA	NA	NA	NA	NA	NA	NA	NA	NA	NA	NA	NA	NA	NA	NA	NA	NA
1312	p.E224V	D	224	18.37	10	65.78	140.726	0.966779	0.0877193	0.673837	1.72834	Intermediate	HLA-A*02:06	HLA-A*02:05	HLA-A*02:01	HLA-A*02:03	HLA-A*02:02	HLA-A*68:02	HLA-C*01:02	HLA-C*03:04	HLA-C*03:03	HLA-C*12:03	NA	NA	NA	NA	NA	NA	NA	NA	NA	NA	NA	NA	NA	NA	NA	NA	NA	NA	NA	NA	NA	NA	NA	NA	NA	NA	NA
1313	p.V225A	D	225	500	0	0	0	0	0	0	0	Low	NA	NA	NA	NA	NA	NA	NA	NA	NA	NA	NA	NA	NA	NA	NA	NA	NA	NA	NA	NA	NA	NA	NA	NA	NA	NA	NA	NA	NA	NA	NA	NA	NA	NA	NA	NA	NA
1314	p.V225D	D	225	500	0	0	0	0	0	0	0	Low	NA	NA	NA	NA	NA	NA	NA	NA	NA	NA	NA	NA	NA	NA	NA	NA	NA	NA	NA	NA	NA	NA	NA	NA	NA	NA	NA	NA	NA	NA	NA	NA	NA	NA	NA	NA	NA
1315	p.V225F	D	225	500	0	0	0	0	0	0	0	Low	NA	NA	NA	NA	NA	NA	NA	NA	NA	NA	NA	NA	NA	NA	NA	NA	NA	NA	NA	NA	NA	NA	NA	NA	NA	NA	NA	NA	NA	NA	NA	NA	NA	NA	NA	NA	NA
1316	p.V225G	D	225	500	0	0	0	0	0	0	0	Low	NA	NA	NA	NA	NA	NA	NA	NA	NA	NA	NA	NA	NA	NA	NA	NA	NA	NA	NA	NA	NA	NA	NA	NA	NA	NA	NA	NA	NA	NA	NA	NA	NA	NA	NA	NA	NA
1317	p.V225I	D	225	337.01	1	10.51	1.18253	0.327171	0.00877193	0.107662	0.443605	Low	HLA-C*01:02	NA	NA	NA	NA	NA	NA	NA	NA	NA	NA	NA	NA	NA	NA	NA	NA	NA	NA	NA	NA	NA	NA	NA	NA	NA	NA	NA	NA	NA	NA	NA	NA	NA	NA	NA	NA
1318	p.V225L	D	225	500	0	0	0	0	0	0	0	Low	NA	NA	NA	NA	NA	NA	NA	NA	NA	NA	NA	NA	NA	NA	NA	NA	NA	NA	NA	NA	NA	NA	NA	NA	NA	NA	NA	NA	NA	NA	NA	NA	NA	NA	NA	NA	NA
1319	p.G226A	D	226	14.3	13	28.3	32.7857	0.974949	0.114035	0.2899	1.37888	Intermediate	HLA-A*01:01	HLA-A*36:01	HLA-A*01:02	HLA-B*54:01	HLA-A*68:02	HLA-B*55:02	HLA-B*56:01	HLA-B*67:01	HLA-B*39:10	HLA-A*26:02	HLA-B*78:01	HLA-B*55:01	HLA-C*03:02	NA	NA	NA	NA	NA	NA	NA	NA	NA	NA	NA	NA	NA	NA	NA	NA	NA	NA	NA	NA	NA	NA	NA	NA
1320	p.G226C	D	226	500	0	0	0	0	0	0	0	Low	NA	NA	NA	NA	NA	NA	NA	NA	NA	NA	NA	NA	NA	NA	NA	NA	NA	NA	NA	NA	NA	NA	NA	NA	NA	NA	NA	NA	NA	NA	NA	NA	NA	NA	NA	NA	NA
1321	p.G226D	D	226	21.41	3	18.25	1.23181	0.960677	0.0263158	0.186949	1.17394	Intermediate	HLA-A*01:01	HLA-A*01:02	HLA-A*36:01	NA	NA	NA	NA	NA	NA	NA	NA	NA	NA	NA	NA	NA	NA	NA	NA	NA	NA	NA	NA	NA	NA	NA	NA	NA	NA	NA	NA	NA	NA	NA	NA	NA	NA
1322	p.G226R	D	226	500	0	0	0	0	0	0	0	Low	NA	NA	NA	NA	NA	NA	NA	NA	NA	NA	NA	NA	NA	NA	NA	NA	NA	NA	NA	NA	NA	NA	NA	NA	NA	NA	NA	NA	NA	NA	NA	NA	NA	NA	NA	NA	NA
1323	p.G226S	D	226	11.17	8	27.82	7.05366	0.981232	0.0701754	0.284983	1.33639	Intermediate	HLA-A*01:01	HLA-A*01:02	HLA-A*36:01	HLA-A*68:02	HLA-C*16:01	HLA-C*03:02	HLA-B*54:01	HLA-B*15:17	NA	NA	NA	NA	NA	NA	NA	NA	NA	NA	NA	NA	NA	NA	NA	NA	NA	NA	NA	NA	NA	NA	NA	NA	NA	NA	NA	NA	NA
1324	p.G226V	D	226	9.93	22	45.22	21.2984	0.983721	0.192982	0.463225	1.63993	Intermediate	HLA-A*01:01	HLA-A*01:02	HLA-A*36:01	HLA-B*67:01	HLA-B*39:10	HLA-A*68:02	HLA-B*51:01	HLA-B*51:02	HLA-B*15:17	HLA-B*54:01	HLA-B*42:01	HLA-A*26:02	HLA-B*07:05	HLA-C*03:02	HLA-C*16:01	HLA-B*51:08	HLA-B*78:01	HLA-B*35:02	HLA-B*55:02	HLA-B*15:03	HLA-B*56:01	HLA-C*05:01	NA	NA	NA	NA	NA	NA	NA	NA	NA	NA	NA	NA	NA	NA	NA
1325	p.S227A	D	227	500	0	0	0	0	0	0	0	Low	NA	NA	NA	NA	NA	NA	NA	NA	NA	NA	NA	NA	NA	NA	NA	NA	NA	NA	NA	NA	NA	NA	NA	NA	NA	NA	NA	NA	NA	NA	NA	NA	NA	NA	NA	NA	NA
1326	p.S227C	D	227	500	0	0	0	0	0	0	0	Low	NA	NA	NA	NA	NA	NA	NA	NA	NA	NA	NA	NA	NA	NA	NA	NA	NA	NA	NA	NA	NA	NA	NA	NA	NA	NA	NA	NA	NA	NA	NA	NA	NA	NA	NA	NA	NA
1327	p.S227F	B	227	124.35	4	7.43	7.41663	0.754045	0.0350877	0.0761115	0.865244	Low	HLA-A*29:01	HLA-A*29:02	HLA-A*01:02	HLA-A*68:02	NA	NA	NA	NA	NA	NA	NA	NA	NA	NA	NA	NA	NA	NA	NA	NA	NA	NA	NA	NA	NA	NA	NA	NA	NA	NA	NA	NA	NA	NA	NA	NA	NA
1328	p.S227P	B	227	500	0	0	0	0	0	0	0	Low	NA	NA	NA	NA	NA	NA	NA	NA	NA	NA	NA	NA	NA	NA	NA	NA	NA	NA	NA	NA	NA	NA	NA	NA	NA	NA	NA	NA	NA	NA	NA	NA	NA	NA	NA	NA	NA
1329	p.S227T	D	227	500	0	0	0	0	0	0	0	Low	NA	NA	NA	NA	NA	NA	NA	NA	NA	NA	NA	NA	NA	NA	NA	NA	NA	NA	NA	NA	NA	NA	NA	NA	NA	NA	NA	NA	NA	NA	NA	NA	NA	NA	NA	NA	NA
1330	p.S227Y	C	227	335.08	4	8.36	4.94723	0.331045	0.0350877	0.0856382	0.451771	Low	HLA-A*29:01	HLA-A*29:02	HLA-C*14:03	HLA-C*14:02	NA	NA	NA	NA	NA	NA	NA	NA	NA	NA	NA	NA	NA	NA	NA	NA	NA	NA	NA	NA	NA	NA	NA	NA	NA	NA	NA	NA	NA	NA	NA	NA	NA
1331	p.D228A	C	228	30.4	17	41.12	25.5513	0.942631	0.149123	0.421225	1.51298	Intermediate	HLA-B*15:17	HLA-B*15:25	HLA-B*15:03	HLA-A*30:02	HLA-B*15:01	HLA-A*29:01	HLA-A*29:02	HLA-B*15:05	HLA-A*36:01	HLA-A*01:02	HLA-A*68:02	HLA-C*16:01	HLA-C*03:02	HLA-A*01:01	HLA-A*30:02	HLA-A*30:04	HLA-B*15:27	NA	NA	NA	NA	NA	NA	NA	NA	NA	NA	NA	NA	NA	NA	NA	NA	NA	NA	NA	NA
1332	p.D228E	D	228	103.48	3	18.25	0.373783	0.795937	0.0263158	0.186949	1.0092	Intermediate	HLA-A*01:01	HLA-A*01:02	HLA-A*36:01	NA	NA	NA	NA	NA	NA	NA	NA	NA	NA	NA	NA	NA	NA	NA	NA	NA	NA	NA	NA	NA	NA	NA	NA	NA	NA	NA	NA	NA	NA	NA	NA	NA	NA
1333	p.D228G	C	228	218.13	3	4.51	3.56099	0.5658	0.0263158	0.0461995	0.638315	Low	HLA-B*15:17	HLA-A*30:02	HLA-B*15:25	NA	NA	NA	NA	NA	NA	NA	NA	NA	NA	NA	NA	NA	NA	NA	NA	NA	NA	NA	NA	NA	NA	NA	NA	NA	NA	NA	NA	NA	NA	NA	NA	NA	NA
1334	p.D228H	D	228	37.25	14	24.83	20.8526	0.928881	0.122807	0.254354	1.30604	Intermediate	HLA-B*15:17	HLA-B*15:03	HLA-B*15:25	HLA-B*15:01	HLA-A*30:02	HLA-B*15:05	HLA-A*29:01	HLA-A*29:02	HLA-A*29:01	HLA-A*29:02	HLA-C*03:02	HLA-A*30:02	HLA-C*16:01	HLA-B*15:27	NA	NA	NA	NA	NA	NA	NA	NA	NA	NA	NA	NA	NA	NA	NA	NA	NA	NA	NA	NA	NA	NA	NA
1335	p.D228N	C	228	65.89	15	50.34	11.7887	0.871392	0.131579	0.515673	1.51864	Intermediate	HLA-B*15:17	HLA-A*30:02	HLA-B*15:25	HLA-B*15:03	HLA-B*15:01	HLA-A*29:01	HLA-A*29:02	HLA-A*01:02	HLA-A*36:01	HLA-B*15:05	HLA-C*16:01	HLA-A*01:01	HLA-C*03:02	HLA-A*11:01	HLA-A*11:02	NA	NA	NA	NA	NA	NA	NA	NA	NA	NA	NA	NA	NA	NA	NA	NA	NA	NA	NA	NA	NA	NA
1336	p.D228V	D	228	26.3	14	23.08	29.5346	0.950861	0.122807	0.236427	1.3101	Intermediate	HLA-B*15:17	HLA-B*15:25	HLA-B*15:03	HLA-B*15:01	HLA-A*68:02	HLA-B*15:05	HLA-A*30:02	HLA-A*29:01	HLA-A*29:02	HLA-C*03:02	HLA-A*30:02	HLA-B*15:27	HLA-A*29:01	HLA-A*29:02	NA	NA	NA	NA	NA	NA	NA	NA	NA	NA	NA	NA	NA	NA	NA	NA	NA	NA	NA	NA	NA	NA	NA
1337	p.D228Y	C	228	8.21	28	59.03	94.6113	0.987173	0.245614	0.604692	1.83748	Intermediate	HLA-B*15:17	HLA-B*15:03	HLA-B*15:25	HLA-A*29:01	HLA-A*29:02	HLA-A*30:02	HLA-A*29:01	HLA-A*29:02	HLA-B*15:01	HLA-C*03:02	HLA-A*11:01	HLA-A*11:02	HLA-B*15:05	HLA-B*15:16	HLA-C*16:01	HLA-C*12:03	HLA-A*80:01	HLA-B*15:07	HLA-B*15:27	HLA-B*35:01	HLA-A*68:02	HLA-C*16:01	HLA-B*18:01	HLA-A*30:04	HLA-C*12:02	HLA-C*03:02	HLA-B*58:01	HLA-A*30:02	NA	NA	NA	NA	NA	NA	NA	NA	NA
1338	p.C229F	D	229	14.59	31	71.55	40.9041	0.974367	0.27193	0.732944	1.97924	Intermediate	HLA-A*01:01	HLA-A*26:02	HLA-C*03:02	HLA-C*16:01	HLA-C*12:03	HLA-A*36:01	HLA-C*03:04	HLA-C*03:03	HLA-C*12:02	HLA-A*01:02	HLA-C*02:02	HLA-C*02:10	HLA-A*29:01	HLA-A*29:02	HLA-B*15:17	HLA-A*02:05	HLA-A*68:02	HLA-A*68:02	HLA-C*15:02	HLA-A*34:01	HLA-C*17:01	HLA-C*14:03	HLA-C*14:02	HLA-A*26:01	HLA-A*26:03	HLA-C*15:05	HLA-A*02:06	HLA-A*26:02	HLA-C*08:04	HLA-A*66:02	HLA-A*30:02	NA	NA	NA	NA	NA	NA
1339	p.C229G	C	229	30.62	4	18.7	0.810342	0.94219	0.0350877	0.191559	1.16884	Intermediate	HLA-A*01:01	HLA-A*36:01	HLA-A*01:02	HLA-B*15:17	NA	NA	NA	NA	NA	NA	NA	NA	NA	NA	NA	NA	NA	NA	NA	NA	NA	NA	NA	NA	NA	NA	NA	NA	NA	NA	NA	NA	NA	NA	NA	NA	NA
1340	p.C229R	B	229	11.54	15	43.13	35.5818	0.980489	0.131579	0.441815	1.55388	Intermediate	HLA-B*15:17	HLA-A*30:01	HLA-A*01:01	HLA-C*16:01	HLA-A*36:01	HLA-A*01:02	HLA-C*15:02	HLA-C*03:02	HLA-A*30:02	HLA-A*30:04	HLA-B*15:16	HLA-B*15:03	HLA-C*12:03	HLA-C*15:05	HLA-B*57:03	NA	NA	NA	NA	NA	NA	NA	NA	NA	NA	NA	NA	NA	NA	NA	NA	NA	NA	NA	NA	NA	NA
1341	p.C229S	C	229	21.24	17	48.8	8.40037	0.961018	0.149123	0.499898	1.61004	Intermediate	HLA-A*01:01	HLA-A*36:01	HLA-A*26:02	HLA-C*16:01	HLA-A*01:02	HLA-B*15:17	HLA-C*03:02	HLA-C*12:03	HLA-A*26:02	HLA-A*29:01	HLA-A*29:02	HLA-A*68:01	HLA-C*15:02	HLA-A*01:02	HLA-A*30:01	HLA-C*12:02	HLA-A*34:01	NA	NA	NA	NA	NA	NA	NA	NA	NA	NA	NA	NA	NA	NA	NA	NA	NA	NA	NA	NA
1342	p.C229W	C	229	500	0	0	0	0	0	0	0	Low	NA	NA	NA	NA	NA	NA	NA	NA	NA	NA	NA	NA	NA	NA	NA	NA	NA	NA	NA	NA	NA	NA	NA	NA	NA	NA	NA	NA	NA	NA	NA	NA	NA	NA	NA	NA	NA
1343	p.C229Y	D	229	15.71	32	79.68	33.9245	0.972119	0.280702	0.816226	2.06905	High	HLA-A*26:02	HLA-C*16:01	HLA-A*01:01	HLA-C*03:02	HLA-C*12:03	HLA-A*36:01	HLA-C*03:04	HLA-C*03:03	HLA-B*15:17	HLA-C*12:02	HLA-A*01:02	HLA-C*02:02	HLA-C*02:10	HLA-C*14:03	HLA-C*14:02	HLA-A*02:05	HLA-C*15:02	HLA-A*68:02	HLA-A*34:01	HLA-C*17:01	HLA-A*29:01	HLA-A*29:02	HLA-A*26:01	HLA-A*26:03	HLA-A*68:02	HLA-C*15:05	HLA-A*66:02	HLA-C*07:01	HLA-B*15:03	HLA-C*08:04	HLA-A*66:01	HLA-A*30:02	NA	NA	NA	NA	NA
1344	p.T230A	C	230	24.07	12	57.42	7.86941	0.955337	0.105263	0.588199	1.6488	Intermediate	HLA-A*01:01	HLA-C*16:01	HLA-A*36:01	HLA-A*01:02	HLA-C*03:02	HLA-C*12:03	HLA-C*12:02	HLA-C*03:04	HLA-C*03:03	HLA-C*02:02	HLA-C*02:10	HLA-A*68:02	NA	NA	NA	NA	NA	NA	NA	NA	NA	NA	NA	NA	NA	NA	NA	NA	NA	NA	NA	NA	NA	NA	NA	NA	NA
1345	p.T230I	D	230	20.15	4	18.38	1.07685	0.963206	0.0350877	0.188281	1.18657	Intermediate	HLA-A*01:01	HLA-A*36:01	HLA-A*01:02	HLA-A*26:02	NA	NA	NA	NA	NA	NA	NA	NA	NA	NA	NA	NA	NA	NA	NA	NA	NA	NA	NA	NA	NA	NA	NA	NA	NA	NA	NA	NA	NA	NA	NA	NA	NA
1346	p.T230N	C	230	25.69	3	18.25	0.94208	0.952086	0.0263158	0.186949	1.16535	Intermediate	HLA-A*01:01	HLA-A*01:02	HLA-A*36:01	NA	NA	NA	NA	NA	NA	NA	NA	NA	NA	NA	NA	NA	NA	NA	NA	NA	NA	NA	NA	NA	NA	NA	NA	NA	NA	NA	NA	NA	NA	NA	NA	NA	NA
1347	p.T230P	B	230	46.35	11	29.86	32.8367	0.910615	0.0964912	0.30588	1.31299	Intermediate	HLA-A*01:01	HLA-B*42:01	HLA-A*36:01	HLA-B*35:01	HLA-A*01:02	HLA-B*35:05	HLA-B*67:01	HLA-B*07:05	HLA-B*39:10	HLA-B*53:01	HLA-B*42:02	NA	NA	NA	NA	NA	NA	NA	NA	NA	NA	NA	NA	NA	NA	NA	NA	NA	NA	NA	NA	NA	NA	NA	NA	NA	NA
1348	p.T230S	C	230	23.05	7	32.97	2.93302	0.957385	0.0614035	0.337738	1.35653	Intermediate	HLA-A*01:01	HLA-A*36:01	HLA-A*01:02	HLA-C*16:01	HLA-B*15:17	HLA-C*03:02	HLA-C*12:03	NA	NA	NA	NA	NA	NA	NA	NA	NA	NA	NA	NA	NA	NA	NA	NA	NA	NA	NA	NA	NA	NA	NA	NA	NA	NA	NA	NA	NA	NA
1349	p.T231A	C	231	26.76	13	42.15	4.2825	0.949938	0.114035	0.431776	1.49575	Intermediate	HLA-A*26:02	HLA-A*01:01	HLA-A*36:01	HLA-A*01:02	HLA-B*15:17	HLA-C*16:01	HLA-A*68:02	HLA-A*34:01	HLA-C*03:02	HLA-C*12:03	HLA-C*12:02	HLA-A*26:01	HLA-A*66:02	NA	NA	NA	NA	NA	NA	NA	NA	NA	NA	NA	NA	NA	NA	NA	NA	NA	NA	NA	NA	NA	NA	NA	NA
1350	p.T231I	D	231	18.58	14	42.23	6.16791	0.966358	0.122807	0.432596	1.52176	Intermediate	HLA-A*26:02	HLA-A*01:01	HLA-A*36:01	HLA-A*01:02	HLA-B*15:17	HLA-A*34:01	HLA-C*03:02	HLA-A*26:01	HLA-C*12:03	HLA-A*68:02	HLA-A*26:03	HLA-C*16:01	HLA-A*66:02	HLA-C*12:02	NA	NA	NA	NA	NA	NA	NA	NA	NA	NA	NA	NA	NA	NA	NA	NA	NA	NA	NA	NA	NA	NA	NA
1351	p.T231N	C	231	33.24	10	38.43	3.0911	0.93693	0.0877193	0.393669	1.41832	Intermediate	HLA-A*01:01	HLA-A*36:01	HLA-A*01:02	HLA-A*26:02	HLA-C*16:01	HLA-B*15:17	HLA-C*03:02	HLA-C*12:03	HLA-A*30:01	HLA-C*12:02	NA	NA	NA	NA	NA	NA	NA	NA	NA	NA	NA	NA	NA	NA	NA	NA	NA	NA	NA	NA	NA	NA	NA	NA	NA	NA	NA
1352	p.T231P	A	231	41.06	10	42.75	8.95984	0.921233	0.0877193	0.437923	1.44688	Intermediate	HLA-A*01:01	HLA-A*26:02	HLA-A*36:01	HLA-A*01:02	HLA-C*01:02	HLA-C*14:03	HLA-C*14:02	HLA-A*68:02	HLA-C*16:01	HLA-C*12:03	NA	NA	NA	NA	NA	NA	NA	NA	NA	NA	NA	NA	NA	NA	NA	NA	NA	NA	NA	NA	NA	NA	NA	NA	NA	NA	NA
1353	p.T231S	C	231	25.68	8	33.08	1.72117	0.952106	0.0701754	0.338865	1.36115	Intermediate	HLA-A*01:01	HLA-A*36:01	HLA-A*01:02	HLA-A*26:02	HLA-B*15:17	HLA-C*16:01	HLA-C*03:02	HLA-C*12:03	NA	NA	NA	NA	NA	NA	NA	NA	NA	NA	NA	NA	NA	NA	NA	NA	NA	NA	NA	NA	NA	NA	NA	NA	NA	NA	NA	NA	NA
1354	p.I232F	B	232	10.76	15	40.61	5.59897	0.982055	0.131579	0.416001	1.52963	Intermediate	HLA-A*01:01	HLA-A*36:01	HLA-A*01:02	HLA-A*26:02	HLA-C*16:01	HLA-B*15:17	HLA-A*30:02	HLA-A*29:01	HLA-A*29:02	HLA-C*03:02	HLA-A*68:02	HLA-A*26:02	HLA-C*12:03	HLA-A*68:02	HLA-A*34:01	NA	NA	NA	NA	NA	NA	NA	NA	NA	NA	NA	NA	NA	NA	NA	NA	NA	NA	NA	NA	NA	NA
1355	p.I232L	A	232	9.33	9	27.06	2.24306	0.984925	0.0789474	0.277197	1.34107	Intermediate	HLA-A*01:01	HLA-A*36:01	HLA-A*01:02	HLA-A*26:02	HLA-B*15:17	HLA-C*16:01	HLA-C*03:02	HLA-B*15:17	HLA-A*30:02	NA	NA	NA	NA	NA	NA	NA	NA	NA	NA	NA	NA	NA	NA	NA	NA	NA	NA	NA	NA	NA	NA	NA	NA	NA	NA	NA	NA
1356	p.I232M	C	232	10.07	11	34.88	5.30292	0.98344	0.0964912	0.357304	1.43723	Intermediate	HLA-A*01:01	HLA-A*36:01	HLA-A*01:02	HLA-A*26:02	HLA-C*16:01	HLA-B*15:17	HLA-C*03:02	HLA-B*15:17	HLA-A*26:02	HLA-A*30:02	HLA-C*12:03	NA	NA	NA	NA	NA	NA	NA	NA	NA	NA	NA	NA	NA	NA	NA	NA	NA	NA	NA	NA	NA	NA	NA	NA	NA	NA
1357	p.I232N	A	232	26.13	15	49.97	3.60603	0.951202	0.131579	0.511883	1.59466	Intermediate	HLA-A*01:01	HLA-A*26:02	HLA-A*01:02	HLA-A*36:01	HLA-C*16:01	HLA-B*15:17	HLA-C*03:02	HLA-C*12:03	HLA-C*12:02	HLA-A*34:01	HLA-C*02:02	HLA-C*02:10	HLA-A*30:02	HLA-A*68:02	HLA-A*26:01	NA	NA	NA	NA	NA	NA	NA	NA	NA	NA	NA	NA	NA	NA	NA	NA	NA	NA	NA	NA	NA	NA
1358	p.I232S	A	232	22.82	15	49.97	3.62199	0.957847	0.131579	0.511883	1.60131	Intermediate	HLA-A*01:01	HLA-A*26:02	HLA-A*36:01	HLA-A*01:02	HLA-C*16:01	HLA-B*15:17	HLA-C*03:02	HLA-C*12:03	HLA-A*30:02	HLA-A*68:02	HLA-A*34:01	HLA-C*12:02	HLA-C*02:02	HLA-C*02:10	HLA-A*26:01	NA	NA	NA	NA	NA	NA	NA	NA	NA	NA	NA	NA	NA	NA	NA	NA	NA	NA	NA	NA	NA	NA
1359	p.I232T	A	232	25.99	8	33.08	2.03047	0.951483	0.0701754	0.338865	1.36052	Intermediate	HLA-A*01:01	HLA-A*36:01	HLA-A*26:02	HLA-A*01:02	HLA-C*16:01	HLA-B*15:17	HLA-C*03:02	HLA-C*12:03	NA	NA	NA	NA	NA	NA	NA	NA	NA	NA	NA	NA	NA	NA	NA	NA	NA	NA	NA	NA	NA	NA	NA	NA	NA	NA	NA	NA	NA
1360	p.I232V	D	232	26.18	8	27.12	3.54959	0.951102	0.0701754	0.277812	1.29909	Intermediate	HLA-A*01:01	HLA-A*36:01	HLA-A*01:02	HLA-A*26:02	HLA-B*15:17	HLA-C*16:01	HLA-A*68:02	HLA-C*03:02	NA	NA	NA	NA	NA	NA	NA	NA	NA	NA	NA	NA	NA	NA	NA	NA	NA	NA	NA	NA	NA	NA	NA	NA	NA	NA	NA	NA	NA
1361	p.H233D	C	233	22.31	5	20.64	2.23865	0.95887	0.0438596	0.211432	1.21416	Intermediate	HLA-A*01:01	HLA-A*36:01	HLA-A*01:02	HLA-A*68:02	HLA-A*26:02	NA	NA	NA	NA	NA	NA	NA	NA	NA	NA	NA	NA	NA	NA	NA	NA	NA	NA	NA	NA	NA	NA	NA	NA	NA	NA	NA	NA	NA	NA	NA	NA
1362	p.H233L	D	233	6.35	14	61.3	84.4425	0.990907	0.122807	0.627945	1.74166	Intermediate	HLA-A*01:01	HLA-A*36:01	HLA-A*01:02	HLA-A*02:03	HLA-A*02:02	HLA-A*02:01	HLA-A*02:06	HLA-A*30:02	HLA-A*29:01	HLA-A*29:02	HLA-B*15:17	HLA-A*02:05	HLA-A*80:01	HLA-A*26:02	NA	NA	NA	NA	NA	NA	NA	NA	NA	NA	NA	NA	NA	NA	NA	NA	NA	NA	NA	NA	NA	NA	NA
1363	p.H233N	C	233	500	0	0	0	0	0	0	0	Low	NA	NA	NA	NA	NA	NA	NA	NA	NA	NA	NA	NA	NA	NA	NA	NA	NA	NA	NA	NA	NA	NA	NA	NA	NA	NA	NA	NA	NA	NA	NA	NA	NA	NA	NA	NA	NA
1364	p.H233P	D	233	17.1	14	32.18	6.93468	0.969328	0.122807	0.329646	1.42178	Intermediate	HLA-A*01:01	HLA-A*36:01	HLA-A*01:02	HLA-B*15:17	HLA-A*26:02	HLA-B*15:03	HLA-B*15:05	HLA-A*30:02	HLA-A*68:02	HLA-A*68:02	HLA-B*54:01	HLA-B*15:25	HLA-C*16:01	HLA-C*03:02	NA	NA	NA	NA	NA	NA	NA	NA	NA	NA	NA	NA	NA	NA	NA	NA	NA	NA	NA	NA	NA	NA	NA
1365	p.H233Q	C	233	17.11	7	21.65	9.07423	0.969308	0.0614035	0.221778	1.25249	Intermediate	HLA-A*01:01	HLA-A*36:01	HLA-A*01:02	HLA-A*26:02	HLA-B*15:03	HLA-A*02:06	HLA-B*15:17	NA	NA	NA	NA	NA	NA	NA	NA	NA	NA	NA	NA	NA	NA	NA	NA	NA	NA	NA	NA	NA	NA	NA	NA	NA	NA	NA	NA	NA	NA
1366	p.H233R	C	233	13.68	6	22.68	1.52981	0.976193	0.0526316	0.232329	1.26115	Intermediate	HLA-A*01:01	HLA-A*36:01	HLA-A*01:02	HLA-C*16:01	HLA-A*26:02	HLA-B*15:17	NA	NA	NA	NA	NA	NA	NA	NA	NA	NA	NA	NA	NA	NA	NA	NA	NA	NA	NA	NA	NA	NA	NA	NA	NA	NA	NA	NA	NA	NA	NA
1367	p.H233Y	D	233	8.15	13	34.18	10.9983	0.987294	0.114035	0.350133	1.45146	Intermediate	HLA-A*01:01	HLA-A*36:01	HLA-A*01:02	HLA-C*16:01	HLA-A*30:02	HLA-C*03:02	HLA-B*15:03	HLA-C*14:03	HLA-C*14:02	HLA-A*30:02	HLA-A*26:02	HLA-A*29:01	HLA-A*29:02	NA	NA	NA	NA	NA	NA	NA	NA	NA	NA	NA	NA	NA	NA	NA	NA	NA	NA	NA	NA	NA	NA	NA	NA
1368	p.Y234C	A	234	500	0	0	0	0	0	0	0	Low	NA	NA	NA	NA	NA	NA	NA	NA	NA	NA	NA	NA	NA	NA	NA	NA	NA	NA	NA	NA	NA	NA	NA	NA	NA	NA	NA	NA	NA	NA	NA	NA	NA	NA	NA	NA	NA
1369	p.Y234D	A	234	414.55	2	5.27	0.601622	0.171524	0.0175439	0.0539848	0.243053	Low	HLA-B*15:17	HLA-C*16:01	NA	NA	NA	NA	NA	NA	NA	NA	NA	NA	NA	NA	NA	NA	NA	NA	NA	NA	NA	NA	NA	NA	NA	NA	NA	NA	NA	NA	NA	NA	NA	NA	NA	NA	NA
1370	p.Y234F	D	234	74.69	8	30.62	15.3412	0.853728	0.0701754	0.313665	1.23757	Intermediate	HLA-A*26:02	HLA-C*05:01	HLA-B*15:17	HLA-C*16:01	HLA-C*08:02	HLA-C*03:02	HLA-A*68:02	HLA-C*12:03	NA	NA	NA	NA	NA	NA	NA	NA	NA	NA	NA	NA	NA	NA	NA	NA	NA	NA	NA	NA	NA	NA	NA	NA	NA	NA	NA	NA	NA
1371	p.Y234H	A	234	97.74	5	18.13	2.60623	0.807459	0.0438596	0.18572	1.03704	Intermediate	HLA-C*16:01	HLA-B*15:17	HLA-C*03:02	HLA-A*26:02	HLA-C*12:03	NA	NA	NA	NA	NA	NA	NA	NA	NA	NA	NA	NA	NA	NA	NA	NA	NA	NA	NA	NA	NA	NA	NA	NA	NA	NA	NA	NA	NA	NA	NA	NA
1372	p.Y234N	A	234	198.23	4	8.3	1.28504	0.605745	0.0350877	0.0850236	0.725856	Low	HLA-C*16:01	HLA-B*15:17	HLA-A*26:02	HLA-C*03:02	NA	NA	NA	NA	NA	NA	NA	NA	NA	NA	NA	NA	NA	NA	NA	NA	NA	NA	NA	NA	NA	NA	NA	NA	NA	NA	NA	NA	NA	NA	NA	NA	NA
1373	p.Y234S	A	234	123.9	5	18.13	2.05595	0.754948	0.0438596	0.18572	0.984528	Low	HLA-C*16:01	HLA-B*15:17	HLA-A*26:02	HLA-C*03:02	HLA-C*12:03	NA	NA	NA	NA	NA	NA	NA	NA	NA	NA	NA	NA	NA	NA	NA	NA	NA	NA	NA	NA	NA	NA	NA	NA	NA	NA	NA	NA	NA	NA	NA	NA
1374	p.N235D	C	235	104.36	3	4.03	0.368832	0.794171	0.0263158	0.0412825	0.861769	Low	HLA-C*14:03	HLA-C*14:02	HLA-A*26:02	NA	NA	NA	NA	NA	NA	NA	NA	NA	NA	NA	NA	NA	NA	NA	NA	NA	NA	NA	NA	NA	NA	NA	NA	NA	NA	NA	NA	NA	NA	NA	NA	NA	NA
1375	p.N235H	C	235	4.91	13	55.76	14.2633	0.993797	0.114035	0.571194	1.67903	Intermediate	HLA-C*14:03	HLA-C*14:02	HLA-A*24:03	HLA-A*26:02	HLA-B*15:17	HLA-B*39:06	HLA-C*16:01	HLA-C*07:02	HLA-B*39:01	HLA-B*15:03	HLA-C*03:02	HLA-A*24:02	HLA-C*12:03	NA	NA	NA	NA	NA	NA	NA	NA	NA	NA	NA	NA	NA	NA	NA	NA	NA	NA	NA	NA	NA	NA	NA	NA
1376	p.N235I	C	235	4.12	11	48.24	6.51958	0.995383	0.0964912	0.494161	1.58604	Intermediate	HLA-C*14:03	HLA-C*14:02	HLA-A*24:03	HLA-A*24:02	HLA-C*07:02	HLA-A*24:07	HLA-A*23:01	HLA-B*15:03	HLA-B*15:17	HLA-A*26:02	HLA-A*68:02	NA	NA	NA	NA	NA	NA	NA	NA	NA	NA	NA	NA	NA	NA	NA	NA	NA	NA	NA	NA	NA	NA	NA	NA	NA	NA
1377	p.N235K	D	235	500	0	0	0	0	0	0	0	Low	NA	NA	NA	NA	NA	NA	NA	NA	NA	NA	NA	NA	NA	NA	NA	NA	NA	NA	NA	NA	NA	NA	NA	NA	NA	NA	NA	NA	NA	NA	NA	NA	NA	NA	NA	NA	NA
1378	p.N235S	D	235	4.34	18	68.7	8.59697	0.994942	0.157895	0.703749	1.85659	Intermediate	HLA-C*14:03	HLA-C*14:02	HLA-A*24:03	HLA-A*26:02	HLA-B*15:17	HLA-C*07:02	HLA-A*24:02	HLA-C*16:01	HLA-C*03:02	HLA-A*24:07	HLA-C*03:02	HLA-B*15:03	HLA-A*23:01	HLA-C*03:04	HLA-C*03:03	HLA-A*34:01	HLA-C*12:03	HLA-C*16:01	NA	NA	NA	NA	NA	NA	NA	NA	NA	NA	NA	NA	NA	NA	NA	NA	NA	NA	NA
1379	p.N235T	D	235	5.77	14	61.62	3.18452	0.992071	0.122807	0.631223	1.7461	Intermediate	HLA-C*14:03	HLA-C*14:02	HLA-A*24:03	HLA-A*26:02	HLA-B*15:17	HLA-A*24:02	HLA-C*16:01	HLA-C*07:02	HLA-C*03:02	HLA-A*24:07	HLA-A*68:02	HLA-A*23:01	HLA-B*35:01	HLA-C*12:03	NA	NA	NA	NA	NA	NA	NA	NA	NA	NA	NA	NA	NA	NA	NA	NA	NA	NA	NA	NA	NA	NA	NA
1380	p.N235Y	C	235	2.47	24	73.07	45.9709	0.998695	0.210526	0.748515	1.95774	Intermediate	HLA-C*14:03	HLA-C*14:02	HLA-A*24:03	HLA-C*07:02	HLA-C*14:03	HLA-C*14:02	HLA-A*24:02	HLA-A*23:01	HLA-A*24:07	HLA-C*03:02	HLA-B*15:03	HLA-C*16:01	HLA-A*26:02	HLA-B*15:17	HLA-C*12:03	HLA-A*29:01	HLA-A*29:02	HLA-B*15:02	HLA-C*03:04	HLA-C*03:03	HLA-B*15:25	HLA-C*12:02	HLA-C*16:01	HLA-B*15:18	NA	NA	NA	NA	NA	NA	NA	NA	NA	NA	NA	NA	NA
1381	p.Y236D	A	235	500	0	0	0	0	0	0	0	Low	NA	NA	NA	NA	NA	NA	NA	NA	NA	NA	NA	NA	NA	NA	NA	NA	NA	NA	NA	NA	NA	NA	NA	NA	NA	NA	NA	NA	NA	NA	NA	NA	NA	NA	NA	NA	NA
1382	p.Y236C	A	236	500	0	0	0	0	0	0	0	Low	NA	NA	NA	NA	NA	NA	NA	NA	NA	NA	NA	NA	NA	NA	NA	NA	NA	NA	NA	NA	NA	NA	NA	NA	NA	NA	NA	NA	NA	NA	NA	NA	NA	NA	NA	NA	NA
1383	p.Y236F	D	236	14.51	4	4.56	0.672046	0.974527	0.0350877	0.0467117	1.05633	Intermediate	HLA-C*14:03	HLA-C*14:02	HLA-A*26:02	HLA-B*15:17	NA	NA	NA	NA	NA	NA	NA	NA	NA	NA	NA	NA	NA	NA	NA	NA	NA	NA	NA	NA	NA	NA	NA	NA	NA	NA	NA	NA	NA	NA	NA	NA	NA
1384	p.Y236H	A	236	32.94	11	14.07	50.3578	0.937533	0.0964912	0.14413	1.17815	Intermediate	HLA-B*39:01	HLA-B*15:18	HLA-B*15:10	HLA-B*38:01	HLA-B*14:03	HLA-B*38:02	HLA-A*26:02	HLA-B*15:17	HLA-B*15:03	HLA-C*14:03	HLA-C*14:02	NA	NA	NA	NA	NA	NA	NA	NA	NA	NA	NA	NA	NA	NA	NA	NA	NA	NA	NA	NA	NA	NA	NA	NA	NA	NA
1385	p.Y236N	D	236	287.85	2	0.69	0.503591	0.42585	0.0175439	0.00706822	0.450462	Low	HLA-A*26:02	HLA-B*15:17	NA	NA	NA	NA	NA	NA	NA	NA	NA	NA	NA	NA	NA	NA	NA	NA	NA	NA	NA	NA	NA	NA	NA	NA	NA	NA	NA	NA	NA	NA	NA	NA	NA	NA	NA
1386	p.Y236S	A	236	76.07	15	49.14	15.5303	0.850957	0.131579	0.50338	1.48592	Intermediate	HLA-C*16:01	HLA-C*03:02	HLA-A*26:02	HLA-C*16:01	HLA-B*15:17	HLA-C*03:04	HLA-C*03:03	HLA-C*03:02	HLA-B*15:03	HLA-B*35:01	HLA-C*12:03	HLA-C*14:03	HLA-C*14:02	HLA-B*15:02	HLA-C*12:02	NA	NA	NA	NA	NA	NA	NA	NA	NA	NA	NA	NA	NA	NA	NA	NA	NA	NA	NA	NA	NA	NA
1387	p.M237I	A	237	13.77	5	27.15	5.3466	0.976013	0.0438596	0.278119	1.29799	Intermediate	HLA-C*14:03	HLA-C*14:02	HLA-A*68:02	HLA-A*24:03	HLA-C*07:02	NA	NA	NA	NA	NA	NA	NA	NA	NA	NA	NA	NA	NA	NA	NA	NA	NA	NA	NA	NA	NA	NA	NA	NA	NA	NA	NA	NA	NA	NA	NA	NA
1388	p.M237K	A	237	27.05	11	50.24	89.9799	0.949356	0.0964912	0.514649	1.5605	Intermediate	HLA-A*68:01	HLA-A*11:01	HLA-A*11:02	HLA-C*14:03	HLA-C*14:02	HLA-A*34:02	HLA-A*30:01	HLA-A*03:02	HLA-A*31:01	HLA-A*03:01	HLA-A*33:03	NA	NA	NA	NA	NA	NA	NA	NA	NA	NA	NA	NA	NA	NA	NA	NA	NA	NA	NA	NA	NA	NA	NA	NA	NA	NA
1389	p.M237L	C	237	23.08	7	11.76	2.93479	0.957325	0.0614035	0.120467	1.1392	Intermediate	HLA-C*14:03	HLA-C*14:02	HLA-A*68:02	HLA-A*24:03	HLA-C*16:01	HLA-B*15:17	HLA-A*68:02	NA	NA	NA	NA	NA	NA	NA	NA	NA	NA	NA	NA	NA	NA	NA	NA	NA	NA	NA	NA	NA	NA	NA	NA	NA	NA	NA	NA	NA	NA
1390	p.M237R	C	237	13.85	9	35.21	167.951	0.975852	0.0789474	0.360684	1.41548	Intermediate	HLA-A*31:01	HLA-A*68:01	HLA-A*33:03	HLA-C*14:03	HLA-C*14:02	HLA-A*33:01	HLA-A*34:02	HLA-A*11:01	HLA-A*11:02	NA	NA	NA	NA	NA	NA	NA	NA	NA	NA	NA	NA	NA	NA	NA	NA	NA	NA	NA	NA	NA	NA	NA	NA	NA	NA	NA	NA
1391	p.M237T	C	237	47.33	3	6.3	1.33136	0.908647	0.0263158	0.064536	0.999499	Low	HLA-C*14:03	HLA-C*14:02	HLA-A*68:02	NA	NA	NA	NA	NA	NA	NA	NA	NA	NA	NA	NA	NA	NA	NA	NA	NA	NA	NA	NA	NA	NA	NA	NA	NA	NA	NA	NA	NA	NA	NA	NA	NA	NA
1392	p.M237V	C	237	22.33	6	10.15	23.8281	0.95883	0.0526316	0.103975	1.11544	Intermediate	HLA-C*14:03	HLA-C*14:02	HLA-A*68:02	HLA-A*02:05	HLA-A*02:06	HLA-A*02:03	NA	NA	NA	NA	NA	NA	NA	NA	NA	NA	NA	NA	NA	NA	NA	NA	NA	NA	NA	NA	NA	NA	NA	NA	NA	NA	NA	NA	NA	NA	NA
1393	p.C238F	A	238	5.09	34	83.77	204.248	0.993436	0.298246	0.858123	2.14981	High	HLA-C*14:03	HLA-C*14:02	HLA-B*15:17	HLA-A*26:02	HLA-B*57:03	HLA-B*15:03	HLA-A*24:03	HLA-A*32:01	HLA-A*02:02	HLA-B*58:01	HLA-B*15:25	HLA-A*23:01	HLA-A*02:03	HLA-A*29:01	HLA-A*29:02	HLA-C*07:02	HLA-B*57:01	HLA-B*57:02	HLA-A*24:03	HLA-B*15:01	HLA-B*15:05	HLA-A*02:05	HLA-B*15:03	HLA-B*15:05	HLA-A*30:04	HLA-C*03:02	HLA-B*15:25	HLA-A*24:02	HLA-A*02:01	HLA-A*24:07	HLA-A*02:06	HLA-A*24:02	HLA-B*15:16	HLA-A*26:01	NA	NA	NA
1394	p.C238G	A	238	6.74	4	25.28	1.44679	0.990124	0.0350877	0.258963	1.28418	Intermediate	HLA-C*14:03	HLA-C*14:02	HLA-A*24:03	HLA-C*07:02	NA	NA	NA	NA	NA	NA	NA	NA	NA	NA	NA	NA	NA	NA	NA	NA	NA	NA	NA	NA	NA	NA	NA	NA	NA	NA	NA	NA	NA	NA	NA	NA	NA
1395	p.C238R	A	238	3.4	21	64.39	722.563	0.996828	0.184211	0.659598	1.84064	Intermediate	HLA-A*68:01	HLA-C*14:03	HLA-C*14:02	HLA-A*33:03	HLA-A*31:01	HLA-A*33:01	HLA-A*34:02	HLA-A*11:01	HLA-A*11:02	HLA-A*24:03	HLA-A*66:02	HLA-A*34:01	HLA-B*08:01	HLA-A*66:01	HLA-A*74:01	HLA-C*07:02	HLA-A*03:02	HLA-B*15:25	HLA-A*30:01	HLA-B*15:03	HLA-B*15:01	NA	NA	NA	NA	NA	NA	NA	NA	NA	NA	NA	NA	NA	NA	NA	NA
1396	p.C238S	A	238	5.6	6	27.56	2.68417	0.992412	0.0526316	0.282319	1.32736	Intermediate	HLA-C*14:03	HLA-C*14:02	HLA-A*24:03	HLA-C*07:02	HLA-A*68:02	HLA-A*02:02	NA	NA	NA	NA	NA	NA	NA	NA	NA	NA	NA	NA	NA	NA	NA	NA	NA	NA	NA	NA	NA	NA	NA	NA	NA	NA	NA	NA	NA	NA	NA
1397	p.C238W	A	238	4.46	22	77.24	416.236	0.994701	0.192982	0.791231	1.97891	Intermediate	HLA-C*14:03	HLA-C*14:02	HLA-B*58:01	HLA-B*15:17	HLA-B*57:01	HLA-B*57:03	HLA-B*57:04	HLA-B*57:02	HLA-A*24:03	HLA-A*32:01	HLA-C*07:02	HLA-B*15:03	HLA-A*02:02	HLA-A*24:02	HLA-B*15:25	HLA-A*02:01	HLA-A*24:07	HLA-B*53:01	HLA-B*15:05	HLA-A*02:06	HLA-A*23:01	HLA-B*15:16	NA	NA	NA	NA	NA	NA	NA	NA	NA	NA	NA	NA	NA	NA	NA
1398	p.C238Y	A	238	5.12	36	74.19	478.139	0.993376	0.315789	0.759988	2.06915	High	HLA-C*14:03	HLA-C*14:02	HLA-A*29:01	HLA-A*29:02	HLA-B*15:17	HLA-A*26:02	HLA-A*68:01	HLA-A*30:02	HLA-B*15:03	HLA-A*26:01	HLA-A*80:01	HLA-A*24:03	HLA-B*15:25	HLA-A*30:04	HLA-A*34:02	HLA-A*02:03	HLA-A*01:02	HLA-A*02:02	HLA-A*01:01	HLA-B*15:25	HLA-B*15:05	HLA-A*11:01	HLA-A*11:02	HLA-C*07:02	HLA-A*34:01	HLA-C*16:01	HLA-B*15:01	HLA-C*03:02	HLA-A*26:03	HLA-A*36:01	HLA-A*66:01	HLA-A*66:02	HLA-B*15:03	HLA-B*15:05	HLA-B*35:01	HLA-B*15:02	NA
1399	p.N239D	A	239	23.68	4	4.89	1.86334	0.95612	0.0350877	0.0500922	1.0413	Intermediate	HLA-C*14:03	HLA-C*14:02	HLA-A*24:03	HLA-A*02:02	NA	NA	NA	NA	NA	NA	NA	NA	NA	NA	NA	NA	NA	NA	NA	NA	NA	NA	NA	NA	NA	NA	NA	NA	NA	NA	NA	NA	NA	NA	NA	NA	NA
1400	p.N239H	D	239	6.64	4	25.28	1.66571	0.990325	0.0350877	0.258963	1.28438	Intermediate	HLA-C*14:03	HLA-C*14:02	HLA-A*24:03	HLA-C*07:02	NA	NA	NA	NA	NA	NA	NA	NA	NA	NA	NA	NA	NA	NA	NA	NA	NA	NA	NA	NA	NA	NA	NA	NA	NA	NA	NA	NA	NA	NA	NA	NA	NA
1401	p.N239I	A	239	8.49	9	47.25	9.88474	0.986611	0.0789474	0.48402	1.54958	Intermediate	HLA-C*14:03	HLA-C*14:02	HLA-A*24:03	HLA-A*24:02	HLA-A*26:02	HLA-C*07:02	HLA-A*23:01	HLA-A*24:07	HLA-A*68:02	NA	NA	NA	NA	NA	NA	NA	NA	NA	NA	NA	NA	NA	NA	NA	NA	NA	NA	NA	NA	NA	NA	NA	NA	NA	NA	NA	NA
1402	p.N239K	B	239	10.87	13	60.89	85.3694	0.981834	0.114035	0.623745	1.71961	Intermediate	HLA-C*14:03	HLA-C*14:02	HLA-A*11:01	HLA-A*11:02	HLA-A*34:02	HLA-A*68:01	HLA-A*03:02	HLA-A*03:01	HLA-A*30:01	HLA-A*24:03	HLA-C*07:02	HLA-B*08:01	HLA-B*15:03	NA	NA	NA	NA	NA	NA	NA	NA	NA	NA	NA	NA	NA	NA	NA	NA	NA	NA	NA	NA	NA	NA	NA	NA
1403	p.N239S	A	239	7.84	5	25.69	6.70643	0.987916	0.0438596	0.263163	1.29494	Intermediate	HLA-C*14:03	HLA-C*14:02	HLA-A*24:03	HLA-C*07:02	HLA-B*15:17	NA	NA	NA	NA	NA	NA	NA	NA	NA	NA	NA	NA	NA	NA	NA	NA	NA	NA	NA	NA	NA	NA	NA	NA	NA	NA	NA	NA	NA	NA	NA	NA
1404	p.N239T	A	239	7.26	7	41.92	24.5086	0.98908	0.0614035	0.42942	1.4799	Intermediate	HLA-C*14:03	HLA-C*14:02	HLA-A*26:02	HLA-A*24:03	HLA-C*07:02	HLA-A*34:01	HLA-A*24:02	NA	NA	NA	NA	NA	NA	NA	NA	NA	NA	NA	NA	NA	NA	NA	NA	NA	NA	NA	NA	NA	NA	NA	NA	NA	NA	NA	NA	NA	NA
1405	p.N239Y	D	239	6.27	23	62.96	66.864	0.991067	0.201754	0.64495	1.83777	Intermediate	HLA-C*14:03	HLA-C*14:02	HLA-A*29:01	HLA-A*29:02	HLA-B*15:25	HLA-C*14:03	HLA-C*14:02	HLA-A*24:03	HLA-B*15:02	HLA-A*30:02	HLA-C*07:02	HLA-A*26:02	HLA-A*34:02	HLA-B*15:03	HLA-C*03:02	HLA-A*24:02	HLA-B*15:01	HLA-A*80:01	HLA-B*35:01	HLA-A*23:01	HLA-A*24:07	HLA-A*34:01	HLA-B*15:05	NA	NA	NA	NA	NA	NA	NA	NA	NA	NA	NA	NA	NA	NA
1406	p.S240C	C	240	18.29	7	20.82	1.15336	0.96694	0.0614035	0.213276	1.24162	Intermediate	HLA-C*14:03	HLA-C*14:02	HLA-A*31:01	HLA-A*24:03	HLA-A*68:01	HLA-A*33:03	HLA-A*33:01	NA	NA	NA	NA	NA	NA	NA	NA	NA	NA	NA	NA	NA	NA	NA	NA	NA	NA	NA	NA	NA	NA	NA	NA	NA	NA	NA	NA	NA	NA
1407	p.S240G	B	240	9.99	7	41.33	0.976115	0.9836	0.0614035	0.423376	1.46838	Intermediate	HLA-C*14:03	HLA-C*14:02	HLA-A*31:01	HLA-A*24:03	HLA-A*11:01	HLA-A*11:02	HLA-C*07:02	NA	NA	NA	NA	NA	NA	NA	NA	NA	NA	NA	NA	NA	NA	NA	NA	NA	NA	NA	NA	NA	NA	NA	NA	NA	NA	NA	NA	NA	NA
1408	p.S240I	C	240	9.64	12	56.34	5.44683	0.984303	0.105263	0.577136	1.6667	Intermediate	HLA-C*14:03	HLA-C*14:02	HLA-A*24:03	HLA-A*31:01	HLA-C*07:02	HLA-A*24:02	HLA-B*15:03	HLA-A*02:02	HLA-A*33:03	HLA-A*23:01	HLA-A*24:07	HLA-A*68:01	NA	NA	NA	NA	NA	NA	NA	NA	NA	NA	NA	NA	NA	NA	NA	NA	NA	NA	NA	NA	NA	NA	NA	NA	NA
1409	p.S240N	C	240	500	0	0	0	0	0	0	0	Low	NA	NA	NA	NA	NA	NA	NA	NA	NA	NA	NA	NA	NA	NA	NA	NA	NA	NA	NA	NA	NA	NA	NA	NA	NA	NA	NA	NA	NA	NA	NA	NA	NA	NA	NA	NA	NA
1410	p.S240R	B	240	11.34	8	41.33	12.8776	0.98089	0.0701754	0.423376	1.47444	Intermediate	HLA-C*14:03	HLA-C*14:02	HLA-A*31:01	HLA-A*31:01	HLA-A*24:03	HLA-A*11:01	HLA-A*11:02	HLA-C*07:02	NA	NA	NA	NA	NA	NA	NA	NA	NA	NA	NA	NA	NA	NA	NA	NA	NA	NA	NA	NA	NA	NA	NA	NA	NA	NA	NA	NA	NA
1411	p.S240T	C	240	7.93	12	62.64	1.66501	0.987735	0.105263	0.641672	1.73467	Intermediate	HLA-C*14:03	HLA-C*14:02	HLA-A*68:01	HLA-A*24:03	HLA-A*33:03	HLA-A*31:01	HLA-C*07:02	HLA-A*24:02	HLA-A*34:02	HLA-A*33:01	HLA-A*11:01	HLA-A*11:02	NA	NA	NA	NA	NA	NA	NA	NA	NA	NA	NA	NA	NA	NA	NA	NA	NA	NA	NA	NA	NA	NA	NA	NA	NA
1412	p.S241P	A	240	12.91	7	45.56	1.63271	0.977739	0.0614035	0.466708	1.50585	Intermediate	HLA-C*14:03	HLA-C*14:02	HLA-A*24:03	HLA-A*24:02	HLA-C*07:02	HLA-A*23:01	HLA-A*24:07	NA	NA	NA	NA	NA	NA	NA	NA	NA	NA	NA	NA	NA	NA	NA	NA	NA	NA	NA	NA	NA	NA	NA	NA	NA	NA	NA	NA	NA	NA
1413	p.S241A	A	241	11.51	12	52.92	3.27592	0.980549	0.105263	0.542102	1.62791	Intermediate	HLA-C*14:03	HLA-C*14:02	HLA-A*68:01	HLA-A*24:03	HLA-A*33:03	HLA-A*31:01	HLA-C*14:03	HLA-C*14:02	HLA-A*24:02	HLA-C*07:02	HLA-A*34:02	HLA-A*33:01	NA	NA	NA	NA	NA	NA	NA	NA	NA	NA	NA	NA	NA	NA	NA	NA	NA	NA	NA	NA	NA	NA	NA	NA	NA
1414	p.S241C	A	241	16.71	4	8.95	0.817504	0.970111	0.0350877	0.091682	1.09688	Intermediate	HLA-C*14:03	HLA-C*14:02	HLA-A*24:03	HLA-A*33:03	NA	NA	NA	NA	NA	NA	NA	NA	NA	NA	NA	NA	NA	NA	NA	NA	NA	NA	NA	NA	NA	NA	NA	NA	NA	NA	NA	NA	NA	NA	NA	NA	NA
1415	p.S241F	A	241	4.39	23	59.9	432.767	0.994841	0.201754	0.613604	1.8102	Intermediate	HLA-A*24:03	HLA-C*14:03	HLA-C*14:02	HLA-C*14:03	HLA-C*14:02	HLA-A*24:02	HLA-A*24:03	HLA-A*23:01	HLA-A*31:01	HLA-A*24:02	HLA-A*33:03	HLA-A*33:01	HLA-A*23:01	HLA-A*24:07	HLA-A*24:07	HLA-C*07:02	HLA-C*07:02	HLA-A*33:03	HLA-B*15:03	HLA-A*68:01	HLA-A*30:04	HLA-A*29:01	HLA-A*29:02	NA	NA	NA	NA	NA	NA	NA	NA	NA	NA	NA	NA	NA	NA
1416	p.S241T	A	241	10.83	14	62.64	3.69329	0.981914	0.122807	0.641672	1.74639	Intermediate	HLA-C*14:03	HLA-C*14:02	HLA-A*68:01	HLA-A*31:01	HLA-A*33:03	HLA-A*11:01	HLA-A*11:02	HLA-A*24:03	HLA-A*34:02	HLA-A*33:01	HLA-A*68:01	HLA-A*33:03	HLA-C*07:02	HLA-A*24:02	NA	NA	NA	NA	NA	NA	NA	NA	NA	NA	NA	NA	NA	NA	NA	NA	NA	NA	NA	NA	NA	NA	NA
1417	p.S241Y	A	241	13.04	23	61.23	74.1528	0.977478	0.201754	0.627228	1.80646	Intermediate	HLA-C*14:03	HLA-C*14:02	HLA-C*14:03	HLA-C*14:02	HLA-A*24:03	HLA-A*31:01	HLA-A*24:02	HLA-A*29:01	HLA-A*29:02	HLA-A*23:01	HLA-A*33:01	HLA-A*30:02	HLA-A*24:07	HLA-A*33:03	HLA-A*30:04	HLA-C*07:02	HLA-A*33:03	HLA-A*24:03	HLA-C*07:02	HLA-A*68:01	HLA-B*15:03	HLA-A*29:01	HLA-A*29:02	NA	NA	NA	NA	NA	NA	NA	NA	NA	NA	NA	NA	NA	NA
1418	p.C242F	A	242	4.83	42	89.05	260.574	0.993958	0.368421	0.912211	2.27459	High	HLA-B*15:03	HLA-C*14:03	HLA-C*14:02	HLA-A*68:01	HLA-A*31:01	HLA-A*11:01	HLA-A*11:02	HLA-A*24:03	HLA-B*15:25	HLA-C*03:02	HLA-A*33:03	HLA-A*34:02	HLA-A*33:03	HLA-A*31:01	HLA-A*33:01	HLA-C*14:03	HLA-C*14:02	HLA-B*15:01	HLA-C*07:02	HLA-B*15:02	HLA-B*15:05	HLA-C*16:01	HLA-A*24:02	HLA-C*12:02	HLA-A*33:01	HLA-B*15:27	HLA-A*03:02	HLA-B*15:07	HLA-A*02:02	HLA-A*24:07	HLA-A*23:01	HLA-C*12:03	HLA-B*15:32	HLA-A*30:01	HLA-C*03:04	HLA-C*03:03	HLA-B*15:17
1419	p.C242G	A	242	7.21	7	19.26	3.27272	0.989181	0.0614035	0.197296	1.24788	Intermediate	HLA-C*14:03	HLA-C*14:02	HLA-A*24:03	HLA-A*31:01	HLA-A*68:01	HLA-A*33:03	HLA-A*31:01	NA	NA	NA	NA	NA	NA	NA	NA	NA	NA	NA	NA	NA	NA	NA	NA	NA	NA	NA	NA	NA	NA	NA	NA	NA	NA	NA	NA	NA	NA
1420	p.C242R	A	242	8.47	15	57.36	64.8619	0.986651	0.131579	0.587585	1.70581	Intermediate	HLA-C*14:03	HLA-C*14:02	HLA-A*31:01	HLA-A*30:01	HLA-A*33:03	HLA-A*68:01	HLA-A*33:01	HLA-A*24:03	HLA-A*31:01	HLA-B*27:05	HLA-A*33:03	HLA-A*34:02	HLA-C*07:02	HLA-A*68:01	HLA-A*24:02	NA	NA	NA	NA	NA	NA	NA	NA	NA	NA	NA	NA	NA	NA	NA	NA	NA	NA	NA	NA	NA	NA
1421	p.C242S	A	242	3.26	24	64.76	41.1493	0.997109	0.210526	0.663389	1.87102	Intermediate	HLA-C*14:03	HLA-C*14:02	HLA-A*68:01	HLA-A*31:01	HLA-A*24:03	HLA-A*33:03	HLA-A*11:01	HLA-A*11:02	HLA-A*68:01	HLA-A*34:02	HLA-C*07:02	HLA-A*11:01	HLA-A*11:02	HLA-A*31:01	HLA-A*66:02	HLA-A*33:01	HLA-A*34:02	HLA-A*33:03	HLA-B*15:03	HLA-A*34:01	HLA-A*24:02	HLA-A*24:07	HLA-A*03:02	HLA-B*15:18	NA	NA	NA	NA	NA	NA	NA	NA	NA	NA	NA	NA	NA
1422	p.C242W	A	242	12.2	22	66.86	49.0333	0.979164	0.192982	0.684901	1.85705	Intermediate	HLA-C*14:03	HLA-C*14:02	HLA-A*31:01	HLA-A*68:01	HLA-A*11:01	HLA-A*11:02	HLA-A*33:03	HLA-B*15:17	HLA-B*58:01	HLA-A*24:03	HLA-A*34:02	HLA-B*15:03	HLA-A*33:01	HLA-A*31:01	HLA-A*33:03	HLA-B*57:01	HLA-A*02:02	HLA-C*07:02	HLA-A*03:02	HLA-A*33:01	HLA-A*24:02	HLA-B*57:03	NA	NA	NA	NA	NA	NA	NA	NA	NA	NA	NA	NA	NA	NA	NA
1423	p.C242Y	A	242	4.57	44	88.33	219.263	0.99448	0.385965	0.904835	2.28528	High	HLA-C*14:03	HLA-C*14:02	HLA-B*15:03	HLA-A*68:01	HLA-A*31:01	HLA-A*11:01	HLA-A*11:02	HLA-A*29:01	HLA-A*29:02	HLA-C*03:02	HLA-A*24:03	HLA-B*15:25	HLA-A*34:02	HLA-A*30:02	HLA-A*31:01	HLA-A*33:03	HLA-B*15:02	HLA-A*33:03	HLA-A*33:01	HLA-C*07:02	HLA-B*15:05	HLA-C*14:03	HLA-C*14:02	HLA-B*15:01	HLA-C*16:01	HLA-C*12:02	HLA-C*12:03	HLA-A*03:02	HLA-A*03:01	HLA-A*24:02	HLA-A*30:04	HLA-B*15:27	HLA-A*30:01	HLA-A*33:01	HLA-B*15:07	HLA-A*23:01	HLA-A*24:07
1424	p.M243I	C	243	51.66	12	55.03	4.38158	0.899956	0.105263	0.563716	1.56894	Intermediate	HLA-A*24:03	HLA-C*14:03	HLA-C*14:02	HLA-A*31:01	HLA-A*24:02	HLA-A*24:07	HLA-A*68:01	HLA-A*11:01	HLA-A*11:02	HLA-A*23:01	HLA-A*33:03	HLA-A*68:01	NA	NA	NA	NA	NA	NA	NA	NA	NA	NA	NA	NA	NA	NA	NA	NA	NA	NA	NA	NA	NA	NA	NA	NA	NA
1425	p.M243K	D	243	75.91	5	30.69	0.846742	0.851279	0.0438596	0.314382	1.20952	Intermediate	HLA-A*31:01	HLA-A*11:01	HLA-A*11:02	HLA-A*68:01	HLA-A*33:03	NA	NA	NA	NA	NA	NA	NA	NA	NA	NA	NA	NA	NA	NA	NA	NA	NA	NA	NA	NA	NA	NA	NA	NA	NA	NA	NA	NA	NA	NA	NA	NA
1426	p.M243L	A	243	12.36	12	64.87	2.67795	0.978843	0.105263	0.664515	1.74862	Intermediate	HLA-C*14:03	HLA-C*14:02	HLA-A*24:03	HLA-A*31:01	HLA-A*68:01	HLA-A*11:01	HLA-A*11:02	HLA-A*24:02	HLA-A*33:03	HLA-A*24:07	HLA-C*07:02	HLA-A*23:01	NA	NA	NA	NA	NA	NA	NA	NA	NA	NA	NA	NA	NA	NA	NA	NA	NA	NA	NA	NA	NA	NA	NA	NA	NA
1427	p.M243R	D	243	45.68	8	32.17	51.3713	0.91196	0.0701754	0.329543	1.31168	Intermediate	HLA-A*33:01	HLA-A*31:01	HLA-A*33:03	HLA-A*11:01	HLA-A*11:02	HLA-A*68:01	HLA-A*31:01	HLA-A*33:03	NA	NA	NA	NA	NA	NA	NA	NA	NA	NA	NA	NA	NA	NA	NA	NA	NA	NA	NA	NA	NA	NA	NA	NA	NA	NA	NA	NA	NA
1428	p.M243T	C	243	75.18	6	31.11	0.982782	0.852744	0.0526316	0.318685	1.22406	Intermediate	HLA-A*31:01	HLA-A*68:01	HLA-A*11:01	HLA-A*11:02	HLA-A*33:03	HLA-A*34:02	NA	NA	NA	NA	NA	NA	NA	NA	NA	NA	NA	NA	NA	NA	NA	NA	NA	NA	NA	NA	NA	NA	NA	NA	NA	NA	NA	NA	NA	NA	NA
1429	p.M243V	C	243	76.99	8	33.78	0.834864	0.849111	0.0701754	0.346036	1.26532	Intermediate	HLA-A*31:01	HLA-C*14:03	HLA-C*14:02	HLA-A*68:01	HLA-A*11:01	HLA-A*11:02	HLA-A*33:03	HLA-A*24:03	NA	NA	NA	NA	NA	NA	NA	NA	NA	NA	NA	NA	NA	NA	NA	NA	NA	NA	NA	NA	NA	NA	NA	NA	NA	NA	NA	NA	NA
1430	p.G244A	A	244	33.69	23	81.05	40.1115	0.936027	0.201754	0.83026	1.96804	Intermediate	HLA-A*02:02	HLA-A*02:03	HLA-C*16:01	HLA-A*31:01	HLA-A*02:01	HLA-A*68:01	HLA-C*12:03	HLA-A*02:06	HLA-A*33:03	HLA-A*02:05	HLA-A*11:01	HLA-A*11:02	HLA-B*08:01	HLA-C*03:04	HLA-C*03:03	HLA-A*31:01	HLA-B*08:01	HLA-C*03:02	HLA-B*42:01	HLA-A*33:03	HLA-A*34:02	HLA-C*16:01	HLA-A*33:01	NA	NA	NA	NA	NA	NA	NA	NA	NA	NA	NA	NA	NA	NA
1431	p.G244C	A	244	34.77	9	42.55	6.34092	0.933859	0.0789474	0.435874	1.44868	Intermediate	HLA-A*31:01	HLA-B*08:01	HLA-A*68:01	HLA-A*33:03	HLA-A*11:01	HLA-A*11:02	HLA-C*16:01	HLA-A*33:01	HLA-A*34:02	NA	NA	NA	NA	NA	NA	NA	NA	NA	NA	NA	NA	NA	NA	NA	NA	NA	NA	NA	NA	NA	NA	NA	NA	NA	NA	NA	NA
1432	p.G244D	C	244	76.46	7	38	5.45107	0.850175	0.0614035	0.389264	1.30084	Intermediate	HLA-B*08:01	HLA-A*68:01	HLA-A*31:01	HLA-A*68:01	HLA-A*33:03	HLA-A*11:01	HLA-A*11:02	NA	NA	NA	NA	NA	NA	NA	NA	NA	NA	NA	NA	NA	NA	NA	NA	NA	NA	NA	NA	NA	NA	NA	NA	NA	NA	NA	NA	NA	NA
1433	p.G244R	A	244	36.66	21	54.15	66.9992	0.930065	0.184211	0.554702	1.66898	Intermediate	HLA-A*31:01	HLA-A*33:03	HLA-A*31:01	HLA-A*33:01	HLA-A*33:03	HLA-A*68:01	HLA-B*08:01	HLA-A*30:01	HLA-B*07:05	HLA-A*33:01	HLA-B*42:01	HLA-C*16:01	HLA-B*07:02	HLA-A*31:01	HLA-B*07:04	HLA-A*68:01	HLA-A*03:02	HLA-A*11:01	HLA-A*11:02	HLA-A*34:02	HLA-A*34:02	NA	NA	NA	NA	NA	NA	NA	NA	NA	NA	NA	NA	NA	NA	NA	NA
1434	p.G244S	A	244	45.6	15	49.68	9.18778	0.91212	0.131579	0.508912	1.55261	Intermediate	HLA-A*31:01	HLA-B*08:01	HLA-C*16:01	HLA-A*68:01	HLA-A*11:01	HLA-A*11:02	HLA-A*33:03	HLA-C*16:01	HLA-B*42:01	HLA-A*31:01	HLA-C*12:03	HLA-A*34:02	HLA-A*33:03	HLA-B*07:05	HLA-A*33:01	NA	NA	NA	NA	NA	NA	NA	NA	NA	NA	NA	NA	NA	NA	NA	NA	NA	NA	NA	NA	NA	NA
1435	p.G244V	A	244	6.99	18	72.38	185.354	0.989622	0.157895	0.741446	1.88896	Intermediate	HLA-A*02:02	HLA-A*02:03	HLA-A*02:01	HLA-A*02:06	HLA-A*31:01	HLA-A*02:05	HLA-A*68:01	HLA-A*33:03	HLA-B*08:01	HLA-A*11:01	HLA-A*11:02	HLA-C*16:01	HLA-A*33:01	HLA-A*34:02	HLA-B*15:03	HLA-B*08:01	HLA-B*15:25	HLA-A*31:01	NA	NA	NA	NA	NA	NA	NA	NA	NA	NA	NA	NA	NA	NA	NA	NA	NA	NA	NA
1436	p.G245C	A	244	40.61	8	32.17	2.15632	0.922137	0.0701754	0.329543	1.32186	Intermediate	HLA-A*31:01	HLA-A*68:01	HLA-A*33:03	HLA-A*11:01	HLA-A*11:02	HLA-A*33:01	HLA-A*31:01	HLA-A*33:03	NA	NA	NA	NA	NA	NA	NA	NA	NA	NA	NA	NA	NA	NA	NA	NA	NA	NA	NA	NA	NA	NA	NA	NA	NA	NA	NA	NA	NA
1437	p.G245A	A	245	50.25	19	55.7	23.3845	0.902786	0.166667	0.57058	1.64003	Intermediate	HLA-C*16:01	HLA-A*31:01	HLA-A*68:01	HLA-C*16:01	HLA-A*11:01	HLA-A*11:02	HLA-B*08:01	HLA-A*33:03	HLA-B*42:01	HLA-B*07:05	HLA-A*33:03	HLA-B*07:04	HLA-B*07:02	HLA-C*12:03	HLA-A*31:01	HLA-A*68:01	HLA-B*08:01	HLA-A*34:02	HLA-C*12:03	NA	NA	NA	NA	NA	NA	NA	NA	NA	NA	NA	NA	NA	NA	NA	NA	NA	NA
1438	p.G245D	A	245	109.42	7	34.76	16.3422	0.784014	0.0614035	0.356075	1.20149	Intermediate	HLA-A*68:01	HLA-A*31:01	HLA-B*41:02	HLA-C*16:01	HLA-A*33:03	HLA-A*11:01	HLA-A*11:02	NA	NA	NA	NA	NA	NA	NA	NA	NA	NA	NA	NA	NA	NA	NA	NA	NA	NA	NA	NA	NA	NA	NA	NA	NA	NA	NA	NA	NA	NA
1439	p.G245R	A	245	15.1	23	58.84	96.7787	0.973343	0.201754	0.602745	1.77784	Intermediate	HLA-A*31:01	HLA-B*27:05	HLA-A*33:03	HLA-B*08:01	HLA-A*68:01	HLA-A*30:01	HLA-A*33:03	HLA-A*33:01	HLA-A*33:03	HLA-A*11:01	HLA-A*11:02	HLA-A*31:01	HLA-A*30:01	HLA-B*07:04	HLA-A*31:01	HLA-A*68:01	HLA-C*07:01	HLA-A*34:02	HLA-B*42:01	HLA-B*07:05	HLA-B*14:02	HLA-B*14:01	HLA-A*33:01	NA	NA	NA	NA	NA	NA	NA	NA	NA	NA	NA	NA	NA	NA
1440	p.G245S	A	245	58.53	14	44.35	11.4395	0.886166	0.122807	0.454313	1.46329	Intermediate	HLA-A*31:01	HLA-A*68:01	HLA-A*11:01	HLA-A*11:02	HLA-C*16:01	HLA-C*16:01	HLA-A*30:01	HLA-A*33:03	HLA-A*33:03	HLA-A*31:01	HLA-A*68:01	HLA-A*34:02	HLA-B*15:17	HLA-C*12:03	NA	NA	NA	NA	NA	NA	NA	NA	NA	NA	NA	NA	NA	NA	NA	NA	NA	NA	NA	NA	NA	NA	NA
1441	p.G245V	A	245	42.92	20	59.98	6.63678	0.9175	0.175439	0.614423	1.70736	Intermediate	HLA-A*31:01	HLA-A*68:01	HLA-A*11:01	HLA-A*11:02	HLA-A*33:03	HLA-A*68:01	HLA-A*31:01	HLA-A*33:03	HLA-C*16:01	HLA-B*07:05	HLA-B*08:01	HLA-B*42:01	HLA-B*07:02	HLA-C*12:03	HLA-A*30:01	HLA-B*07:04	HLA-A*34:02	HLA-A*33:01	HLA-A*68:02	HLA-A*33:01	NA	NA	NA	NA	NA	NA	NA	NA	NA	NA	NA	NA	NA	NA	NA	NA	NA
1442	p.M246I	C	246	73.96	9	33.92	1.06561	0.855193	0.0789474	0.34747	1.28161	Intermediate	HLA-A*31:01	HLA-A*68:01	HLA-A*33:03	HLA-A*11:01	HLA-A*11:02	HLA-A*30:01	HLA-A*33:03	HLA-A*31:01	HLA-A*68:01	NA	NA	NA	NA	NA	NA	NA	NA	NA	NA	NA	NA	NA	NA	NA	NA	NA	NA	NA	NA	NA	NA	NA	NA	NA	NA	NA	NA
1443	p.M246K	A	246	36.37	2	9.14	2.35317	0.930648	0.0175439	0.0936284	1.04182	Intermediate	HLA-A*30:01	HLA-A*31:01	NA	NA	NA	NA	NA	NA	NA	NA	NA	NA	NA	NA	NA	NA	NA	NA	NA	NA	NA	NA	NA	NA	NA	NA	NA	NA	NA	NA	NA	NA	NA	NA	NA	NA	NA
1444	p.M246L	B	246	112.91	8	33.92	1.07913	0.777008	0.0701754	0.34747	1.19465	Intermediate	HLA-A*31:01	HLA-A*11:01	HLA-A*11:02	HLA-A*30:01	HLA-A*68:01	HLA-A*33:03	HLA-A*31:01	HLA-A*33:03	NA	NA	NA	NA	NA	NA	NA	NA	NA	NA	NA	NA	NA	NA	NA	NA	NA	NA	NA	NA	NA	NA	NA	NA	NA	NA	NA	NA	NA
1445	p.M246R	A	246	34.62	5	13.7	2.47212	0.93416	0.0438596	0.14034	1.11836	Intermediate	HLA-A*30:01	HLA-A*31:01	HLA-A*31:01	HLA-A*33:03	HLA-A*33:03	NA	NA	NA	NA	NA	NA	NA	NA	NA	NA	NA	NA	NA	NA	NA	NA	NA	NA	NA	NA	NA	NA	NA	NA	NA	NA	NA	NA	NA	NA	NA	NA
1446	p.M246T	A	246	83.8	5	19.11	0.859912	0.835441	0.0438596	0.195759	1.07506	Intermediate	HLA-A*31:01	HLA-A*68:01	HLA-A*33:03	HLA-A*30:01	HLA-A*68:01	NA	NA	NA	NA	NA	NA	NA	NA	NA	NA	NA	NA	NA	NA	NA	NA	NA	NA	NA	NA	NA	NA	NA	NA	NA	NA	NA	NA	NA	NA	NA	NA
1447	p.M246V	A	246	62.35	7	33.92	1.03561	0.878498	0.0614035	0.34747	1.28737	Intermediate	HLA-A*31:01	HLA-A*68:01	HLA-A*33:03	HLA-A*30:01	HLA-A*11:01	HLA-A*11:02	HLA-A*68:01	NA	NA	NA	NA	NA	NA	NA	NA	NA	NA	NA	NA	NA	NA	NA	NA	NA	NA	NA	NA	NA	NA	NA	NA	NA	NA	NA	NA	NA	NA
1448	p.N247D	C	247	227.92	2	6.49	7.19899	0.546148	0.0175439	0.0664823	0.630174	Low	HLA-B*41:02	HLA-A*31:01	NA	NA	NA	NA	NA	NA	NA	NA	NA	NA	NA	NA	NA	NA	NA	NA	NA	NA	NA	NA	NA	NA	NA	NA	NA	NA	NA	NA	NA	NA	NA	NA	NA	NA	NA
1449	p.N247H	D	247	500	0	0	0	0	0	0	0	Low	NA	NA	NA	NA	NA	NA	NA	NA	NA	NA	NA	NA	NA	NA	NA	NA	NA	NA	NA	NA	NA	NA	NA	NA	NA	NA	NA	NA	NA	NA	NA	NA	NA	NA	NA	NA	NA
1450	p.N247I	A	247	25.03	22	65.98	11.0063	0.95341	0.192982	0.675886	1.82228	Intermediate	HLA-A*30:01	HLA-B*42:01	HLA-B*07:05	HLA-A*31:01	HLA-B*15:17	HLA-A*32:01	HLA-C*06:02	HLA-B*07:02	HLA-A*02:03	HLA-B*08:01	HLA-B*07:04	HLA-B*08:01	HLA-A*68:01	HLA-A*31:01	HLA-A*33:03	HLA-A*11:01	HLA-A*11:02	HLA-A*68:01	HLA-A*33:03	HLA-B*15:25	HLA-C*12:03	HLA-A*02:03	NA	NA	NA	NA	NA	NA	NA	NA	NA	NA	NA	NA	NA	NA	NA
1451	p.N247K	C	247	64.81	12	51.29	28.8563	0.87356	0.105263	0.525405	1.50423	Intermediate	HLA-B*08:01	HLA-B*15:03	HLA-A*68:01	HLA-A*31:01	HLA-A*68:01	HLA-A*34:02	HLA-B*08:01	HLA-B*27:05	HLA-A*11:01	HLA-A*11:02	HLA-A*33:03	HLA-C*06:02	NA	NA	NA	NA	NA	NA	NA	NA	NA	NA	NA	NA	NA	NA	NA	NA	NA	NA	NA	NA	NA	NA	NA	NA	NA
1452	p.N247S	D	247	6.7	32	84.14	89.1306	0.990204	0.280702	0.861914	2.13282	High	HLA-B*15:17	HLA-A*30:01	HLA-B*15:16	HLA-A*31:01	HLA-B*57:03	HLA-C*12:03	HLA-B*57:01	HLA-C*15:02	HLA-C*16:01	HLA-C*06:02	HLA-A*68:01	HLA-B*58:01	HLA-A*33:03	HLA-A*32:01	HLA-A*11:01	HLA-A*11:02	HLA-B*42:01	HLA-B*07:05	HLA-C*15:05	HLA-C*07:01	HLA-A*33:03	HLA-C*03:02	HLA-B*57:04	HLA-A*68:01	HLA-A*34:02	HLA-A*31:01	HLA-B*08:01	HLA-B*57:02	HLA-B*27:05	HLA-C*03:04	HLA-C*03:03	HLA-B*15:03	NA	NA	NA	NA	NA
1453	p.N247T	A	247	7.99	27	79.25	74.7403	0.987615	0.236842	0.811821	2.03628	High	HLA-B*15:17	HLA-A*30:01	HLA-B*15:16	HLA-A*31:01	HLA-A*32:01	HLA-B*57:03	HLA-C*12:03	HLA-B*57:01	HLA-A*68:01	HLA-C*15:02	HLA-C*06:02	HLA-A*11:01	HLA-A*11:02	HLA-A*33:03	HLA-C*16:01	HLA-B*07:05	HLA-B*42:01	HLA-A*68:02	HLA-B*58:01	HLA-A*33:03	HLA-B*08:01	HLA-A*31:01	HLA-B*07:02	HLA-C*15:05	HLA-A*68:01	HLA-C*07:01	HLA-B*07:04	NA	NA	NA	NA	NA	NA	NA	NA	NA	NA
1454	p.N247Y	B	247	8.17	34	89.67	283.716	0.987254	0.298246	0.918562	2.20406	High	HLA-A*24:03	HLA-A*31:01	HLA-C*14:03	HLA-C*14:02	HLA-A*68:01	HLA-A*23:01	HLA-C*06:02	HLA-A*24:02	HLA-A*11:01	HLA-A*11:02	HLA-A*30:01	HLA-A*33:03	HLA-A*24:07	HLA-A*30:02	HLA-C*07:01	HLA-A*01:02	HLA-A*01:01	HLA-A*33:03	HLA-A*31:01	HLA-A*33:01	HLA-A*34:02	HLA-A*02:03	HLA-A*26:02	HLA-A*68:01	HLA-A*03:02	HLA-B*27:05	HLA-A*29:01	HLA-A*29:02	HLA-C*07:02	HLA-B*08:01	HLA-A*36:01	HLA-B*08:01	HLA-C*07:02	HLA-A*30:04	NA	NA	NA
1455	p.R248W	A	247	11.63	16	33.88	252.597	0.980308	0.140351	0.34706	1.46772	Intermediate	HLA-B*15:17	HLA-B*58:01	HLA-B*57:01	HLA-B*57:04	HLA-B*57:03	HLA-B*57:02	HLA-A*24:03	HLA-A*33:03	HLA-B*52:01	HLA-A*31:01	HLA-B*15:16	HLA-B*15:17	HLA-A*68:01	HLA-A*32:01	HLA-B*15:03	HLA-C*15:02	NA	NA	NA	NA	NA	NA	NA	NA	NA	NA	NA	NA	NA	NA	NA	NA	NA	NA	NA	NA	NA
1456	p.R248G	A	248	256.8	3	15.54	1.5432	0.488177	0.0263158	0.159189	0.673681	Low	HLA-A*33:03	HLA-A*68:01	HLA-A*31:01	NA	NA	NA	NA	NA	NA	NA	NA	NA	NA	NA	NA	NA	NA	NA	NA	NA	NA	NA	NA	NA	NA	NA	NA	NA	NA	NA	NA	NA	NA	NA	NA	NA	NA
1457	p.R248L	A	248	50.91	11	40.85	57.2169	0.901461	0.0964912	0.418459	1.41641	Intermediate	HLA-A*02:03	HLA-B*15:17	HLA-A*33:03	HLA-C*16:01	HLA-A*68:01	HLA-A*31:01	HLA-A*02:02	HLA-C*15:02	HLA-C*03:04	HLA-C*03:03	HLA-B*15:17	NA	NA	NA	NA	NA	NA	NA	NA	NA	NA	NA	NA	NA	NA	NA	NA	NA	NA	NA	NA	NA	NA	NA	NA	NA	NA
1458	p.R248P	A	248	11.63	14	36.21	209.923	0.980308	0.122807	0.370928	1.47404	Intermediate	HLA-B*42:01	HLA-B*07:05	HLA-B*07:02	HLA-B*07:04	HLA-B*42:02	HLA-B*67:01	HLA-A*33:03	HLA-A*31:01	HLA-A*68:01	HLA-B*39:10	HLA-B*81:01	HLA-B*78:01	HLA-B*51:01	HLA-A*02:03	NA	NA	NA	NA	NA	NA	NA	NA	NA	NA	NA	NA	NA	NA	NA	NA	NA	NA	NA	NA	NA	NA	NA
1459	p.R248Q	A	248	278.27	4	16.67	7.77158	0.44508	0.0350877	0.170764	0.650932	Low	HLA-B*15:03	HLA-A*33:03	HLA-A*68:01	HLA-A*31:01	NA	NA	NA	NA	NA	NA	NA	NA	NA	NA	NA	NA	NA	NA	NA	NA	NA	NA	NA	NA	NA	NA	NA	NA	NA	NA	NA	NA	NA	NA	NA	NA	NA
1460	p.R249G	A	249	63.24	10	42.56	2.72176	0.876711	0.0877193	0.435976	1.40041	Intermediate	HLA-B*67:01	HLA-B*39:10	HLA-B*42:01	HLA-B*07:05	HLA-A*30:01	HLA-C*06:02	HLA-B*81:01	HLA-C*12:03	HLA-C*15:02	HLA-B*07:02	NA	NA	NA	NA	NA	NA	NA	NA	NA	NA	NA	NA	NA	NA	NA	NA	NA	NA	NA	NA	NA	NA	NA	NA	NA	NA	NA
1461	p.R249K	B	249	24.49	11	46.41	1.59701	0.954494	0.0964912	0.475415	1.5264	Intermediate	HLA-B*42:01	HLA-B*67:01	HLA-B*07:05	HLA-B*39:10	HLA-B*07:02	HLA-C*06:02	HLA-A*30:01	HLA-B*81:01	HLA-B*07:04	HLA-B*42:02	HLA-C*07:01	NA	NA	NA	NA	NA	NA	NA	NA	NA	NA	NA	NA	NA	NA	NA	NA	NA	NA	NA	NA	NA	NA	NA	NA	NA	NA
1462	p.R249M	A	249	5.96	39	83.48	56.3514	0.99169	0.342105	0.855153	2.18895	High	HLA-B*67:01	HLA-B*39:10	HLA-B*42:01	HLA-B*35:01	HLA-B*35:02	HLA-B*35:05	HLA-B*35:03	HLA-B*07:05	HLA-B*53:01	HLA-C*06:02	HLA-B*81:01	HLA-B*42:02	HLA-B*07:02	HLA-B*35:08	HLA-A*30:01	HLA-B*27:05	HLA-B*39:01	HLA-B*54:01	HLA-B*39:01	HLA-C*07:01	HLA-B*78:01	HLA-B*39:06	HLA-B*07:04	HLA-B*55:02	HLA-B*51:01	HLA-B*56:01	HLA-B*82:01	HLA-B*08:01	HLA-C*07:02	HLA-B*51:02	HLA-B*51:08	HLA-B*15:02	HLA-C*16:01	HLA-B*15:08	HLA-B*15:11	HLA-B*15:03	HLA-B*59:01
1463	p.R249S	A	249	17.67	21	68.42	5.68703	0.968184	0.184211	0.700881	1.85328	Intermediate	HLA-B*67:01	HLA-B*39:10	HLA-B*42:01	HLA-B*07:05	HLA-C*06:02	HLA-A*30:01	HLA-B*07:02	HLA-B*81:01	HLA-B*35:02	HLA-B*35:01	HLA-B*35:05	HLA-C*07:01	HLA-B*42:02	HLA-B*35:03	HLA-B*07:04	HLA-B*39:01	HLA-C*15:02	HLA-B*39:01	HLA-B*82:01	HLA-C*12:03	HLA-B*08:01	NA	NA	NA	NA	NA	NA	NA	NA	NA	NA	NA	NA	NA	NA	NA	NA
1464	p.R249T	A	249	20.18	16	61.38	4.66313	0.963146	0.140351	0.628765	1.73226	Intermediate	HLA-B*67:01	HLA-B*39:10	HLA-B*42:01	HLA-B*07:05	HLA-C*06:02	HLA-A*30:01	HLA-B*35:02	HLA-B*35:01	HLA-B*81:01	HLA-B*35:05	HLA-B*35:03	HLA-B*07:02	HLA-B*42:02	HLA-C*07:01	HLA-B*53:01	HLA-B*08:01	NA	NA	NA	NA	NA	NA	NA	NA	NA	NA	NA	NA	NA	NA	NA	NA	NA	NA	NA	NA	NA
1465	p.R249W	A	249	12.65	31	75.92	28.4368	0.978261	0.27193	0.777709	2.0279	High	HLA-B*39:10	HLA-B*67:01	HLA-B*42:01	HLA-B*35:01	HLA-B*35:02	HLA-B*35:05	HLA-B*35:03	HLA-B*27:05	HLA-B*07:05	HLA-B*81:01	HLA-B*58:01	HLA-B*53:01	HLA-C*06:02	HLA-A*30:01	HLA-B*39:01	HLA-B*42:02	HLA-B*57:01	HLA-B*08:01	HLA-B*07:02	HLA-B*57:04	HLA-B*35:08	HLA-C*07:01	HLA-B*57:03	HLA-B*39:06	HLA-B*07:04	HLA-C*15:02	HLA-C*12:03	HLA-B*54:01	HLA-B*78:01	HLA-B*15:17	HLA-B*57:02	NA	NA	NA	NA	NA	NA
1466	p.P250A	D	250	22.29	22	69.52	101.972	0.95891	0.192982	0.712149	1.86404	Intermediate	HLA-B*15:17	HLA-C*03:04	HLA-C*03:03	HLA-C*16:01	HLA-C*03:02	HLA-C*12:03	HLA-B*15:03	HLA-A*30:01	HLA-A*32:01	HLA-B*58:01	HLA-B*15:25	HLA-B*57:03	HLA-B*08:01	HLA-C*17:01	HLA-C*06:02	HLA-C*15:02	HLA-A*02:06	HLA-B*27:05	HLA-C*12:02	HLA-B*08:01	HLA-B*15:16	HLA-B*15:05	NA	NA	NA	NA	NA	NA	NA	NA	NA	NA	NA	NA	NA	NA	NA
1467	p.P250H	A	250	26.92	9	37.28	19.0889	0.949617	0.0789474	0.381889	1.41045	Intermediate	HLA-B*08:01	HLA-B*39:01	HLA-A*30:01	HLA-B*15:03	HLA-B*08:01	HLA-B*27:05	HLA-B*38:01	HLA-C*06:02	HLA-B*38:02	NA	NA	NA	NA	NA	NA	NA	NA	NA	NA	NA	NA	NA	NA	NA	NA	NA	NA	NA	NA	NA	NA	NA	NA	NA	NA	NA	NA
1468	p.P250L	A	250	43.73	15	62.52	56.5047	0.915874	0.131579	0.640443	1.6879	Intermediate	HLA-A*32:01	HLA-A*02:01	HLA-A*02:02	HLA-A*02:03	HLA-A*02:06	HLA-B*27:05	HLA-B*15:25	HLA-B*08:01	HLA-B*08:01	HLA-B*15:03	HLA-A*30:01	HLA-B*13:01	HLA-B*15:05	HLA-A*02:03	HLA-B*15:01	NA	NA	NA	NA	NA	NA	NA	NA	NA	NA	NA	NA	NA	NA	NA	NA	NA	NA	NA	NA	NA	NA
1469	p.P250R	B	250	500	0	0	0	0	0	0	0	Low	NA	NA	NA	NA	NA	NA	NA	NA	NA	NA	NA	NA	NA	NA	NA	NA	NA	NA	NA	NA	NA	NA	NA	NA	NA	NA	NA	NA	NA	NA	NA	NA	NA	NA	NA	NA	NA
1470	p.P250S	C	250	7.2	24	69.67	315.688	0.989201	0.210526	0.713686	1.91341	Intermediate	HLA-B*15:17	HLA-A*32:01	HLA-B*58:01	HLA-B*57:03	HLA-C*16:01	HLA-A*30:01	HLA-B*15:03	HLA-C*03:04	HLA-C*03:03	HLA-C*15:02	HLA-B*15:16	HLA-B*57:01	HLA-C*03:02	HLA-C*06:02	HLA-A*30:01	HLA-C*12:03	HLA-B*15:25	HLA-B*08:01	HLA-B*08:01	HLA-B*57:02	HLA-A*02:06	HLA-B*27:05	HLA-C*15:05	HLA-C*17:01	NA	NA	NA	NA	NA	NA	NA	NA	NA	NA	NA	NA	NA
1471	p.P250T	C	250	8.06	23	68.1	282.004	0.987474	0.201754	0.697603	1.88683	Intermediate	HLA-B*15:17	HLA-A*32:01	HLA-B*57:03	HLA-B*58:01	HLA-A*02:06	HLA-A*30:01	HLA-A*30:01	HLA-C*16:01	HLA-C*15:02	HLA-B*15:16	HLA-B*08:01	HLA-B*57:01	HLA-C*03:04	HLA-C*03:03	HLA-B*15:03	HLA-C*06:02	HLA-B*08:01	HLA-B*15:25	HLA-B*27:05	HLA-C*12:03	HLA-C*03:02	HLA-A*02:05	HLA-B*57:02	NA	NA	NA	NA	NA	NA	NA	NA	NA	NA	NA	NA	NA	NA
1472	p.I251F	A	251	14.01	17	56.57	7.65464	0.975531	0.149123	0.579492	1.70415	Intermediate	HLA-B*42:01	HLA-B*67:01	HLA-B*07:05	HLA-B*39:10	HLA-B*07:02	HLA-B*81:01	HLA-A*30:01	HLA-C*06:02	HLA-B*42:02	HLA-B*07:04	HLA-C*16:01	HLA-B*08:01	HLA-C*07:01	HLA-B*15:03	HLA-B*35:05	HLA-B*15:03	HLA-A*30:01	NA	NA	NA	NA	NA	NA	NA	NA	NA	NA	NA	NA	NA	NA	NA	NA	NA	NA	NA	NA
1473	p.I251L	A	251	12.37	12	43.03	2.64926	0.978823	0.105263	0.440791	1.52488	Intermediate	HLA-B*07:05	HLA-B*42:01	HLA-B*67:01	HLA-B*07:02	HLA-B*39:10	HLA-B*81:01	HLA-A*30:01	HLA-B*07:04	HLA-B*42:02	HLA-C*06:02	HLA-B*08:01	HLA-C*16:01	NA	NA	NA	NA	NA	NA	NA	NA	NA	NA	NA	NA	NA	NA	NA	NA	NA	NA	NA	NA	NA	NA	NA	NA	NA
1474	p.I251M	B	251	4.08	21	55.96	5.45979	0.995463	0.184211	0.573243	1.75292	Intermediate	HLA-B*07:05	HLA-B*42:01	HLA-B*07:02	HLA-B*67:01	HLA-B*39:10	HLA-B*07:04	HLA-B*81:01	HLA-B*42:02	HLA-A*30:01	HLA-B*82:01	HLA-B*35:05	HLA-C*16:01	HLA-B*39:01	HLA-C*06:02	HLA-B*35:02	HLA-B*35:01	HLA-B*08:01	HLA-C*14:03	HLA-C*14:02	HLA-B*35:03	HLA-B*08:01	NA	NA	NA	NA	NA	NA	NA	NA	NA	NA	NA	NA	NA	NA	NA	NA
1475	p.I251N	A	251	6.51	13	34.06	2.05349	0.990586	0.114035	0.348904	1.45352	Intermediate	HLA-B*07:05	HLA-B*42:01	HLA-B*67:01	HLA-B*07:02	HLA-B*39:10	HLA-B*81:01	HLA-B*07:04	HLA-B*42:02	HLA-A*30:01	HLA-C*06:02	HLA-B*82:01	HLA-B*35:05	HLA-B*35:02	NA	NA	NA	NA	NA	NA	NA	NA	NA	NA	NA	NA	NA	NA	NA	NA	NA	NA	NA	NA	NA	NA	NA	NA
1476	p.I251S	A	251	7	14	41.75	3.24072	0.989602	0.122807	0.427679	1.54009	Intermediate	HLA-B*07:05	HLA-B*42:01	HLA-B*67:01	HLA-B*07:02	HLA-B*39:10	HLA-B*81:01	HLA-B*07:04	HLA-A*30:01	HLA-B*42:02	HLA-B*08:01	HLA-C*06:02	HLA-B*82:01	HLA-B*35:02	HLA-B*35:05	NA	NA	NA	NA	NA	NA	NA	NA	NA	NA	NA	NA	NA	NA	NA	NA	NA	NA	NA	NA	NA	NA	NA
1477	p.I251T	B	251	8.84	11	39.93	1.64654	0.985909	0.0964912	0.409035	1.49143	Intermediate	HLA-B*07:05	HLA-B*42:01	HLA-B*67:01	HLA-B*07:02	HLA-B*39:10	HLA-B*81:01	HLA-A*30:01	HLA-B*07:04	HLA-B*42:02	HLA-C*06:02	HLA-B*08:01	NA	NA	NA	NA	NA	NA	NA	NA	NA	NA	NA	NA	NA	NA	NA	NA	NA	NA	NA	NA	NA	NA	NA	NA	NA	NA
1478	p.I251V	C	251	11.7	12	40.68	1.77516	0.980168	0.105263	0.416718	1.50215	Intermediate	HLA-B*07:05	HLA-B*42:01	HLA-B*67:01	HLA-B*07:02	HLA-B*39:10	HLA-B*81:01	HLA-A*30:01	HLA-B*07:04	HLA-C*06:02	HLA-B*42:02	HLA-B*08:01	HLA-B*35:05	NA	NA	NA	NA	NA	NA	NA	NA	NA	NA	NA	NA	NA	NA	NA	NA	NA	NA	NA	NA	NA	NA	NA	NA	NA
1479	p.L252F	D	252	9.43	18	56.83	4.65512	0.984724	0.157895	0.582155	1.72477	Intermediate	HLA-B*07:05	HLA-B*42:01	HLA-B*67:01	HLA-B*07:02	HLA-B*39:10	HLA-B*81:01	HLA-B*07:04	HLA-B*42:02	HLA-A*30:01	HLA-C*06:02	HLA-B*35:05	HLA-B*35:02	HLA-B*35:01	HLA-C*07:01	HLA-B*82:01	HLA-B*35:03	HLA-B*15:03	HLA-B*39:01	NA	NA	NA	NA	NA	NA	NA	NA	NA	NA	NA	NA	NA	NA	NA	NA	NA	NA	NA
1480	p.L252H	C	252	7.39	16	58.57	1.83837	0.988819	0.140351	0.59998	1.72915	Intermediate	HLA-B*07:05	HLA-B*42:01	HLA-B*67:01	HLA-B*07:02	HLA-B*39:10	HLA-B*81:01	HLA-B*07:04	HLA-B*42:02	HLA-A*30:01	HLA-C*06:02	HLA-B*35:05	HLA-B*35:02	HLA-B*08:01	HLA-C*07:01	HLA-B*35:01	HLA-B*82:01	NA	NA	NA	NA	NA	NA	NA	NA	NA	NA	NA	NA	NA	NA	NA	NA	NA	NA	NA	NA	NA
1481	p.L252I	D	252	500	0	0	0	0	0	0	0	Low	NA	NA	NA	NA	NA	NA	NA	NA	NA	NA	NA	NA	NA	NA	NA	NA	NA	NA	NA	NA	NA	NA	NA	NA	NA	NA	NA	NA	NA	NA	NA	NA	NA	NA	NA	NA	NA
1482	p.L252P	A	252	9.65	16	54.64	2.32709	0.984283	0.140351	0.559721	1.68436	Intermediate	HLA-B*07:05	HLA-B*67:01	HLA-B*42:01	HLA-B*39:10	HLA-B*07:02	HLA-B*81:01	HLA-A*30:01	HLA-B*07:04	HLA-B*42:02	HLA-C*06:02	HLA-B*35:02	HLA-B*35:05	HLA-B*35:01	HLA-B*35:03	HLA-C*07:01	HLA-B*82:01	NA	NA	NA	NA	NA	NA	NA	NA	NA	NA	NA	NA	NA	NA	NA	NA	NA	NA	NA	NA	NA
1483	p.L252R	D	252	500	0	0	0	0	0	0	0	Low	NA	NA	NA	NA	NA	NA	NA	NA	NA	NA	NA	NA	NA	NA	NA	NA	NA	NA	NA	NA	NA	NA	NA	NA	NA	NA	NA	NA	NA	NA	NA	NA	NA	NA	NA	NA	NA
1484	p.L252V	D	252	500	0	0	0	0	0	0	0	Low	NA	NA	NA	NA	NA	NA	NA	NA	NA	NA	NA	NA	NA	NA	NA	NA	NA	NA	NA	NA	NA	NA	NA	NA	NA	NA	NA	NA	NA	NA	NA	NA	NA	NA	NA	NA	NA
1485	p.T253A	B	253	13.95	14	42.22	5.8328	0.975651	0.122807	0.432493	1.53095	Intermediate	HLA-B*42:01	HLA-B*07:05	HLA-B*67:01	HLA-B*39:10	HLA-B*07:02	HLA-B*81:01	HLA-A*30:01	HLA-B*07:04	HLA-B*42:02	HLA-A*02:03	HLA-B*08:01	HLA-C*06:02	HLA-B*35:05	HLA-B*35:02	NA	NA	NA	NA	NA	NA	NA	NA	NA	NA	NA	NA	NA	NA	NA	NA	NA	NA	NA	NA	NA	NA	NA
1486	p.T253I	B	253	16.26	12	46.94	5.99312	0.971014	0.105263	0.480844	1.55712	Intermediate	HLA-B*42:01	HLA-B*67:01	HLA-B*39:10	HLA-B*07:05	HLA-B*81:01	HLA-A*30:01	HLA-B*42:02	HLA-B*07:02	HLA-B*07:04	HLA-C*06:02	HLA-A*02:03	HLA-C*07:01	NA	NA	NA	NA	NA	NA	NA	NA	NA	NA	NA	NA	NA	NA	NA	NA	NA	NA	NA	NA	NA	NA	NA	NA	NA
1487	p.T253N	C	253	13.67	13	34.06	1.15723	0.976213	0.114035	0.348904	1.43915	Intermediate	HLA-B*42:01	HLA-B*07:05	HLA-B*67:01	HLA-B*39:10	HLA-B*07:02	HLA-B*81:01	HLA-A*30:01	HLA-B*07:04	HLA-B*42:02	HLA-C*06:02	HLA-B*35:05	HLA-B*35:02	HLA-B*82:01	NA	NA	NA	NA	NA	NA	NA	NA	NA	NA	NA	NA	NA	NA	NA	NA	NA	NA	NA	NA	NA	NA	NA	NA
1488	p.T253P	A	253	11.97	12	40.87	2.15777	0.979626	0.105263	0.418664	1.50355	Intermediate	HLA-B*07:05	HLA-B*42:01	HLA-B*67:01	HLA-B*07:02	HLA-B*39:10	HLA-A*30:01	HLA-B*81:01	HLA-B*07:04	HLA-B*42:02	HLA-B*08:01	HLA-C*06:02	HLA-B*15:03	NA	NA	NA	NA	NA	NA	NA	NA	NA	NA	NA	NA	NA	NA	NA	NA	NA	NA	NA	NA	NA	NA	NA	NA	NA
1489	p.T253S	B	253	11.5	13	41.64	1.95248	0.980569	0.114035	0.426552	1.52116	Intermediate	HLA-B*07:05	HLA-B*42:01	HLA-B*67:01	HLA-B*39:10	HLA-B*07:02	HLA-B*81:01	HLA-A*30:01	HLA-B*07:04	HLA-B*42:02	HLA-C*06:02	HLA-B*08:01	HLA-B*35:05	HLA-B*35:02	NA	NA	NA	NA	NA	NA	NA	NA	NA	NA	NA	NA	NA	NA	NA	NA	NA	NA	NA	NA	NA	NA	NA	NA
1490	p.I254F	B	254	7.52	21	60.69	35.2319	0.988558	0.184211	0.621696	1.79447	Intermediate	HLA-B*42:01	HLA-B*07:05	HLA-B*67:01	HLA-B*07:02	HLA-B*39:10	HLA-B*15:03	HLA-B*07:04	HLA-B*81:01	HLA-B*42:02	HLA-C*06:02	HLA-B*15:17	HLA-B*15:25	HLA-B*35:05	HLA-C*07:01	HLA-B*15:01	HLA-B*35:02	HLA-B*82:01	HLA-B*15:07	HLA-C*03:02	HLA-B*39:01	HLA-B*35:01	NA	NA	NA	NA	NA	NA	NA	NA	NA	NA	NA	NA	NA	NA	NA	NA
1491	p.I254L	D	254	9.56	19	57.51	2.95736	0.984463	0.166667	0.589121	1.74025	Intermediate	HLA-B*07:05	HLA-B*42:01	HLA-B*67:01	HLA-B*07:02	HLA-B*39:10	HLA-B*07:04	HLA-B*81:01	HLA-C*06:02	HLA-B*42:02	HLA-A*30:01	HLA-B*08:01	HLA-B*15:03	HLA-B*35:05	HLA-C*07:01	HLA-B*42:01	HLA-B*07:05	HLA-B*15:17	HLA-B*27:05	HLA-B*35:02	NA	NA	NA	NA	NA	NA	NA	NA	NA	NA	NA	NA	NA	NA	NA	NA	NA	NA
1492	p.I254M	C	254	9.3	18	48.67	12.2576	0.984985	0.157895	0.498566	1.64145	Intermediate	HLA-B*07:05	HLA-B*42:01	HLA-B*67:01	HLA-B*07:02	HLA-B*39:10	HLA-B*81:01	HLA-B*07:04	HLA-B*15:03	HLA-C*06:02	HLA-B*42:02	HLA-A*30:01	HLA-B*15:17	HLA-B*35:05	HLA-C*16:01	HLA-B*08:01	HLA-B*15:25	HLA-B*35:02	HLA-C*03:02	NA	NA	NA	NA	NA	NA	NA	NA	NA	NA	NA	NA	NA	NA	NA	NA	NA	NA	NA
1493	p.I254N	A	254	6.88	14	36	2.10868	0.989843	0.122807	0.368777	1.48143	Intermediate	HLA-B*07:05	HLA-B*42:01	HLA-B*67:01	HLA-B*07:02	HLA-B*39:10	HLA-B*81:01	HLA-B*07:04	HLA-B*42:02	HLA-C*06:02	HLA-B*35:02	HLA-B*35:05	HLA-B*39:01	HLA-B*35:03	HLA-B*82:01	NA	NA	NA	NA	NA	NA	NA	NA	NA	NA	NA	NA	NA	NA	NA	NA	NA	NA	NA	NA	NA	NA	NA
1494	p.I254S	A	254	5.74	17	56.12	2.53082	0.992131	0.149123	0.574882	1.71614	Intermediate	HLA-B*07:05	HLA-B*42:01	HLA-B*67:01	HLA-B*07:02	HLA-B*39:10	HLA-B*81:01	HLA-B*07:04	HLA-B*42:02	HLA-C*06:02	HLA-A*30:01	HLA-B*35:02	HLA-B*35:05	HLA-B*35:01	HLA-B*39:01	HLA-B*35:03	HLA-C*07:01	HLA-B*82:01	NA	NA	NA	NA	NA	NA	NA	NA	NA	NA	NA	NA	NA	NA	NA	NA	NA	NA	NA	NA
1495	p.I254T	A	254	5.26	17	56.12	2.90259	0.993095	0.149123	0.574882	1.7171	Intermediate	HLA-B*07:05	HLA-B*42:01	HLA-B*67:01	HLA-B*07:02	HLA-B*39:10	HLA-B*81:01	HLA-B*07:04	HLA-B*42:02	HLA-C*06:02	HLA-B*35:05	HLA-B*35:02	HLA-B*35:01	HLA-A*30:01	HLA-B*39:01	HLA-C*07:01	HLA-B*82:01	HLA-B*35:03	NA	NA	NA	NA	NA	NA	NA	NA	NA	NA	NA	NA	NA	NA	NA	NA	NA	NA	NA	NA
1496	p.I254V	D	254	11.31	13	47.84	1.62431	0.980951	0.114035	0.490064	1.58505	Intermediate	HLA-B*07:05	HLA-B*42:01	HLA-B*67:01	HLA-B*39:10	HLA-B*07:02	HLA-B*81:01	HLA-A*30:01	HLA-B*07:04	HLA-C*06:02	HLA-B*42:02	HLA-B*35:05	HLA-C*07:01	HLA-B*35:02	NA	NA	NA	NA	NA	NA	NA	NA	NA	NA	NA	NA	NA	NA	NA	NA	NA	NA	NA	NA	NA	NA	NA	NA
1497	p.I255F	A	255	9.28	19	67.75	6.63251	0.985025	0.166667	0.694018	1.84571	Intermediate	HLA-B*42:01	HLA-B*67:01	HLA-B*07:05	HLA-B*39:10	HLA-B*07:02	HLA-B*81:01	HLA-B*42:02	HLA-B*07:04	HLA-B*35:05	HLA-C*07:02	HLA-C*07:01	HLA-C*06:02	HLA-B*35:02	HLA-B*35:01	HLA-B*15:03	HLA-B*39:01	HLA-B*53:01	HLA-B*82:01	HLA-B*35:03	NA	NA	NA	NA	NA	NA	NA	NA	NA	NA	NA	NA	NA	NA	NA	NA	NA	NA
1498	p.I255L	D	255	500	0	0	0	0	0	0	0	Low	NA	NA	NA	NA	NA	NA	NA	NA	NA	NA	NA	NA	NA	NA	NA	NA	NA	NA	NA	NA	NA	NA	NA	NA	NA	NA	NA	NA	NA	NA	NA	NA	NA	NA	NA	NA	NA
1499	p.I255M	C	255	6.9	15	61.1	6.17329	0.989803	0.131579	0.625896	1.74728	Intermediate	HLA-B*07:05	HLA-B*42:01	HLA-B*67:01	HLA-B*07:02	HLA-B*39:10	HLA-B*07:04	HLA-B*81:01	HLA-B*42:02	HLA-C*06:02	HLA-C*07:01	HLA-C*07:02	HLA-B*35:05	HLA-B*35:02	HLA-B*82:01	HLA-B*39:01	NA	NA	NA	NA	NA	NA	NA	NA	NA	NA	NA	NA	NA	NA	NA	NA	NA	NA	NA	NA	NA	NA
1500	p.I255N	A	255	7.59	10	17.53	1.93156	0.988418	0.0877193	0.179574	1.25571	Intermediate	HLA-B*07:05	HLA-B*42:01	HLA-B*07:02	HLA-B*67:01	HLA-B*39:10	HLA-B*81:01	HLA-B*07:04	HLA-B*42:02	HLA-B*35:05	HLA-B*82:01	NA	NA	NA	NA	NA	NA	NA	NA	NA	NA	NA	NA	NA	NA	NA	NA	NA	NA	NA	NA	NA	NA	NA	NA	NA	NA	NA
1501	p.I255S	A	255	4.79	11	18.79	3.67515	0.994038	0.0964912	0.192481	1.28301	Intermediate	HLA-B*07:05	HLA-B*42:01	HLA-B*07:02	HLA-B*67:01	HLA-B*07:04	HLA-B*39:10	HLA-B*81:01	HLA-B*42:02	HLA-B*35:05	HLA-B*82:01	HLA-B*35:02	NA	NA	NA	NA	NA	NA	NA	NA	NA	NA	NA	NA	NA	NA	NA	NA	NA	NA	NA	NA	NA	NA	NA	NA	NA	NA
1502	p.I255T	A	255	6.14	11	18.79	2.48369	0.991328	0.0964912	0.192481	1.2803	Intermediate	HLA-B*07:05	HLA-B*42:01	HLA-B*07:02	HLA-B*67:01	HLA-B*39:10	HLA-B*07:04	HLA-B*81:01	HLA-B*42:02	HLA-B*35:05	HLA-B*35:02	HLA-B*82:01	NA	NA	NA	NA	NA	NA	NA	NA	NA	NA	NA	NA	NA	NA	NA	NA	NA	NA	NA	NA	NA	NA	NA	NA	NA	NA
1503	p.I255V	D	255	10.56	12	31.39	1.18766	0.982456	0.105263	0.321553	1.40927	Intermediate	HLA-B*07:05	HLA-B*42:01	HLA-B*67:01	HLA-B*07:02	HLA-B*39:10	HLA-B*81:01	HLA-B*07:04	HLA-B*42:02	HLA-C*06:02	HLA-B*35:05	HLA-B*35:02	HLA-B*82:01	NA	NA	NA	NA	NA	NA	NA	NA	NA	NA	NA	NA	NA	NA	NA	NA	NA	NA	NA	NA	NA	NA	NA	NA	NA
1504	p.T256A	C	256	6.09	15	31.92	2.9885	0.991429	0.131579	0.326982	1.44999	Intermediate	HLA-B*07:05	HLA-B*42:01	HLA-B*67:01	HLA-B*07:02	HLA-B*39:10	HLA-B*81:01	HLA-B*07:04	HLA-B*42:02	HLA-B*35:05	HLA-B*35:01	HLA-B*35:02	HLA-B*39:01	HLA-B*82:01	HLA-A*02:02	HLA-B*35:03	NA	NA	NA	NA	NA	NA	NA	NA	NA	NA	NA	NA	NA	NA	NA	NA	NA	NA	NA	NA	NA	NA
1505	p.T256I	B	256	20.25	11	33.44	5.12625	0.963005	0.0964912	0.342553	1.40205	Intermediate	HLA-B*42:01	HLA-B*67:01	HLA-B*07:05	HLA-B*39:10	HLA-B*07:02	HLA-B*81:01	HLA-B*07:04	HLA-A*02:02	HLA-B*42:02	HLA-B*27:05	HLA-C*06:02	NA	NA	NA	NA	NA	NA	NA	NA	NA	NA	NA	NA	NA	NA	NA	NA	NA	NA	NA	NA	NA	NA	NA	NA	NA	NA
1506	p.T256K	B	256	27.64	10	21.21	6.72039	0.948171	0.0877193	0.217271	1.25316	Intermediate	HLA-B*42:01	HLA-B*07:05	HLA-B*67:01	HLA-B*07:02	HLA-B*39:10	HLA-B*81:01	HLA-A*02:02	HLA-B*07:04	HLA-B*27:05	HLA-B*42:02	NA	NA	NA	NA	NA	NA	NA	NA	NA	NA	NA	NA	NA	NA	NA	NA	NA	NA	NA	NA	NA	NA	NA	NA	NA	NA	NA
1507	p.T256P	A	256	5.31	15	32.51	3.81585	0.992995	0.131579	0.333026	1.4576	Intermediate	HLA-B*07:05	HLA-B*42:01	HLA-B*67:01	HLA-B*07:02	HLA-B*39:10	HLA-B*81:01	HLA-B*07:04	HLA-B*42:02	HLA-B*35:05	HLA-B*35:02	HLA-B*35:01	HLA-B*82:01	HLA-B*39:01	HLA-B*35:03	HLA-B*55:02	NA	NA	NA	NA	NA	NA	NA	NA	NA	NA	NA	NA	NA	NA	NA	NA	NA	NA	NA	NA	NA	NA
1508	p.T256R	C	256	25.52	10	21.21	4.70971	0.952427	0.0877193	0.217271	1.25742	Intermediate	HLA-B*42:01	HLA-B*07:05	HLA-B*67:01	HLA-B*07:02	HLA-B*39:10	HLA-B*81:01	HLA-B*07:04	HLA-A*02:02	HLA-B*42:02	HLA-B*27:05	NA	NA	NA	NA	NA	NA	NA	NA	NA	NA	NA	NA	NA	NA	NA	NA	NA	NA	NA	NA	NA	NA	NA	NA	NA	NA	NA
1509	p.T256S	D	256	7.27	13	26.77	2.2812	0.98906	0.114035	0.274227	1.37732	Intermediate	HLA-B*07:05	HLA-B*42:01	HLA-B*67:01	HLA-B*07:02	HLA-B*39:10	HLA-B*81:01	HLA-B*07:04	HLA-B*42:02	HLA-B*35:05	HLA-A*02:02	HLA-B*82:01	HLA-B*35:02	HLA-B*35:01	NA	NA	NA	NA	NA	NA	NA	NA	NA	NA	NA	NA	NA	NA	NA	NA	NA	NA	NA	NA	NA	NA	NA	NA
1510	p.E258K	A	257	146.2	5	18.46	14.1578	0.710185	0.0438596	0.189101	0.943145	Low	HLA-A*02:03	HLA-A*11:01	HLA-A*11:02	HLA-A*03:02	HLA-A*02:02	NA	NA	NA	NA	NA	NA	NA	NA	NA	NA	NA	NA	NA	NA	NA	NA	NA	NA	NA	NA	NA	NA	NA	NA	NA	NA	NA	NA	NA	NA	NA	NA
1511	p.L257M	D	257	500	0	0	0	0	0	0	0	Low	NA	NA	NA	NA	NA	NA	NA	NA	NA	NA	NA	NA	NA	NA	NA	NA	NA	NA	NA	NA	NA	NA	NA	NA	NA	NA	NA	NA	NA	NA	NA	NA	NA	NA	NA	NA	NA
1512	p.L257P	A	257	162.05	3	1.25	16.3639	0.678369	0.0263158	0.0128048	0.71749	Low	HLA-B*67:01	HLA-B*39:10	HLA-B*07:05	NA	NA	NA	NA	NA	NA	NA	NA	NA	NA	NA	NA	NA	NA	NA	NA	NA	NA	NA	NA	NA	NA	NA	NA	NA	NA	NA	NA	NA	NA	NA	NA	NA	NA
1513	p.L257Q	A	257	17.05	3	9.74	0.985622	0.969429	0.0263158	0.0997746	1.09552	Intermediate	HLA-B*40:01	HLA-B*41:01	HLA-B*41:02	NA	NA	NA	NA	NA	NA	NA	NA	NA	NA	NA	NA	NA	NA	NA	NA	NA	NA	NA	NA	NA	NA	NA	NA	NA	NA	NA	NA	NA	NA	NA	NA	NA	NA
1514	p.L257R	A	257	8.29	9	15.97	3.51446	0.987013	0.0789474	0.163594	1.22955	Intermediate	HLA-B*40:01	HLA-B*41:02	HLA-B*41:01	HLA-B*40:02	HLA-B*48:03	HLA-B*40:12	HLA-B*37:01	HLA-B*47:01	HLA-B*47:03	NA	NA	NA	NA	NA	NA	NA	NA	NA	NA	NA	NA	NA	NA	NA	NA	NA	NA	NA	NA	NA	NA	NA	NA	NA	NA	NA	NA
1515	p.L257V	A	257	19.09	14	28.98	7.33934	0.965334	0.122807	0.296865	1.38501	Intermediate	HLA-B*40:01	HLA-B*42:01	HLA-B*07:05	HLA-B*67:01	HLA-B*39:10	HLA-B*07:02	HLA-B*55:02	HLA-B*54:01	HLA-B*07:04	HLA-B*42:02	HLA-B*56:01	HLA-B*81:01	HLA-B*41:01	HLA-B*41:02	NA	NA	NA	NA	NA	NA	NA	NA	NA	NA	NA	NA	NA	NA	NA	NA	NA	NA	NA	NA	NA	NA	NA
1516	p.E258A	A	258	7.79	16	47.68	165.363	0.988016	0.140351	0.488425	1.61679	Intermediate	HLA-C*05:01	HLA-C*08:02	HLA-A*02:02	HLA-C*08:04	HLA-A*02:03	HLA-C*04:03	HLA-C*03:04	HLA-C*03:03	HLA-C*08:01	HLA-C*08:03	HLA-C*17:01	HLA-A*02:05	HLA-C*03:02	HLA-C*16:01	HLA-C*15:05	HLA-B*39:10	NA	NA	NA	NA	NA	NA	NA	NA	NA	NA	NA	NA	NA	NA	NA	NA	NA	NA	NA	NA	NA
1517	p.E258D	A	258	65.83	4	13.67	15.8566	0.871512	0.0350877	0.140033	1.04663	Intermediate	HLA-C*05:01	HLA-C*08:02	HLA-A*02:02	HLA-C*04:03	NA	NA	NA	NA	NA	NA	NA	NA	NA	NA	NA	NA	NA	NA	NA	NA	NA	NA	NA	NA	NA	NA	NA	NA	NA	NA	NA	NA	NA	NA	NA	NA	NA
1518	p.E258G	A	258	37.63	6	15.18	32.7602	0.928118	0.0526316	0.155501	1.13625	Intermediate	HLA-C*05:01	HLA-C*08:02	HLA-A*02:02	HLA-C*04:03	HLA-C*08:04	HLA-A*02:03	NA	NA	NA	NA	NA	NA	NA	NA	NA	NA	NA	NA	NA	NA	NA	NA	NA	NA	NA	NA	NA	NA	NA	NA	NA	NA	NA	NA	NA	NA	NA
1519	p.E258Q	B	258	48.02	11	20.91	25.6719	0.907262	0.0964912	0.214198	1.21795	Intermediate	HLA-C*05:01	HLA-C*08:02	HLA-A*02:02	HLA-B*15:03	HLA-B*48:03	HLA-B*40:12	HLA-C*04:03	HLA-B*39:01	HLA-A*02:03	HLA-A*02:06	HLA-C*08:04	NA	NA	NA	NA	NA	NA	NA	NA	NA	NA	NA	NA	NA	NA	NA	NA	NA	NA	NA	NA	NA	NA	NA	NA	NA	NA
1520	p.E258V	A	258	16.6	12	41.11	74.2629	0.970332	0.105263	0.421123	1.49672	Intermediate	HLA-C*05:01	HLA-C*08:02	HLA-C*04:03	HLA-A*02:02	HLA-A*02:03	HLA-C*08:04	HLA-C*17:01	HLA-A*02:05	HLA-C*08:01	HLA-C*08:03	HLA-C*03:04	HLA-C*03:03	NA	NA	NA	NA	NA	NA	NA	NA	NA	NA	NA	NA	NA	NA	NA	NA	NA	NA	NA	NA	NA	NA	NA	NA	NA
1521	p.D259A	B	259	11.45	18	69.02	39.5533	0.98067	0.157895	0.707027	1.84559	Intermediate	HLA-B*40:01	HLA-A*02:02	HLA-A*02:03	HLA-A*11:01	HLA-A*11:02	HLA-B*41:02	HLA-B*40:02	HLA-A*02:01	HLA-A*68:01	HLA-A*31:01	HLA-B*41:01	HLA-A*02:06	HLA-B*47:03	HLA-B*47:01	HLA-B*15:03	HLA-A*02:05	HLA-A*03:02	HLA-B*49:01	NA	NA	NA	NA	NA	NA	NA	NA	NA	NA	NA	NA	NA	NA	NA	NA	NA	NA	NA
1522	p.D259E	A	259	9.26	12	26	2.30457	0.985066	0.105263	0.266339	1.35667	Intermediate	HLA-A*68:01	HLA-B*40:01	HLA-A*33:03	HLA-A*34:02	HLA-B*41:02	HLA-A*66:02	HLA-A*33:01	HLA-A*34:01	HLA-A*66:01	HLA-B*41:01	HLA-B*40:02	HLA-A*02:02	NA	NA	NA	NA	NA	NA	NA	NA	NA	NA	NA	NA	NA	NA	NA	NA	NA	NA	NA	NA	NA	NA	NA	NA	NA
1523	p.D259G	B	259	41.85	7	35.59	14.5221	0.919648	0.0614035	0.364577	1.34563	Intermediate	HLA-B*40:01	HLA-A*11:01	HLA-A*11:02	HLA-B*41:02	HLA-A*68:01	HLA-A*31:01	HLA-B*40:02	NA	NA	NA	NA	NA	NA	NA	NA	NA	NA	NA	NA	NA	NA	NA	NA	NA	NA	NA	NA	NA	NA	NA	NA	NA	NA	NA	NA	NA	NA
1524	p.D259H	A	259	12.28	16	43.47	11.901	0.979004	0.140351	0.445298	1.56465	Intermediate	HLA-B*40:01	HLA-A*68:01	HLA-B*41:02	HLA-B*40:02	HLA-A*33:03	HLA-A*31:01	HLA-A*34:02	HLA-B*41:01	HLA-B*15:03	HLA-B*49:01	HLA-A*11:01	HLA-A*11:02	HLA-B*47:03	HLA-A*66:02	HLA-A*34:01	HLA-B*47:01	NA	NA	NA	NA	NA	NA	NA	NA	NA	NA	NA	NA	NA	NA	NA	NA	NA	NA	NA	NA	NA
1525	p.D259N	B	259	13.23	11	26.12	4.05238	0.977097	0.0964912	0.267568	1.34116	Intermediate	HLA-B*40:01	HLA-A*68:01	HLA-B*41:02	HLA-B*40:02	HLA-A*33:03	HLA-B*41:01	HLA-A*34:02	HLA-B*47:03	HLA-B*47:01	HLA-B*15:03	HLA-B*49:01	NA	NA	NA	NA	NA	NA	NA	NA	NA	NA	NA	NA	NA	NA	NA	NA	NA	NA	NA	NA	NA	NA	NA	NA	NA	NA
1526	p.D259V	A	259	7.66	18	68.98	246.25	0.988277	0.157895	0.706617	1.85279	Intermediate	HLA-A*02:02	HLA-A*02:03	HLA-B*40:01	HLA-A*02:01	HLA-A*02:06	HLA-A*02:05	HLA-B*40:02	HLA-A*68:01	HLA-B*41:02	HLA-A*11:01	HLA-A*11:02	HLA-A*31:01	HLA-B*41:01	HLA-B*47:03	HLA-B*15:03	HLA-B*47:01	HLA-B*49:01	HLA-A*34:02	NA	NA	NA	NA	NA	NA	NA	NA	NA	NA	NA	NA	NA	NA	NA	NA	NA	NA	NA
1527	p.D259Y	A	259	6.22	38	74.44	472.766	0.991168	0.333333	0.762549	2.08705	High	HLA-A*29:01	HLA-A*29:02	HLA-B*40:01	HLA-A*80:01	HLA-A*68:01	HLA-B*15:25	HLA-B*40:02	HLA-B*41:02	HLA-B*15:03	HLA-B*15:03	HLA-B*15:05	HLA-B*15:02	HLA-A*30:02	HLA-B*49:01	HLA-B*41:01	HLA-B*15:01	HLA-B*47:03	HLA-A*33:03	HLA-B*47:01	HLA-A*34:02	HLA-C*03:02	HLA-B*35:01	HLA-B*18:01	HLA-B*50:01	HLA-B*15:27	HLA-A*31:01	HLA-B*18:03	HLA-A*03:01	HLA-A*03:02	HLA-A*34:01	HLA-B*48:03	HLA-B*40:12	HLA-B*37:01	HLA-A*66:02	HLA-B*15:07	HLA-A*11:01	HLA-A*11:02
1528	p.S260A	D	260	15.22	8	24.04	1.24408	0.973102	0.0701754	0.246261	1.28954	Intermediate	HLA-B*40:01	HLA-A*68:01	HLA-A*33:01	HLA-A*33:03	HLA-B*41:01	HLA-B*41:02	HLA-B*40:02	HLA-A*02:02	NA	NA	NA	NA	NA	NA	NA	NA	NA	NA	NA	NA	NA	NA	NA	NA	NA	NA	NA	NA	NA	NA	NA	NA	NA	NA	NA	NA	NA
1529	p.S260C	D	260	22.61	5	13.5	2.07779	0.958268	0.0438596	0.138291	1.14042	Intermediate	HLA-B*40:01	HLA-B*41:01	HLA-B*41:02	HLA-A*02:02	HLA-B*40:02	NA	NA	NA	NA	NA	NA	NA	NA	NA	NA	NA	NA	NA	NA	NA	NA	NA	NA	NA	NA	NA	NA	NA	NA	NA	NA	NA	NA	NA	NA	NA	NA
1530	p.S260F	A	260	14.95	17	34.48	107.225	0.973644	0.149123	0.353206	1.47597	Intermediate	HLA-B*40:01	HLA-B*15:17	HLA-A*33:01	HLA-A*33:03	HLA-B*57:03	HLA-B*58:01	HLA-A*02:02	HLA-B*41:02	HLA-B*41:01	HLA-B*40:02	HLA-B*15:25	HLA-B*15:05	HLA-B*15:16	HLA-B*15:01	HLA-C*03:02	HLA-A*26:02	HLA-B*57:02	NA	NA	NA	NA	NA	NA	NA	NA	NA	NA	NA	NA	NA	NA	NA	NA	NA	NA	NA	NA
1531	p.S260P	D	260	17.71	4	13.02	1.05848	0.968104	0.0350877	0.133374	1.13657	Intermediate	HLA-B*40:01	HLA-B*41:02	HLA-B*41:01	HLA-B*40:02	NA	NA	NA	NA	NA	NA	NA	NA	NA	NA	NA	NA	NA	NA	NA	NA	NA	NA	NA	NA	NA	NA	NA	NA	NA	NA	NA	NA	NA	NA	NA	NA	NA
1532	p.S260T	A	260	9.46	11	25.56	2.85402	0.984664	0.0964912	0.261832	1.34299	Intermediate	HLA-A*68:01	HLA-B*40:01	HLA-A*33:03	HLA-A*33:01	HLA-A*34:02	HLA-A*66:01	HLA-A*66:02	HLA-A*34:01	HLA-B*41:02	HLA-B*41:01	HLA-B*40:02	NA	NA	NA	NA	NA	NA	NA	NA	NA	NA	NA	NA	NA	NA	NA	NA	NA	NA	NA	NA	NA	NA	NA	NA	NA	NA
1533	p.S260Y	D	260	16.83	16	35.77	83.191	0.96987	0.140351	0.366421	1.47664	Intermediate	HLA-B*40:01	HLA-B*15:17	HLA-A*33:01	HLA-A*33:03	HLA-B*15:25	HLA-B*41:02	HLA-A*26:02	HLA-A*02:02	HLA-A*30:02	HLA-A*29:01	HLA-A*29:02	HLA-B*41:01	HLA-C*03:02	HLA-B*15:05	HLA-B*15:01	HLA-B*40:02	NA	NA	NA	NA	NA	NA	NA	NA	NA	NA	NA	NA	NA	NA	NA	NA	NA	NA	NA	NA	NA
1534	p.S261C	D	261	29.5	6	20.71	1.68506	0.944438	0.0526316	0.212149	1.20922	Intermediate	HLA-B*40:01	HLA-A*68:01	HLA-A*33:01	HLA-A*33:03	HLA-B*41:01	HLA-B*41:02	NA	NA	NA	NA	NA	NA	NA	NA	NA	NA	NA	NA	NA	NA	NA	NA	NA	NA	NA	NA	NA	NA	NA	NA	NA	NA	NA	NA	NA	NA	NA
1535	p.S261G	D	261	14.6	5	18.09	1.15102	0.974347	0.0438596	0.18531	1.20352	Intermediate	HLA-B*40:01	HLA-A*68:01	HLA-B*41:01	HLA-B*41:02	HLA-B*40:02	NA	NA	NA	NA	NA	NA	NA	NA	NA	NA	NA	NA	NA	NA	NA	NA	NA	NA	NA	NA	NA	NA	NA	NA	NA	NA	NA	NA	NA	NA	NA	NA
[truncated: 779 more rows]
[truncated: 77 more columns]
