# Supplementary material for: Neoantigenic properties of TP53 variants influence cancer risk in individuals with Li-Fraumeni syndrome
Source: eBioMedicine. 2025 Dec 9;123:106065. doi: 10.1016/j.ebiom.2025.106065 (PMC12752760; doi:10.1016/j.ebiom.2025.106065)
Supplement: Table S2 [file mmc3.xlsx]

## Sheet: Table_S2
	HLA	Variants_recognized
1	HLA-B*15:03	540
2	HLA-A*68:01	419
3	HLA-A*02:02	416
4	HLA-A*02:03	408
5	HLA-A*02:05	408
6	HLA-A*02:06	395
7	HLA-A*30:01	392
8	HLA-A*31:01	387
9	HLA-A*33:03	360
10	HLA-C*16:01	357
11	HLA-B*15:17	352
12	HLA-C*14:02	327
13	HLA-C*14:03	327
14	HLA-C*12:03	317
15	HLA-C*03:02	315
16	HLA-B*15:25	301
17	HLA-A*02:01	296
18	HLA-B*42:01	288
19	HLA-A*68:02	278
20	HLA-B*07:05	274
21	HLA-A*34:02	259
22	HLA-A*11:01	238
23	HLA-A*11:02	238
24	HLA-B*27:05	224
25	HLA-A*33:01	222
26	HLA-B*15:01	208
27	HLA-A*24:03	207
28	HLA-B*07:02	191
29	HLA-B*67:01	189
30	HLA-C*07:02	176
31	HLA-B*39:10	174
32	HLA-A*03:02	173
33	HLA-B*08:01	170
34	HLA-A*26:02	166
35	HLA-B*15:05	166
36	HLA-C*15:02	162
37	HLA-C*03:03	156
38	HLA-C*03:04	156
39	HLA-C*06:02	152
40	HLA-B*35:01	151
41	HLA-A*03:01	148
42	HLA-C*12:02	146
43	HLA-B*07:04	138
44	HLA-B*41:01	138
45	HLA-B*58:01	134
46	HLA-B*35:05	128
47	HLA-B*54:01	128
48	HLA-B*39:01	125
49	HLA-C*01:02	124
50	HLA-B*15:07	122
51	HLA-B*42:02	122
52	HLA-A*24:02	120
53	HLA-B*57:03	117
54	HLA-A*30:02	114
55	HLA-A*34:01	112
56	HLA-C*07:01	109
57	HLA-A*23:01	108
58	HLA-B*13:01	105
59	HLA-B*15:27	104
60	HLA-A*32:01	102
61	HLA-A*66:02	95
62	HLA-B*15:02	95
63	HLA-B*15:16	92
64	HLA-B*55:02	90
65	HLA-B*41:02	87
66	HLA-C*15:05	87
67	HLA-C*17:01	86
68	HLA-B*57:01	85
69	HLA-A*29:01	83
70	HLA-A*29:02	83
71	HLA-A*30:04	77
72	HLA-B*81:01	77
73	HLA-B*35:02	73
74	HLA-C*02:02	73
75	HLA-C*02:10	73
76	HLA-B*40:02	72
77	HLA-B*39:06	70
78	HLA-B*40:01	70
79	HLA-B*57:02	70
80	HLA-A*24:07	69
81	HLA-B*15:18	68
82	HLA-B*35:08	68
83	HLA-B*15:32	66
84	HLA-B*45:01	63
85	HLA-B*57:04	62
86	HLA-B*56:01	61
87	HLA-B*47:03	58
88	HLA-B*18:01	52
89	HLA-B*50:01	50
90	HLA-B*47:01	49
91	HLA-A*01:02	48
92	HLA-A*74:01	48
93	HLA-B*53:01	48
94	HLA-B*40:12	46
95	HLA-B*48:03	46
96	HLA-A*01:01	44
97	HLA-B*14:01	43
98	HLA-B*14:02	43
99	HLA-B*44:03	43
100	HLA-A*36:01	42
101	HLA-B*35:03	41
102	HLA-B*44:02	40
103	HLA-A*66:01	38
104	HLA-B*18:03	38
105	HLA-B*55:01	38
106	HLA-B*13:02	37
107	HLA-B*15:11	34
108	HLA-B*82:01	33
109	HLA-B*15:08	31
110	HLA-C*05:01	28
111	HLA-B*38:01	24
112	HLA-A*26:01	23
113	HLA-B*48:01	23
114	HLA-C*08:04	23
115	HLA-B*37:01	22
116	HLA-B*40:06	22
117	HLA-B*78:01	22
118	HLA-C*08:02	21
119	HLA-A*02:07	20
120	HLA-C*04:03	19
121	HLA-B*38:02	16
122	HLA-A*26:03	15
123	HLA-B*14:03	13
124	HLA-A*80:01	12
125	HLA-B*49:01	11
126	HLA-B*58:02	9
127	HLA-B*51:01	8
128	HLA-B*15:10	7
129	HLA-B*44:10	7
130	HLA-C*08:01	7
131	HLA-C*08:03	7
132	HLA-B*27:04	6
133	HLA-B*51:02	6
134	HLA-B*51:08	4
135	HLA-B*27:02	3
136	HLA-B*59:01	3
137	HLA-B*44:05	2
138	HLA-B*52:01	2
139	HLA-C*07:04	2
140	HLA-A*25:01	1
141	HLA-B*27:03	1
142	HLA-B*46:01	1
143	HLA-C*04:01	1
144	HLA-C*18:01	1
